# Supplementary material for: A general prediction model for compound-protein interactions based on deep learning
Source: Front Pharmacol. 2024 Sep 4;15:1465890. doi: 10.3389/fphar.2024.1465890 (PMC11408283; doi:10.3389/fphar.2024.1465890)
Supplement: Supplementary file 1 [file Table2.XLSX]

## Sheet: KNN
No	n_neighbors	weights	means
1	1	uniform	0.89491
2	1	distance	0.89491
3	2	uniform	0.887001
4	2	distance	0.894813
5	3	uniform	0.905942
6	3	distance	0.905271
7	4	uniform	0.900361
8	4	distance	0.906702
9	5	uniform	0.905489
10	5	distance	0.905482
11	6	uniform	0.900936
12	6	distance	0.907009
13	7	uniform	0.902741
14	7	distance	0.903616
15	8	uniform	0.899047
16	8	distance	0.904932
17	9	uniform	0.900075
18	9	distance	0.901799
19	10	uniform	0.896329
20	10	distance	0.902619

## Sheet: RF
No	min_samples_leaf	min_samples_split	n_estimators	means
1	1	2	10	0.865284
2	1	2	50	0.891067
3	1	2	100	0.894195
4	1	2	200	0.895455
5	1	10	10	0.865936
6	1	10	50	0.887986
7	1	10	100	0.889387
8	1	10	200	0.890601
9	1	50	10	0.85788
10	1	50	50	0.869387
11	1	50	100	0.872039
12	1	50	200	0.873439
13	1	100	10	0.848017
14	1	100	50	0.857528
15	1	100	100	0.856712
16	1	100	200	0.857919
17	10	2	10	0.85438
18	10	2	50	0.871795
19	10	2	100	0.873586
20	10	2	200	0.873633
21	10	10	10	0.85721
22	10	10	50	0.871423
23	10	10	100	0.873325
24	10	10	200	0.873421
25	10	50	10	0.84863
26	10	50	50	0.861428
27	10	50	100	0.862863
28	10	50	200	0.861971
29	10	100	10	0.843019
30	10	100	50	0.84913
31	10	100	100	0.850497
32	10	100	200	0.850842
33	50	2	10	0.833684
34	50	2	50	0.837719
35	50	2	100	0.838675
36	50	2	200	0.839807
37	50	10	10	0.830568
38	50	10	50	0.837077
39	50	10	100	0.839321
40	50	10	200	0.84012
41	50	50	10	0.830141
42	50	50	50	0.838885
43	50	50	100	0.839227
44	50	50	200	0.839905
45	50	100	10	0.835234
46	50	100	50	0.838766
47	50	100	100	0.839477
48	50	100	200	0.8402
49	100	2	10	0.815326
50	100	2	50	0.824371
51	100	2	100	0.823121
52	100	2	200	0.823989
53	100	10	10	0.817027
54	100	10	50	0.824369
55	100	10	100	0.822288
56	100	10	200	0.823368
57	100	50	10	0.812787
58	100	50	50	0.821773
59	100	50	100	0.824982
60	100	50	200	0.824275
61	100	100	10	0.822037
62	100	100	50	0.819883
63	100	100	100	0.823334
64	100	100	200	0.823675

## Sheet: Sheet3
No	learning_rate	max_depth	n_estimators	means
1	0.001	5	50	0.64507
2	0.001	5	100	0.649759
3	0.001	5	250	0.665039
4	0.001	5	500	0.686545
5	0.001	6	50	0.666185
6	0.001	6	100	0.674832
7	0.001	6	250	0.692618
8	0.001	6	500	0.712388
9	0.001	7	50	0.688406
10	0.001	7	100	0.694755
11	0.001	7	250	0.714039
12	0.001	7	500	0.733606
13	0.001	8	50	0.706053
14	0.001	8	100	0.71312
15	0.001	8	250	0.737736
16	0.001	8	500	0.756697
17	0.001	9	50	0.725063
18	0.001	9	100	0.733573
19	0.001	9	250	0.758145
20	0.001	9	500	0.77712
21	0.001	10	50	0.742564
22	0.001	10	100	0.749248
23	0.001	10	250	0.772761
24	0.001	10	500	0.791763
25	0.01	5	50	0.686467
26	0.01	5	100	0.715681
27	0.01	5	250	0.763001
28	0.01	5	500	0.792888
29	0.01	6	50	0.71192
30	0.01	6	100	0.74568
31	0.01	6	250	0.789743
32	0.01	6	500	0.81398
33	0.01	7	50	0.733215
34	0.01	7	100	0.768843
35	0.01	7	250	0.808734
36	0.01	7	500	0.829187
37	0.01	8	50	0.756701
38	0.01	8	100	0.788644
39	0.01	8	250	0.823574
40	0.01	8	500	0.841939
41	0.01	9	50	0.777228
42	0.01	9	100	0.803628
43	0.01	9	250	0.835933
44	0.01	9	500	0.854536
45	0.01	10	50	0.791768
46	0.01	10	100	0.814467
47	0.01	10	250	0.846749
48	0.01	10	500	0.865736
49	0.1	5	50	0.788427
50	0.1	5	100	0.813479
51	0.1	5	250	0.838872
52	0.1	5	500	0.855409
53	0.1	6	50	0.809463
54	0.1	6	100	0.831599
55	0.1	6	250	0.85447
56	0.1	6	500	0.87101
57	0.1	7	50	0.825586
58	0.1	7	100	0.845266
59	0.1	7	250	0.868778
60	0.1	7	500	0.885434
61	0.1	8	50	0.839178
62	0.1	8	100	0.858923
63	0.1	8	250	0.881094
64	0.1	8	500	0.896578
65	0.1	9	50	0.851257
66	0.1	9	100	0.871084
67	0.1	9	250	0.891577
68	0.1	9	500	0.904714
69	0.1	10	50	0.863285
70	0.1	10	100	0.881602
71	0.1	10	250	0.899882
72	0.1	10	500	0.911209
