# Supplementary material for: A general prediction model for compound-protein interactions based on deep learning
Source: Front Pharmacol. 2024 Sep 4;15:1465890. doi: 10.3389/fphar.2024.1465890 (PMC11408283; doi:10.3389/fphar.2024.1465890)
Supplement: Supplementary file 3 [file Table4.XLSX]

## Sheet: Compound-target interactions
PubChem_CID	Uniprot_ID
64945	P00519
64945	P10275
64945	P49760
64945	P03372
64945	P11362
64945	P49840
64945	P51617
64945	P29376
64945	O15151
64945	Q8TEK3
64945	O75116
64945	Q99835
64945	O75385
64945	P10415
64945	P49841
64945	Q00987
64945	P53350
64945	P30291
64945	P42574
64945	P28482
64945	Q16665
64945	P04637
64945	P05231
64945	P09488
64945	P01584
64945	P04798
64945	P04083
64945	P11137
64945	Q04206
64945	P99999
64945	P08183
64945	P09038
64945	P27797
64945	P15336
64945	P28300
64945	Q16678
64945	P17612
64945	P05177
64945	P60568
64945	P05362
64945	Q07820
64945	P00441
64945	P19320
64945	P04155
64945	P16860
64945	O15528
64945	P23280
64945	Q8N1Q1
64945	O60939
64945	Q16445
64945	P08588
64945	O15554
64945	Q9UBK8
64945	Q13200
64945	P49721
64945	P41143
64945	P23975
64945	P28335
64945	P41145
64945	P35372
64945	P18545
64945	Q13956
64945	Q9NR96
64945	P43166
64945	Q9ULX7
64945	P30559
64945	O60568
64945	Q8IVL5
64945	O14521
64945	P14207
64945	Q9GZZ6
64945	P18858
64945	P31213
64945	P20292
64945	P22455
64945	P35346
64945	P05093
64945	Q9UQQ2
64945	P00734
64945	P23945
64945	P08246
64945	P37288
64945	P30518
64945	P18405
64945	Q08289
64945	Q02641
64945	P22748
64945	P06401
64945	P11229
64945	P08913
64945	P08908
64945	P08173
64945	P25100
64945	Q9NZV8
64945	Q9Y5Y4
64945	P21728
64945	P18825
64945	P21917
64945	P28566
64945	P34969
64945	P14416
64945	P50406
64945	Q16790
64945	P10636
64945	P27816
64945	P30049
64945	P29466
64945	Q8TDS4
64945	O95180
64945	P00492
64945	Q4U2R8
64945	Q15788
64945	Q9P0X4
64945	P30939
64945	Q12809
64945	Q9BQB6
64945	P13674
64945	P24046
64945	Q15596
64945	Q99928
64945	O00591
64945	Q9UN88
64945	P22303
64945	P07204
64945	O15379
64945	P11473
64945	Q92731
64945	P04156
64945	P21964
64945	P98164
64945	Q9H252
64945	Q9NS40
64945	Q99720
64945	Q9H2S1
64945	P30536
64945	O00305
64945	P13945
64945	O43525
64945	P54284
64945	P04150
64945	P47712
64945	O43497
64945	P43116
64945	O15399
64945	O60391
64945	P50135
64945	P35218
64945	P25103
64945	O43570
64945	P15538
64945	P68106
64945	P22894
64945	P39900
64945	P48039
64945	P11678
64945	P49286
64945	P28161
64945	P08263
64945	P05164
64945	P68400
64945	Q8NEV1
64945	P13500
64945	P04054
5280460	P00519
5280460	P31749
5280460	P36897
5280460	P10275
5280460	Q9UQB9
5280460	P51813
5280460	O60885
5280460	Q14012
5280460	Q13554
5280460	Q00535
5280460	O14757
5280460	P49760
5280460	P03372
5280460	P17948
5280460	P35916
5280460	P49840
5280460	P07900
5280460	P51617
5280460	P29376
5280460	Q9Y2H9
5280460	Q9BUB5
5280460	Q9HBH9
5280460	P16234
5280460	P42336
5280460	Q8TEK3
5280460	P07949
5280460	O75116
5280460	Q99835
5280460	Q96SB4
5280460	O75385
5280460	P10415
5280460	P06493
5280460	P24941
5280460	P49841
5280460	O60674
5280460	P19838
5280460	P09874
5280460	P53350
5280460	P30291
5280460	O14727
5280460	P28482
5280460	P15559
5280460	P04637
5280460	P05231
5280460	P18054
5280460	P09488
5280460	P51812
5280460	P04798
5280460	P04083
5280460	P11137
5280460	Q04206
5280460	P99999
5280460	P08183
5280460	P27797
5280460	P42330
5280460	P55210
5280460	Q16678
5280460	P05177
5280460	P60568
5280460	P37231
5280460	Q9P1W9
5280460	Q07820
5280460	O95644
5280460	P37173
5280460	P04155
5280460	P17302
5280460	Q9Y2U5
5280460	P61073
5280460	P42263
5280460	P52895
5280460	P40238
5280460	Q03431
5280460	Q9Y2D0
5280460	P23280
5280460	Q9NS85
5280460	Q8N1Q1
5280460	Q07699
5280460	O60939
5280460	Q8IWT1
5280460	P27986
5280460	P47869
5280460	P31644
5280460	P48169
5280460	P34903
5280460	Q16445
5280460	Q13002
5280460	P42262
5280460	P07550
5280460	P48551
5280460	Q9UBK8
5280460	Q99460
5280460	Q13200
5280460	P28074
5280460	P41143
5280460	Q8TCU5
5280460	P30542
5280460	P18545
5280460	Q13956
5280460	P28702
5280460	O00519
5280460	Q9NR96
5280460	P43166
5280460	P07451
5280460	Q9ULX7
5280460	P39086
5280460	P54687
5280460	Q8WY07
5280460	P78540
5280460	Q8IVL6
5280460	Q9NVH6
5280460	O14521
5280460	P09210
5280460	Q14957
5280460	P14207
5280460	P41595
5280460	P28062
5280460	P20292
5280460	P08648
5280460	P35346
5280460	P05093
5280460	P05230
5280460	Q9UQQ2
5280460	P00325
5280460	P00734
5280460	P38435
5280460	P23945
5280460	P30968
5280460	P14778
5280460	P54289
5280460	P18405
5280460	Q08289
5280460	P22748
5280460	Q14432
5280460	Q15858
5280460	Q13621
5280460	P11229
5280460	P08912
5280460	P08908
5280460	P35348
5280460	P25100
5280460	Q9Y5Y4
5280460	P18825
5280460	P21917
5280460	P18089
5280460	P35462
5280460	P14416
5280460	P50406
5280460	P51172
5280460	Q16790
5280460	P03886
5280460	P42261
5280460	Q8TDS4
5280460	P28845
5280460	Q96RD7
5280460	P00492
5280460	P22102
5280460	Q12809
5280460	Q9BQB6
5280460	Q16853
5280460	Q96RJ0
5280460	P18505
5280460	P28472
5280460	P47870
5280460	P12268
5280460	Q15596
5280460	Q99928
5280460	P18507
5280460	Q8N1C3
5280460	O00591
5280460	Q9UN88
5280460	Q9BYF1
5280460	P43119
5280460	P12104
5280460	O15379
5280460	P11473
5280460	Q92731
5280460	P21964
5280460	Q9H252
5280460	Q9NS40
5280460	Q99720
5280460	Q99250
5280460	O00305
5280460	P13945
5280460	P54284
5280460	Q05586
5280460	O15399
5280460	O60391
5280460	P19634
5280460	P50135
5280460	Q04828
5280460	P35610
5280460	P35218
5280460	P0DMS8
5280460	P14625
5280460	Q9Y233
5280460	O43570
5280460	Q9UNQ0
5280460	P04278
5280460	P10109
5280460	P15538
5280460	P02766
5280460	P48039
5280460	P11678
5280460	P49286
5280460	P28161
5280460	P08263
5280460	P05164
5281643	P00519
5281643	O60885
5281643	P03372
5281643	O15151
5281643	Q00987
5281643	P09874
5281643	P42574
5281643	P01584
5281643	P04083
5281643	P99999
5281643	P27797
5281643	P17612
5281643	P37231
5281643	Q07820
5281643	P00441
5281643	Q8N1Q1
5281643	P00918
5281643	P62937
5281643	P41143
5281643	P18545
5281643	Q13956
5281643	P43166
5281643	Q9ULX7
5281643	O14521
5281643	P14207
5281643	P49336
5281643	Q08289
5281643	P63316
5281643	Q15596
5281643	Q92731
5281643	O00305
5281643	P54284
5281643	P16220
5281643	P50135
5281643	O43570
5281643	P68106
5281643	P05067
5281643	P28161
5280804	P00519
5280804	O60885
5280804	P03372
5280804	O15151
5280804	Q00987
5280804	P09874
5280804	P42574
5280804	P01584
5280804	P04083
5280804	P99999
5280804	P27797
5280804	P17612
5280804	P37231
5280804	Q07820
5280804	P00441
5280804	Q8N1Q1
5280804	P00918
5280804	P62937
5280804	P41143
5280804	P18545
5280804	Q13956
5280804	P43166
5280804	Q9ULX7
5280804	O14521
5280804	P14207
5280804	P49336
5280804	Q08289
5280804	P63316
5280804	Q15596
5280804	Q92731
5280804	O00305
5280804	P54284
5280804	P16220
5280804	P50135
5280804	O43570
5280804	P68106
5280804	P05067
5280804	P28161
5280343	P00519
5280343	P31749
5280343	P31751
5280343	Q9UM73
5280343	P36897
5280343	Q13315
5280343	O14965
5280343	Q9UQB9
5280343	P30530
5280343	P51813
5280343	P15056
5280343	O60885
5280343	Q8IWQ3
5280343	Q06187
5280343	Q14012
5280343	Q13554
5280343	O14757
5280343	P49760
5280343	P04049
5280343	P07333
5280343	P54760
5280343	P03372
5280343	Q05397
5280343	P49354
5280343	P11362
5280343	P22607
5280343	P17948
5280343	P36888
5280343	P35916
5280343	P49840
5280343	Q9UBN7
5280343	P0DMV8
5280343	P07900
5280343	O15111
5280343	Q08881
5280343	P52333
5280343	P45983
5280343	P45984
5280343	P52732
5280343	P10721
5280343	P06239
5280343	P29376
5280343	P36507
5280343	O43318
5280343	Q9Y4K4
5280343	Q9Y2H9
5280343	O15151
5280343	P08581
5280343	Q9BUB5
5280343	Q9HBH9
5280343	P33981
5280343	P04629
5280343	Q16539
5280343	P09619
5280343	P16234
5280343	O15530
5280343	P42336
5280343	P42338
5280343	O00329
5280343	P48736
5280343	P42356
5280343	Q9NYY3
5280343	Q9H4B4
5280343	O15297
5280343	Q05655
5280343	P78527
5280343	P07949
5280343	Q13546
5280343	O75116
5280343	P23443
5280343	Q15418
5280343	Q96SB4
5280343	Q9UEW8
5280343	P43405
5280343	Q9UHD2
5280343	P42680
5280343	Q02763
5280343	O14763
5280343	O75385
5280343	Q96GD4
5280343	P10415
5280343	P06493
5280343	P24941
5280343	P50613
5280343	P50750
5280343	P00533
5280343	P49841
5280343	P08069
5280343	O14920
5280343	P23458
5280343	O60674
5280343	Q00987
5280343	P42345
5280343	P19838
5280343	P09874
5280343	P53350
5280343	P12931
5280343	O14727
5280343	P42574
5280343	P28482
5280343	P15559
5280343	P35869
5280343	Q16665
5280343	P05231
5280343	P18054
5280343	P08922
5280343	Q969P6
5280343	P27361
5280343	P09488
5280343	P11511
5280343	Q14457
5280343	P50281
5280343	P40763
5280343	P08253
5280343	P15692
5280343	P23258
5280343	P01584
5280343	P51812
5280343	P04798
5280343	P04083
5280343	P11137
5280343	P35228
5280343	Q04206
5280343	P99999
5280343	O95477
5280343	P35354
5280343	P08183
5280343	P27797
5280343	P15336
5280343	P42330
5280343	P09917
5280343	P28300
5280343	P05187
5280343	P55210
5280343	Q16678
5280343	P60953
5280343	P06756
5280343	P17612
5280343	P11021
5280343	P05177
5280343	P60568
5280343	P22309
5280343	P07288
5280343	P05362
5280343	P37231
5280343	P45985
5280343	P00749
5280343	P21860
5280343	Q9P1W9
5280343	Q15746
5280343	Q07820
5280343	P17301
5280343	P00441
5280343	P35968
5280343	P63000
5280343	P09960
5280343	O75582
5280343	Q13164
5280343	P04155
5280343	P16860
5280343	P17302
5280343	Q16850
5280343	Q9Y2U5
5280343	P61073
5280343	P28065
5280343	P40306
5280343	P08684
5280343	P42263
5280343	O15528
5280343	P52895
5280343	Q9NXA8
5280343	Q13882
5280343	Q03431
5280343	P08631
5280343	P07948
5280343	Q13555
5280343	Q9Y2D0
5280343	P23280
5280343	Q9NY46
5280343	Q9NS85
5280343	Q8N1Q1
5280343	Q07699
5280343	O60939
5280343	Q9NY72
5280343	P27986
5280343	O00459
5280343	Q92569
5280343	P16083
5280343	P41180
5280343	P51788
5280343	P20701
5280343	P04035
5280343	Q92769
5280343	P47869
5280343	P31644
5280343	P48169
5280343	P34903
5280343	Q16445
5280343	P14867
5280343	Q13002
5280343	P42262
5280343	P35498
5280343	Q14524
5280343	P07550
5280343	O15554
5280343	P09871
5280343	P62937
5280343	Q9UBK8
5280343	Q99707
5280343	P12821
5280343	Q99460
5280343	Q13200
5280343	P28074
5280343	P49721
5280343	P20711
5280343	P41143
5280343	P28335
5280343	P41145
5280343	Q8TCU5
5280343	P35372
5280343	P21817
5280343	O76074
5280343	P18545
5280343	Q13956
5280343	Q14654
5280343	O00519
5280343	Q9NR96
5280343	P29074
5280343	Q9UJT0
5280343	Q13332
5280343	P23469
5280343	P38606
5280343	P43166
5280343	P24752
5280343	P07451
5280343	Q9ULX7
5280343	Q9HCR9
5280343	P39086
5280343	P54687
5280343	Q8WY07
5280343	P04424
5280343	P00966
5280343	P78540
5280343	Q02809
5280343	O60568
5280343	O75936
5280343	Q32P28
5280343	Q8IVL6
5280343	Q9NVH6
5280343	P31040
5280343	O14521
5280343	P09210
5280343	O75311
5280343	Q14957
5280343	P23416
5280343	Q12879
5280343	P14207
5280343	O00764
5280343	Q16568
5280343	Q9GZZ6
5280343	P41595
5280343	O43451
5280343	P49916
5280343	Q13224
5280343	P31213
5280343	P28062
5280343	P20292
5280343	P08648
5280343	P22455
5280343	P08514
5280343	P49336
5280343	Q15303
5280343	P05093
5280343	P05230
5280343	Q9UQQ2
5280343	P09211
5280343	P00734
5280343	P05121
5280343	P38435
5280343	P23945
5280343	P30968
5280343	P00747
5280343	P02671
5280343	P14778
5280343	P07339
5280343	P06213
5280343	P37288
5280343	P30518
5280343	P07437
5280343	Q13936
5280343	P54289
5280343	P18405
5280343	Q00975
5280343	Q08289
5280343	Q13698
5280343	Q01668
5280343	Q8IZS8
5280343	Q02641
5280343	P51168
5280343	P37088
5280343	P22748
5280343	P27815
5280343	Q9Y5Y9
5280343	Q15858
5280343	P35367
5280343	Q13621
5280343	P51649
5280343	Q02218
5280343	P45954
5280343	P08912
5280343	P08908
5280343	P08173
5280343	P28223
5280343	Q09470
5280343	Q9NZV8
5280343	Q9UK17
5280343	Q16620
5280343	P14555
5280343	Q9Y5Y4
5280343	P21917
5280343	P28566
5280343	P35462
5280343	P14416
5280343	P50406
5280343	Q06432
5280343	Q16790
5280343	P25024
5280343	P10636
5280343	P27816
5280343	P98194
5280343	P23415
5280343	O60706
5280343	P13569
5280343	P30049
5280343	P03886
5280343	P42261
5280343	P42684
5280343	P01023
5280343	P29466
5280343	P06241
5280343	P14324
5280343	O95749
5280343	O60488
5280343	P14735
5280343	Q15274
5280343	Q8TDS4
5280343	O95180
5280343	P63316
5280343	P54750
5280343	P29317
5280343	P04818
5280343	P55017
5280343	P09884
5280343	P28845
5280343	Q96RD7
5280343	P00492
5280343	Q14289
5280343	Q15788
5280343	P22102
5280343	P31939
5280343	P26358
5280343	P49327
5280343	P23921
5280343	Q12809
5280343	O00555
5280343	Q9BQB6
5280343	P21802
5280343	P13674
5280343	Q16853
5280343	Q96RJ0
5280343	P24046
5280343	P18505
5280343	P28472
5280343	P47870
5280343	P12268
5280343	P20839
5280343	P11217
5280343	Q99928
5280343	P18507
5280343	Q8N1C3
5280343	P78334
5280343	O00591
5280343	Q9UN88
5280343	O14764
5280343	Q9BYF1
5280343	P00352
5280343	P27707
5280343	P27487
5280343	Q13547
5280343	O15379
5280343	P11473
5280343	Q9BY41
5280343	P33151
5280343	Q96SW2
5280343	Q92731
5280343	P04156
5280343	Q08493
5280343	P29474
5280343	P27338
5280343	P21397
5280343	P21964
5280343	Q9H252
5280343	Q9NS40
5280343	Q9NPA1
5280343	Q99720
5280343	P51787
5280343	Q9UGI6
5280343	Q02127
5280343	Q92952
5280343	Q9H2S1
5280343	P05023
5280343	P68371
5280343	Q99250
5280343	P30536
5280343	P32297
5280343	P08235
5280343	O00305
5280343	P78348
5280343	P35499
5280343	O43525
5280343	P00491
5280343	P54284
5280343	P19801
5280343	Q16515
5280343	P43116
5280343	Q16881
5280343	Q05586
5280343	O15399
5280343	O60391
5280343	P19634
5280343	P50135
5280343	Q04828
5280343	Q9UHC9
5280343	P35218
5280343	P0DMS8
5280343	Q9H4B7
5280343	P15144
5280343	Q9Y233
5280343	P00813
5280343	P06746
5280343	Q9NY47
5280343	O43570
5280343	P16050
5280343	P15121
5280343	Q9UNQ0
5280343	P04278
5280343	P10109
5280343	P15538
5280343	P34913
5280343	P27448
5280343	P02766
5280343	P22894
5280343	P39900
5280343	P47989
5280343	Q08462
5280343	P48039
5280343	P11678
5280343	P49286
5280343	Q96DB2
5280343	Q969S8
5280343	P05067
5280343	P28161
5280343	P08263
5280343	P05164
5280343	P68400
5280343	Q8NEV1
5280343	P13500
5280343	P34897
5280343	P42224
985	P00519
985	P36897
985	O14965
985	Q9UQB9
985	P30530
985	Q14012
985	Q13554
985	Q00535
985	P49760
985	P07333
985	Q08345
985	P00374
985	Q9GZT9
985	P25101
985	P54753
985	P03372
985	Q05397
985	P11362
985	P17948
985	P36888
985	P35916
985	P49840
985	P0DMV8
985	P07900
985	O15111
985	P51617
985	Q08881
985	P52333
985	P10721
985	Q96JM7
985	P29376
985	Q9Y4K4
985	O15151
985	Q9BUB5
985	Q9HBH9
985	P04629
985	P09619
985	P16234
985	P42336
985	P42338
985	P42356
985	Q05655
985	P29350
985	Q8TEK3
985	Q13464
985	P23443
985	Q99835
985	Q96SB4
985	Q9UEW8
985	P43405
985	Q9UHD2
985	Q02763
985	O75385
985	Q96GD4
985	P10415
985	P06493
985	P24941
985	P50750
985	P00533
985	P04626
985	P49841
985	P23458
985	O60674
985	Q00987
985	P19838
985	P12931
985	O14727
985	P42574
985	P28482
985	P35869
985	Q16665
985	P04637
985	P05231
985	P18054
985	P08922
985	P27361
985	P23219
985	P09488
985	Q14457
985	P50281
985	P08253
985	P15692
985	P01584
985	P51812
985	P04083
985	P11137
985	P35228
985	P43115
985	Q04206
985	P99999
985	P01100
985	O95477
985	P35354
985	P08183
985	P09038
985	P27797
985	P42330
985	P09917
985	P01133
985	P05187
985	P55210
985	P25963
985	Q16678
985	P60953
985	P55212
985	P17612
985	P11021
985	P60568
985	P22309
985	P07288
985	P05106
985	P05362
985	P07203
985	P37231
985	P00749
985	P21860
985	Q9P1W9
985	Q07820
985	P17301
985	P00441
985	P10632
985	O95644
985	P35968
985	P37173
985	P12004
985	P51692
985	P63000
985	P09960
985	Q13164
985	P04155
985	O95298
985	P16860
985	Q16850
985	P28065
985	P40306
985	P42263
985	O15528
985	P40238
985	Q03431
985	P08631
985	Q13555
985	Q9UI33
985	Q9Y2D0
985	P23280
985	Q9NY46
985	Q9NS85
985	Q8N1Q1
985	Q07699
985	O60939
985	Q9NY72
985	Q8IWT1
985	P27986
985	O00459
985	Q92569
985	P16083
985	P51788
985	P04035
985	P47869
985	P31644
985	P48169
985	P34903
985	Q16445
985	P14867
985	Q13002
985	P42262
985	P43681
985	P36544
985	P35498
985	Q14524
985	O15554
985	P09871
985	P00736
985	P48551
985	P17181
985	P62937
985	Q9UBK8
985	Q99707
985	P30556
985	P12821
985	Q99460
985	Q13200
985	P20711
985	P20309
985	P41143
985	P23975
985	P28335
985	P41145
985	P31645
985	P35372
985	Q99519
985	P23141
985	P30542
985	P29274
985	O76074
985	P18545
985	Q13956
985	P13631
985	P20648
985	Q14654
985	O00519
985	Q9NR96
985	Q9UJT0
985	P41594
985	Q9UPY5
985	P04271
985	P24752
985	P07451
985	Q9ULX7
985	P39086
985	P54687
985	Q8WY07
985	P30825
985	P00966
985	P78540
985	Q02809
985	O60568
985	Q32P28
985	Q8IVL5
985	Q8IVL6
985	Q9NVH6
985	P31040
985	O14521
985	P00390
985	O75311
985	Q14957
985	P14207
985	P41439
985	Q16568
985	Q9GZZ6
985	P41595
985	Q9H244
985	P31350
985	O43451
985	Q13224
985	P31213
985	P24530
985	P28062
985	P50052
985	P20292
985	P08648
985	P22455
985	P12319
985	P35346
985	P49336
985	Q15303
985	P05230
985	Q9UQQ2
985	P00325
985	P09211
985	P00734
985	P38435
985	P23945
985	P30968
985	P08246
985	P07339
985	P37288
985	P30518
985	Q9H3N8
985	P00915
985	Q13936
985	P54289
985	P18405
985	Q00975
985	Q08289
985	Q13698
985	Q01668
985	Q8IZS8
985	Q02641
985	P51168
985	P37088
985	P22748
985	Q14432
985	P27815
985	Q9Y5Y9
985	Q15858
985	P35367
985	P34995
985	Q13621
985	P51649
985	Q02218
985	P80404
985	P45954
985	P11229
985	P08912
985	P08913
985	P08908
985	P08173
985	P28223
985	P08172
985	Q09470
985	Q9NZV8
985	Q9UK17
985	Q16620
985	Q04760
985	P14555
985	Q8N8N7
985	Q9Y5Y4
985	P21728
985	P46098
985	P18825
985	P21917
985	P28566
985	P18089
985	P35368
985	P35462
985	P28221
985	P14416
985	P50406
985	Q06432
985	P30874
985	Q16790
985	P25024
985	P10636
985	P27816
985	P23415
985	P30049
985	P03886
985	P42261
985	P42684
985	P29466
985	P06241
985	O95749
985	O60488
985	P14735
985	Q8TDS4
985	P40261
985	O95180
985	P63316
985	P02585
985	P55017
985	P28845
985	P05107
985	Q8TCC7
985	Q96RD7
985	P00492
985	Q4U2R8
985	Q14289
985	Q15788
985	P22102
985	P31939
985	Q9P0X4
985	P49327
985	P23921
985	P00439
985	P30939
985	Q12809
985	O00555
985	Q9BQB6
985	Q07869
985	P21802
985	P00797
985	P13674
985	Q16853
985	Q05940
985	Q96RJ0
985	P18505
985	P28472
985	P47870
985	P12268
985	P20839
985	P00750
985	Q15596
985	P11217
985	Q99928
985	P18507
985	Q8N1C3
985	P78334
985	O00591
985	Q9UN88
985	O14764
985	Q9BYF1
985	P51843
985	O94788
985	P00352
985	P27707
985	P43119
985	P07204
985	P12104
985	Q13547
985	O15379
985	P11473
985	Q9BY41
985	P33151
985	Q96SW2
985	Q92731
985	P04156
985	P01008
985	P29474
985	P27338
985	P21397
985	P54219
985	P21964
985	P98164
985	Q9H252
985	Q9NS40
985	Q9NPA1
985	O14746
985	P25021
985	Q99720
985	Q15822
985	Q9UGI6
985	Q02127
985	Q92952
985	Q9H2S1
985	P05023
985	Q99250
985	P30536
985	P0DP23
985	Q01959
985	P62942
985	P08235
985	O00305
985	P13945
985	P78348
985	P35499
985	P00491
985	O60840
985	P54284
985	P47712
985	P19801
985	Q16515
985	P30531
985	Q9Y257
985	P43116
985	Q16881
985	Q05586
985	O15399
985	O60391
985	P16220
985	P50135
985	P35408
985	P35218
985	P25103
985	P0DMS8
985	P15144
985	Q9Y233
985	P00813
985	P06746
985	Q9NY47
985	O43570
985	P16050
985	P15121
985	Q9UNQ0
985	P04278
985	P15538
985	P34913
985	P27448
985	P02766
985	P22894
985	P39900
985	P47989
985	P48039
985	P11678
985	P49286
985	Q96DB2
985	P05067
985	P28161
985	P08263
985	P05164
985	P68400
985	Q8NEV1
985	P13500
985	P34897
985	P34896
985	P14679
442813	P00519
442813	P49760
442813	P11362
442813	P22607
442813	P17948
442813	P49840
442813	P07900
442813	O15151
442813	P33981
442813	P07949
442813	O75116
442813	P49841
442813	Q00987
442813	P19838
442813	P42574
442813	P28482
442813	P35869
442813	Q14457
442813	P08253
442813	P04083
442813	P43115
442813	Q04206
442813	P99999
442813	P27797
442813	P17612
442813	P11021
442813	P05362
442813	P37231
442813	Q07820
442813	P00441
442813	P19320
442813	P04155
442813	P08729
442813	P31644
442813	P48169
442813	P34903
442813	Q16445
442813	P14867
442813	P62937
442813	P41143
442813	P41145
442813	P35372
442813	P18545
442813	Q13956
442813	Q9NR96
442813	P43166
442813	Q9ULX7
442813	P30559
442813	P14207
442813	P28062
442813	P20292
442813	P00734
442813	P02671
442813	P37288
442813	P30518
442813	P18405
442813	Q08289
442813	Q02641
442813	P11229
442813	P08912
442813	P08908
442813	P25100
442813	Q9NZV8
442813	Q9UK17
442813	P21728
442813	P28566
442813	P35462
442813	P28221
442813	P14416
442813	Q06432
442813	Q16790
442813	P29466
442813	P63316
442813	P02585
442813	P05107
442813	Q8TCC7
442813	Q96RD7
442813	Q15788
442813	P26358
442813	Q12809
442813	P21802
442813	P13674
442813	Q96RJ0
442813	P28472
442813	Q15596
442813	Q99928
442813	P78334
442813	P12104
442813	P11473
442813	Q92731
442813	P00742
442813	P01008
442813	P30536
442813	O00305
442813	P54284
442813	P43116
442813	P35408
442813	P25103
442813	P0DMS8
442813	Q9Y233
442813	O43570
442813	Q9UNQ0
442813	P68106
442813	P27448
442813	P48039
442813	P11678
442813	P05067
442813	P28161
442813	P05164
44257222	P00519
44257222	P31749
44257222	P15056
44257222	Q06187
44257222	Q13554
44257222	O96017
44257222	P49760
44257222	P54760
44257222	P11362
44257222	P22607
44257222	P17948
44257222	P35916
44257222	P49840
44257222	P0DMV8
44257222	P07900
44257222	P52333
44257222	P10721
44257222	O43318
44257222	Q9Y2H9
44257222	O15151
44257222	Q9BUB5
44257222	P33981
44257222	O15530
44257222	Q9H4B4
44257222	P07949
44257222	Q13464
44257222	O75116
44257222	Q96SB4
44257222	P42680
44257222	O14763
44257222	P10415
44257222	P00533
44257222	P49841
44257222	Q00987
44257222	P53350
44257222	P30291
44257222	O14727
44257222	P42574
44257222	P28482
44257222	P04637
44257222	P05231
44257222	Q14790
44257222	Q969P6
44257222	P14780
44257222	P09488
44257222	Q14457
44257222	P50281
44257222	P08253
44257222	P23258
44257222	P01584
44257222	P04798
44257222	P04083
44257222	P43115
44257222	Q04206
44257222	P27797
44257222	P42330
44257222	P05187
44257222	Q16678
44257222	P60953
44257222	P17612
44257222	P11021
44257222	P05362
44257222	P37231
44257222	P45985
44257222	P21860
44257222	P19440
44257222	Q07820
44257222	P19320
44257222	P04155
44257222	P08729
44257222	P08684
44257222	P08631
44257222	Q9Y2D0
44257222	Q07699
44257222	Q9NY72
44257222	P27986
44257222	P47869
44257222	P31644
44257222	P48169
44257222	P34903
44257222	Q16445
44257222	P14867
44257222	Q13002
44257222	Q14524
44257222	P62937
44257222	P41143
44257222	P41145
44257222	P35372
44257222	P18545
44257222	Q13956
44257222	P20648
44257222	Q9NR96
44257222	Q9UJT0
44257222	Q13332
44257222	P43166
44257222	Q9ULX7
44257222	P39086
44257222	P30559
44257222	O14521
44257222	Q14957
44257222	Q12879
44257222	P14207
44257222	O43451
44257222	Q13224
44257222	P24530
44257222	P28062
44257222	P20292
44257222	P08648
44257222	P22455
44257222	P05093
44257222	P05230
44257222	Q9UQQ2
44257222	P00734
44257222	P02671
44257222	P37288
44257222	P30518
44257222	Q9H3N8
44257222	P18405
44257222	Q00975
44257222	Q08289
44257222	Q02641
44257222	P37088
44257222	Q14432
44257222	Q9Y5Y9
44257222	P34995
44257222	P51649
44257222	P80404
44257222	P11229
44257222	P08912
44257222	P08913
44257222	P08908
44257222	P25100
44257222	Q9NZV8
44257222	Q9UK17
44257222	Q9Y5Y4
44257222	P21917
44257222	P28566
44257222	P18089
44257222	P35462
44257222	P28221
44257222	P14416
44257222	Q06432
44257222	Q16790
44257222	P29466
44257222	O60488
44257222	O95180
44257222	P63316
44257222	Q01064
44257222	P05107
44257222	Q15788
44257222	P26358
44257222	P30939
44257222	Q12809
44257222	Q9BQB6
44257222	P21802
44257222	P13674
44257222	Q96RJ0
44257222	P24046
44257222	P28472
44257222	Q15596
44257222	Q99928
44257222	P18507
44257222	Q8N1C3
44257222	P78334
44257222	O00591
44257222	Q9UN88
44257222	O14764
44257222	P43119
44257222	P12104
44257222	O15379
44257222	P11473
44257222	P33151
44257222	Q92731
44257222	P04156
44257222	P00742
44257222	P29474
44257222	P98164
44257222	Q9NS40
44257222	Q99720
44257222	P55263
44257222	Q9H2S1
44257222	P30536
44257222	P62942
44257222	P51170
44257222	O00305
44257222	O43525
44257222	P54284
44257222	P47712
44257222	P43116
44257222	O15399
44257222	P16220
44257222	P35408
44257222	P35218
44257222	P0DMS8
44257222	P14625
44257222	Q9Y233
44257222	P06746
44257222	O43570
44257222	Q9UNQ0
44257222	P04278
44257222	P34913
44257222	P68106
44257222	P27448
44257222	P02766
44257222	P22894
44257222	P39900
44257222	P11678
44257222	P49286
44257222	P05067
44257222	P28161
44257222	P05164
11005	P00519
11005	P36897
11005	O14965
11005	Q9UQB9
11005	P30530
11005	Q14012
11005	Q13554
11005	Q00535
11005	P49760
11005	P07333
11005	Q08345
11005	P00374
11005	Q9GZT9
11005	P25101
11005	P54753
11005	P03372
11005	Q05397
11005	P11362
11005	P17948
11005	P36888
11005	P35916
11005	P49840
11005	P0DMV8
11005	P07900
11005	O15111
11005	P51617
11005	Q08881
11005	P52333
11005	P10721
11005	Q96JM7
11005	P29376
11005	Q9Y4K4
11005	O15151
11005	Q9BUB5
11005	Q9HBH9
11005	P04629
11005	P09619
11005	P16234
11005	P42336
11005	P42338
11005	P42356
11005	Q05655
11005	P29350
11005	Q8TEK3
11005	Q13464
11005	P23443
11005	Q99835
11005	Q96SB4
11005	Q9UEW8
11005	P43405
11005	Q9UHD2
11005	Q02763
11005	O75385
11005	Q96GD4
11005	P10415
11005	P06493
11005	P24941
11005	P50750
11005	P00533
11005	P04626
11005	P49841
11005	P23458
11005	O60674
11005	Q00987
11005	P19838
11005	P12931
11005	O14727
11005	P42574
11005	P28482
11005	P35869
11005	Q16665
11005	P04637
11005	P05231
11005	P18054
11005	P08922
11005	P27361
11005	P23219
11005	P09488
11005	Q14457
11005	P50281
11005	P08253
11005	P15692
11005	P01584
11005	P51812
11005	P04083
11005	P11137
11005	P35228
11005	P43115
11005	Q04206
11005	P99999
11005	P01100
11005	O95477
11005	P35354
11005	P08183
11005	P09038
11005	P27797
11005	P42330
11005	P09917
11005	P01133
11005	P05187
11005	P55210
11005	P25963
11005	Q16678
11005	P60953
11005	P55212
11005	P17612
11005	P11021
11005	P60568
11005	P22309
11005	P07288
11005	P05106
11005	P05362
11005	P07203
11005	P37231
11005	P00749
11005	P21860
11005	Q9P1W9
11005	Q07820
11005	P17301
11005	P00441
11005	P10632
11005	O95644
11005	P35968
11005	P37173
11005	P12004
11005	P51692
11005	P63000
11005	P09960
11005	Q13164
11005	P04155
11005	O95298
11005	P16860
11005	Q16850
11005	P28065
11005	P40306
11005	P42263
11005	O15528
11005	P40238
11005	Q03431
11005	P08631
11005	Q13555
11005	Q9UI33
11005	Q9Y2D0
11005	P23280
11005	Q9NY46
11005	Q9NS85
11005	Q8N1Q1
11005	Q07699
11005	O60939
11005	Q9NY72
11005	Q8IWT1
11005	P27986
11005	O00459
11005	Q92569
11005	P16083
11005	P51788
11005	P04035
11005	P47869
11005	P31644
11005	P48169
11005	P34903
11005	Q16445
11005	P14867
11005	Q13002
11005	P42262
11005	P43681
11005	P36544
11005	P35498
11005	Q14524
11005	O15554
11005	P09871
11005	P00736
11005	P48551
11005	P17181
11005	P62937
11005	Q9UBK8
11005	Q99707
11005	P30556
11005	P12821
11005	Q99460
11005	Q13200
11005	P20711
11005	P20309
11005	P41143
11005	P23975
11005	P28335
11005	P41145
11005	P31645
11005	P35372
11005	Q99519
11005	P23141
11005	P30542
11005	P29274
11005	O76074
11005	P18545
11005	Q13956
11005	P13631
11005	P20648
11005	Q14654
11005	O00519
11005	Q9NR96
11005	Q9UJT0
11005	P41594
11005	Q9UPY5
11005	P04271
11005	P24752
11005	P07451
11005	Q9ULX7
11005	P39086
11005	P54687
11005	Q8WY07
11005	P30825
11005	P00966
11005	P78540
11005	Q02809
11005	O60568
11005	Q32P28
11005	Q8IVL5
11005	Q8IVL6
11005	Q9NVH6
11005	P31040
11005	O14521
11005	P00390
11005	O75311
11005	Q14957
11005	P14207
11005	P41439
11005	Q16568
11005	Q9GZZ6
11005	P41595
11005	Q9H244
11005	P31350
11005	O43451
11005	Q13224
11005	P31213
11005	P24530
11005	P28062
11005	P50052
11005	P20292
11005	P08648
11005	P22455
11005	P12319
11005	P35346
11005	P49336
11005	Q15303
11005	P05230
11005	Q9UQQ2
11005	P00325
11005	P09211
11005	P00734
11005	P38435
11005	P23945
11005	P30968
11005	P08246
11005	P07339
11005	P37288
11005	P30518
11005	Q9H3N8
11005	P00915
11005	Q13936
11005	P54289
11005	P18405
11005	Q00975
11005	Q08289
11005	Q13698
11005	Q01668
11005	Q8IZS8
11005	Q02641
11005	P51168
11005	P37088
11005	P22748
11005	Q14432
11005	P27815
11005	Q9Y5Y9
11005	Q15858
11005	P35367
11005	P34995
11005	Q13621
11005	P51649
11005	Q02218
11005	P80404
11005	P45954
11005	P11229
11005	P08912
11005	P08913
11005	P08908
11005	P08173
11005	P28223
11005	P08172
11005	Q09470
11005	Q9NZV8
11005	Q9UK17
11005	Q16620
11005	Q04760
11005	P14555
11005	Q8N8N7
11005	Q9Y5Y4
11005	P21728
11005	P46098
[truncated: 15,858 more rows]

## Sheet: SMILES notation for compounds
PubChem_CID	SMILES
64945	C[C@@H]1CC[C@@]2(CC[C@@]3(C(=CC[C@H]4[C@]3(CC[C@@H]5[C@@]4(CC[C@@H](C5(C)C)O)C)C)[C@@H]2[C@H]1C)C)C(=O)O
5280460	COC1=C(C=C2C(=C1)C=CC(=O)O2)O
5281643	C1=CC(=C(C=C1C2=C(C(=O)C3=C(C=C(C=C3O2)O)O)O[C@H]4[C@@H]([C@H]([C@H]([C@H](O4)CO)O)O)O)O)O
5280804	C1=CC(=C(C=C1C2=C(C(=O)C3=C(C=C(C=C3O2)O)O)O[C@H]4[C@@H]([C@H]([C@@H]([C@H](O4)CO)O)O)O)O)O
5280343	C1=CC(=C(C=C1C2=C(C(=O)C3=C(C=C(C=C3O2)O)O)O)O)O
985	CCCCCCCCCCCCCCCC(=O)O
442813	COC1=CC=C(C=C1)C2=COC3=C(C2=O)C=CC(=C3)O[C@H]4[C@@H]([C@H]([C@@H]([C@H](O4)CO)O)O)O
44257222	CC(=O)OCC1[C@H]([C@@H](C([C@@H](O1)OC2=CC3=C(C=C2)C(=O)C(=CO3)C4=CC=C(C=C4)OC)O)O)O
11005	CCCCCCCCCCCCCC(=O)O
5280450	CCCCC/C=C\C/C=C\CCCCCCCC(=O)O
443354	C1C=C([C@@H]2[C@H]1C(=CO[C@H]2O[C@H]3[C@@H]([C@H]([C@@H]([C@H](O3)CO)O)O)O)C(=O)O)CO
107848	COC(=O)C1=CO[C@H]([C@H]2[C@@H]1CC=C2CO)O[C@H]3[C@@H]([C@H]([C@@H]([C@H](O3)CO)O)O)O
370	C1=C(C=C(C(=C1O)O)O)C(=O)O
5280378	COC1=CC=C(C=C1)C2=COC3=C(C2=O)C=CC(=C3)O
445858	COC1=C(C=CC(=C1)/C=C/C(=O)O)O
122097	C[C@H]1[C@@H]([C@H]([C@H]([C@@H](O1)O[C@@H]2[C@H]([C@H]([C@H](O[C@H]2O[C@@H]3[C@H]([C@@H]([C@H](O[C@H]3O[C@H]4CC[C@]5([C@H]([C@@]4(C)CO)CC[C@@]6([C@@H]5CC=C7[C@]6(CC[C@@]8([C@H]7CC(C[C@H]8O)(C)C)C)C)C)C)C(=O)O)O)O)CO)O)O)O)O)O
5281708	C1=CC(=CC=C1C2=COC3=C(C2=O)C=CC(=C3)O)O
5281707	C1=CC2=C(C=C1O)OC3=C2C(=O)OC4=C3C=CC(=C4)O
323	C1=CC=C2C(=C1)C=CC(=O)O2
5281666	COC1=CC=C(C=C1)C2=C(C(=O)C3=C(C=C(C=C3O2)O)O)O
114829	C1[C@H](OC2=C(C1=O)C=CC(=C2)O)C3=CC=C(C=C3)O
638278	C1=CC(=CC=C1/C=C/C(=O)C2=C(C=C(C=C2)O)O)O
1794427	C1[C@H]([C@H]([C@@H](C[C@@]1(C(=O)O)O)OC(=O)/C=C/C2=CC(=C(C=C2)O)O)O)O
5318267	COC1=C(C=C(C=C1)C2=COC3=C(C2=O)C=CC(=C3)O[C@H]4[C@@H]([C@H]([C@@H]([C@H](O4)CO)O)O)O)O
5280448	COC1=C(C=C(C=C1)C2=COC3=C(C2=O)C=CC(=C3)O)O
689043	C1=CC(=C(C=C1/C=C/C(=O)O)O)O
247	C[N+](C)(C)CC(=O)[O-]
13943297	C[C@]12CC[C@@]34C[C@@]35CC[C@@H](C([C@@H]5[C@H](C[C@H]4[C@@]1(C[C@@H]([C@@H]2[C@]6(CC[C@H](O6)C(C)(C)O)C)O)C)O[C@H]7[C@@H]([C@H]([C@@H]([C@H](O7)CO)O)O)O)(C)C)O[C@H]8[C@@H]([C@H]([C@@H](CO8)O)O)O
158692	CC(=O)O[C@@H]1[C@H]([C@@H](CO[C@H]1O[C@@]2([C@@H]([C@H](O[C@H]([C@@H]2O)O[C@H]3CC4[C@@]5(C[C@@H]([C@@H]([C@]5(CCC46C[C@]67C3C(CCC7)(C)C)C)[C@]8(CC[C@H](O8)C(C)(C)O)C)O)C)CO)O)O)O)O
13943299	C[C@]12CC[C@@]34C[C@@]35CC[C@@H](C([C@@H]5[C@H](C[C@H]4[C@@]1(C[C@@H]([C@@H]2[C@@]6(CC[C@@H](O6)C(C)(C)O)C)O)C)O[C@H]7[C@@H]([C@H]([C@@H]([C@H](O7)CO)O)O)O)(C)C)O[C@H]8[C@@H]([C@H]([C@@H](CO8)O)O)O
336327	COC1=CC2=C(C=C1)[C@@H]3COC4=C([C@@H]3O2)C=CC(=C4)O
14077830	COC1=C(C2=C(C=C1)[C@@H]3COC4=C([C@@H]3O2)C=CC(=C4)O)OC
74977390	COC1=C(C2=C(C=C1)C3COC4=C(C3O2)C=CC(=C4)OC5C(C(C(C(O5)CO)O)O)O)OC
602152	COC1=C(C(=C(C=C1)C2CC3=C(C=C(C=C3)O)OC2)O)OC
125142	COC1=C(C(=C(C=C1)C2CC3=C(C=C(C=C3)O[C@H]4[C@@H]([C@H]([C@@H]([C@H](O4)CO)O)O)O)OC2)O)OC
11968867	CC(=O)OCC1=C[C@@H]([C@H]2[C@@H]1[C@@H](OC=C2C(=O)O)O[C@H]3[C@@H]([C@H]([C@@H]([C@H](O3)CO)O)O)O)O
84298	CC(=O)OCC1=C[C@H]2[C@H]3[C@@H]1[C@@H](OC=C3C(=O)O2)O[C@H]4[C@@H]([C@H]([C@@H]([C@H](O4)CO)O)O)O
21602023	C1=C([C@@H]2[C@H]([C@@H]1O)C(=CO[C@H]2O[C@H]3[C@@H]([C@H]([C@@H]([C@H](O3)CO)O)O)O)C(=O)O)CO
442433	COC(=O)C1=CO[C@H]([C@H]2[C@@H]1[C@@H](C=C2CO)O)O[C@H]3[C@@H]([C@H]([C@@H]([C@H](O3)CO)O)O)O
637542	C1=CC(=CC=C1/C=C/C(=O)O)O
5280934	CC/C=C\C/C=C\C/C=C\CCCCCCCC(=O)O
5280961	C1=CC(=CC=C1C2=COC3=CC(=CC(=C3C2=O)O)O)O
5281377	C1=CC(=CC=C1C2=COC3=CC(=CC(=C3C2=O)O)O[C@H]4[C@@H]([C@H]([C@@H]([C@H](O4)CO)O)O)O)O
5317750	COC1=C(C=C2C(=C1)C(=O)C(=CO2)C3=CC=C(C=C3)O)O
5281803	COC1=C(C=C(C=C1)C2=COC3=CC(=CC(=C3C2=O)O)O)O
16202157	COC1=C(C=C(C=C1)C2=COC3=CC(=CC(=C3C2=O)O)O[C@H]4[C@@H]([C@H]([C@@H]([C@H](O4)CO)O)O)O)O
8468	COC1=C(C=CC(=C1)C(=O)O)O
5281426	C1=CC(=CC2=C1C=CC(=O)O2)O
72	C1=CC(=C(C=C1C(=O)O)O)O
6325021	COC(=O)C1=CO[C@H]([C@H]2[C@@H]1[C@H](C=C2CO)O)O[C@H]3[C@@H]([C@H]([C@@H]([C@H](O3)CO)O)O)O
12315350	C1=C([C@@H]2[C@H]([C@H]1O)C(=CO[C@H]2O[C@H]3[C@@H]([C@H]([C@@H]([C@H](O3)CO)O)O)O)C(=O)O)CO
167995142	COC(=O)C1=COC(C2C1C(C=C2CO)OC(=O)/C=C/C3=CC=C(C=C3)O)OC4C(C(C(C(O4)CO)O)O)O
73466	C1=C[C@@]([C@@H]2[C@H]1C(=CO[C@H]2O[C@H]3[C@@H]([C@H]([C@@H]([C@H](O3)CO)O)O)O)C(=O)O)(CO)O
44257219	CC1[C@@H](C([C@@H]([C@@H](O1)OCC2[C@H]([C@@H](C([C@@H](O2)OC3=CC4=C(C=C3)C(=O)C(=CO4)C5=CC=C(C=C5)OC)O)O)O)O)O)O
11197	CCCCCCCCCCCCCCCCCCCCCCCC(=O)O
8215	CCCCCCCCCCCCCCCCCCCCCC(=O)O
10467	CCCCCCCCCCCCCCCCCCCC(=O)O
5281	CCCCCCCCCCCCCCCCCC(=O)O
439246	C1[C@H](OC2=CC(=CC(=C2C1=O)O)O)C3=CC=C(C=C3)O
444972	C(=C/C(=O)O)\C(=O)O
12315451	CCCC[C@@H]1[C@H]2CCCC=C2C(=O)O1
5570	C[N+]1=CC=CC(=C1)C(=O)[O-]
445639	CCCCCCCC/C=C\CCCCCCCC(=O)O
2266	C(CCCC(=O)O)CCCC(=O)O
311	C(C(=O)O)C(CC(=O)O)(C(=O)O)O
5320315	COC1=C(C2=C(C=C1O)OC(=CC2=O)C3=CC=CC=C3)O
73067	COC1=CC2=C(C=C1)[C@H]3COC4=C([C@H]3O2)C=CC(=C4)O
5280863	C1=CC(=CC=C1C2=C(C(=O)C3=C(C=C(C=C3O2)O)O)O)O
5282102	C1=CC(=CC=C1C2=C(C(=O)C3=C(C=C(C=C3O2)O)O)O[C@H]4[C@@H]([C@H]([C@@H]([C@H](O4)CO)O)O)O)O
5281416	C1=CC(=O)OC2=CC(=C(C=C21)O)O
