# Supplementary material for: A general prediction model for compound-protein interactions based on deep learning
Source: Front Pharmacol. 2024 Sep 4;15:1465890. doi: 10.3389/fphar.2024.1465890 (PMC11408283; doi:10.3389/fphar.2024.1465890)
Supplement: Supplementary file 4 [file Table1.CSV]

No	units_value_1	units_value_2	learning_rate	dropout_rate	epochs_num	loss	acc	val_loss	val_acc
1	128	128	0.01	0	100	0.144860148	0.941049635	0.370349139	0.875570536
2	128	128	0.01	0.2	100	0.228207767	0.901196539	0.239692733	0.895183623
3	128	128	0.01	0.5	100	0.299007386	0.872696221	0.26875326	0.884218991
4	128	128	0.001	0	100	0.164953142	0.933086395	0.340270013	0.875472009
5	128	128	0.001	0.2	100	0.232508257	0.898938954	0.243769959	0.894074798
6	128	128	0.001	0.5	100	0.297473401	0.872611523	0.266949505	0.884145081
7	128	128	0.0001	0	100	0.222019657	0.908269703	0.301809192	0.874307811
8	128	128	0.0001	0.2	100	0.306574225	0.865291953	0.291549444	0.871683657
9	128	128	0.0001	0.5	100	0.361281455	0.838884413	0.327072263	0.852458715
10	128	256	0.01	0	100	0.117557265	0.952474773	0.442412257	0.875903189
11	128	256	0.01	0.2	100	0.223774508	0.902775049	0.236692309	0.897364199
12	128	256	0.01	0.5	100	0.295075715	0.87306273	0.273644179	0.886134744
13	128	256	0.001	0	100	0.138116732	0.945267677	0.367690474	0.875656784
14	128	256	0.001	0.2	100	0.230367959	0.900605202	0.243913159	0.89384073
15	128	256	0.001	0.5	100	0.292939931	0.87335068	0.26903668	0.884299099
16	128	256	0.0001	0	100	0.210228875	0.914172411	0.297722936	0.875816941
17	128	256	0.0001	0.2	100	0.304580629	0.866503954	0.289132446	0.873574734
18	128	256	0.0001	0.5	100	0.357061028	0.841602504	0.329653025	0.858630896
19	128	512	0.01	0	100	0.095751986	0.960337877	0.533865094	0.875619829
20	128	512	0.01	0.2	100	0.21493198	0.907043874	0.233605325	0.899113595
21	128	512	0.01	0.5	100	0.291644812	0.874613464	0.280943096	0.879962564
22	128	512	0.001	0	100	0.103910401	0.961160243	0.42600894	0.867636621
23	128	512	0.001	0.2	100	0.22786893	0.901749432	0.242876828	0.894080997
24	128	512	0.001	0.5	100	0.289129019	0.875	0.272706032	0.882315636
25	128	512	0.0001	0	100	0.189972192	0.923892736	0.299002051	0.87919873
26	128	512	0.0001	0.2	100	0.301692963	0.868362725	0.284165591	0.876857996
27	128	512	0.0001	0.5	100	0.352105767	0.843686104	0.336825907	0.861797094
28	128	1024	0.01	0	100	0.044285182	0.983700871	0.563212454	0.884071171
29	128	1024	0.01	0.2	100	0.203689456	0.91238606	0.227291077	0.90367806
30	128	1024	0.01	0.5	100	0.290224552	0.874131441	0.283598274	0.877714217
31	128	1024	0.001	0	100	0.059724305	0.983660817	0.434511542	0.877338469
32	128	1024	0.001	0.2	100	0.221021786	0.905255973	0.237272263	0.898164988
33	128	1024	0.001	0.5	100	0.28623718	0.875783861	0.282287717	0.880282879
34	128	1024	0.0001	0	100	0.1628059	0.937188923	0.292366862	0.881323874
35	128	1024	0.0001	0.2	100	0.296530813	0.871444166	0.283126444	0.876531482
36	128	1024	0.0001	0.5	100	0.349803239	0.845056653	0.359724134	0.856019139
37	256	128	0.01	0	100	0.050734978	0.979930997	0.721957207	0.880898833
38	256	128	0.01	0.2	100	0.172056496	0.926569223	0.223589838	0.905698478
39	256	128	0.01	0.5	100	0.244873673	0.89566803	0.230467334	0.900487244
40	256	128	0.001	0	100	0.070860319	0.972683847	0.564058781	0.87833637
41	256	128	0.001	0.2	100	0.182356745	0.92243439	0.226404309	0.904472709
42	256	128	0.001	0.5	100	0.245453507	0.894708633	0.232158676	0.899483204
43	256	128	0.0001	0	100	0.149516582	0.941724181	0.301953018	0.882993221
44	256	128	0.0001	0.2	100	0.265989393	0.884440064	0.261681616	0.886455059
45	256	128	0.0001	0.5	100	0.322118193	0.854958713	0.294486493	0.86721164
46	256	256	0.01	0	100	0.039020047	0.985736728	0.751345217	0.888179839
47	256	256	0.01	0.2	100	0.16448532	0.930283666	0.220285058	0.907718956
48	256	256	0.01	0.5	100	0.241272435	0.896413386	0.233078152	0.902058005
49	256	256	0.001	0	100	0.055652671	0.979318082	0.620572686	0.873014212
50	256	256	0.001	0.2	100	0.174629077	0.926230431	0.22438024	0.905562997
51	256	256	0.001	0.5	100	0.240780964	0.896515012	0.230972201	0.900056064
52	256	256	0.0001	0	100	0.128820226	0.95163393	0.299371779	0.886892378
53	256	256	0.0001	0.2	100	0.258829594	0.888259232	0.254166186	0.890095532
54	256	256	0.0001	0.5	100	0.319287777	0.857532024	0.293534428	0.870494843
55	256	512	0.01	0	100	0.016964467	0.996106923	0.734288156	0.892504036
56	256	512	0.01	0.2	100	0.154202789	0.935501099	0.217463017	0.909154177
57	256	512	0.01	0.5	100	0.23955293	0.897289634	0.236154675	0.901916325
58	256	512	0.001	0	100	0.037476394	0.987849593	0.611733913	0.876549959
59	256	512	0.001	0.2	100	0.167076841	0.929935634	0.220047757	0.90841502
60	256	512	0.001	0.5	100	0.237437412	0.897851706	0.232196286	0.90187937
61	256	512	0.0001	0	100	0.098698936	0.966765761	0.308251381	0.888678789
62	256	512	0.0001	0.2	100	0.249360338	0.893331885	0.248435855	0.893883884
63	256	512	0.0001	0.5	100	0.313030243	0.860665858	0.289766788	0.875921667
64	256	1024	0.01	0	100	0.021665696	0.993361175	0.616806269	0.898417532
65	256	1024	0.01	0.2	100	0.137763798	0.943281054	0.216568872	0.911045253
66	256	1024	0.01	0.5	100	0.238011822	0.897301972	0.23667191	0.903333127
67	256	1024	0.001	0	100	0.030280825	0.990499854	0.591872275	0.88795191
68	256	1024	0.001	0.2	100	0.156142101	0.935245454	0.223326012	0.909622312
69	256	1024	0.001	0.5	100	0.23592566	0.89817822	0.239227325	0.898546875
70	256	1024	0.0001	0	100	0.066867456	0.982550502	0.335120678	0.889849126
71	256	1024	0.0001	0.2	100	0.240314886	0.898433864	0.246403843	0.895442307
72	256	1024	0.0001	0.5	100	0.311222643	0.86265552	0.290187716	0.87711668
73	512	128	0.01	0	100	0.014186659	0.996474981	0.701446474	0.897462726
74	512	128	0.01	0.2	100	0.1162965	0.952191412	0.234013438	0.912776172
75	512	128	0.01	0.5	100	0.192282587	0.918850839	0.205586284	0.911827564
76	512	128	0.001	0	100	0.028541263	0.991219044	0.652610958	0.885173798
77	512	128	0.001	0.2	100	0.129982486	0.945951402	0.221494466	0.91321969
78	512	128	0.001	0.5	100	0.194772959	0.917284727	0.207556695	0.91128552
79	512	128	0.0001	0	100	0.05821545	0.984700322	0.366502643	0.889424086
80	512	128	0.0001	0.2	100	0.218539715	0.907196343	0.23205997	0.901183307
81	512	128	0.0001	0.5	100	0.288199186	0.871867657	0.267368138	0.879981041
82	512	256	0.01	0	100	0.015772322	0.995771229	0.63954246	0.901047766
83	512	256	0.01	0.2	100	0.106395073	0.95687598	0.232483923	0.913139641
84	512	256	0.01	0.5	100	0.188596174	0.919945776	0.203904867	0.91272074
85	512	256	0.001	0	100	0.019838795	0.995002747	0.611174285	0.895694852
86	512	256	0.001	0.2	100	0.117922008	0.951595426	0.222016171	0.914833605
87	512	256	0.001	0.5	100	0.189718589	0.919089556	0.205874741	0.911648929
88	512	256	0.0001	0	100	0.0403409	0.992669702	0.373000771	0.892023563
89	512	256	0.0001	0.2	100	0.210465446	0.910939991	0.226878315	0.903659582
90	512	256	0.0001	0.5	100	0.283588469	0.874000549	0.264849722	0.883880198
91	512	512	0.01	0	100	0.0103523	0.997246504	0.523079216	0.907078326
92	512	512	0.01	0.2	100	0.093711883	0.962389112	0.233956516	0.915819168
93	512	512	0.01	0.5	100	0.189188421	0.919571579	0.207215592	0.912030876
94	512	512	0.001	0	100	0.018069623	0.996034563	0.578380048	0.898275852
95	512	512	0.001	0.2	100	0.105350181	0.957524359	0.230903506	0.914679587
96	512	512	0.001	0.5	100	0.187813446	0.919740975	0.20628494	0.912271082
97	512	512	0.0001	0	100	0.023428895	0.997141778	0.386122555	0.896859109
98	512	512	0.0001	0.2	100	0.196457252	0.918144047	0.222577497	0.907293916
99	512	512	0.0001	0.5	100	0.278971374	0.87722832	0.259761006	0.887200415
100	512	1024	0.01	0	100	0.019842707	0.993359625	0.645457685	0.90202105
101	512	1024	0.01	0.2	100	0.079447992	0.968812346	0.245111659	0.91566515
102	512	1024	0.01	0.5	100	0.18697682	0.920041263	0.205896094	0.914168298
103	512	1024	0.001	0	100	0.017474268	0.995994508	0.568737626	0.900296271
104	512	1024	0.001	0.2	100	0.091344118	0.963570297	0.239395201	0.915886939
105	512	1024	0.001	0.5	100	0.185184613	0.921530426	0.205265433	0.913108826
106	512	1024	0.0001	0	100	0.016801823	0.997710049	0.429032058	0.897604406
107	512	1024	0.0001	0.2	100	0.180759341	0.925106287	0.221508279	0.909148037
108	512	1024	0.0001	0.5	100	0.273281008	0.88088119	0.252568752	0.891709447
109	1024	128	0.01	0	100	0.011406392	0.99620086	0.598171055	0.907447875
110	1024	128	0.01	0.2	100	0.066792279	0.973504663	0.281482637	0.916817069
111	1024	128	0.01	0.5	100	0.140278444	0.94216305	0.198894486	0.9190346
112	1024	128	0.001	0	100	0.016277593	0.99648267	0.518018186	0.9046821
113	1024	128	0.001	0.2	100	0.081389129	0.967090666	0.244383931	0.918129146
114	1024	128	0.001	0.5	100	0.146956578	0.938408613	0.197810978	0.918954551
115	1024	128	0.0001	0	100	0.02469011	0.993304193	0.501973093	0.889042199
116	1024	128	0.0001	0.2	100	0.171936929	0.927862823	0.212729827	0.910959005
117	1024	128	0.0001	0.5	100	0.25303483	0.888092875	0.243787408	0.892584145
118	1024	256	0.01	0	100	0.029840598	0.989124656	0.496621162	0.904398739
119	1024	256	0.01	0.2	100	0.059011534	0.977091312	0.279725105	0.917919695
120	1024	256	0.01	0.5	100	0.137557417	0.942691267	0.196421087	0.918997645
121	1024	256	0.001	0	100	0.017187854	0.996142328	0.4870736	0.904639006
122	1024	256	0.001	0.2	100	0.06998945	0.972536027	0.24703227	0.9200387
123	1024	256	0.001	0.5	100	0.144520298	0.939123154	0.194134623	0.919046938
124	1024	256	0.0001	0	100	0.012449446	0.997779369	0.485022932	0.893809915
125	1024	256	0.0001	0.2	100	0.159202516	0.934064329	0.209711567	0.913675547
126	1024	256	0.0001	0.5	100	0.246642321	0.892061412	0.23774837	0.896200001
127	1024	512	0.01	0	100	0.011227332	0.996023774	0.585615575	0.909043312
128	1024	512	0.01	0.2	100	0.050810173	0.980593204	0.290082574	0.917433083
129	1024	512	0.01	0.5	100	0.136702165	0.943533659	0.193869904	0.919281006
130	1024	512	0.001	0	100	0.015111046	0.996792197	0.482854515	0.906234384
131	1024	512	0.001	0.2	100	0.057506442	0.97760874	0.264767319	0.920845628
132	1024	512	0.001	0.5	100	0.140360802	0.941439271	0.192490891	0.92018652
133	1024	512	0.0001	0	100	0.011258055	0.997779369	0.444685966	0.898472965
134	1024	512	0.0001	0.2	100	0.142653555	0.942055225	0.210377917	0.915628195
135	1024	512	0.0001	0.5	100	0.239626929	0.896253228	0.231154859	0.900400996
136	1024	1024	0.01	0	100	0.013215898	0.995158315	0.639448106	0.908236384
137	1024	1024	0.01	0.2	100	0.043483887	0.983685493	0.294628382	0.91817224
138	1024	1024	0.01	0.5	100	0.135241136	0.943695307	0.193228856	0.917858064
139	1024	1024	0.001	0	100	0.014047269	0.9969154	0.463196814	0.909283519
140	1024	1024	0.001	0.2	100	0.048396606	0.981745124	0.284473389	0.920599222
141	1024	1024	0.001	0.5	100	0.135704756	0.943967879	0.187443554	0.922293186
142	1024	1024	0.0001	0	100	0.013389095	0.997646928	0.460201532	0.897025406
143	1024	1024	0.0001	0.2	100	0.123984754	0.950226367	0.214122415	0.91853565
144	1024	1024	0.0001	0.5	100	0.231485322	0.900911689	0.22446771	0.903591812
145	128	128	0.01	0	200	0.128272414	0.948344529	0.421247423	0.873057306
146	128	128	0.01	0.2	200	0.21913518	0.905357599	0.237463146	0.896273911
147	128	128	0.01	0.5	200	0.288730204	0.876387537	0.260922134	0.887563825
148	128	128	0.001	0	200	0.148287401	0.940698504	0.374595225	0.873488545
149	128	128	0.001	0.2	200	0.222679466	0.903481901	0.241853803	0.895023465
150	128	128	0.001	0.5	200	0.28810823	0.877768874	0.260326415	0.887723982
151	128	128	0.0001	0	200	0.191325188	0.92228812	0.310081095	0.874942243
152	128	128	0.0001	0.2	200	0.271719903	0.881269276	0.268301606	0.882586658
153	128	128	0.0001	0.5	200	0.319078624	0.858870268	0.291453004	0.870839775
154	128	256	0.01	0	200	0.090258837	0.964614391	0.610160828	0.871400297
155	128	256	0.01	0.2	200	0.212200746	0.90822041	0.233061716	0.898984253
156	128	256	0.01	0.5	200	0.285075009	0.878041446	0.266220838	0.888376951
157	128	256	0.001	0	200	0.116909511	0.954693854	0.45884335	0.864840031
158	128	256	0.001	0.2	200	0.217832536	0.906028986	0.2383288	0.896384776
159	128	256	0.001	0.5	200	0.28465116	0.877539396	0.264802933	0.888044298
160	128	256	0.0001	0	200	0.173106194	0.930654824	0.311054111	0.878280878
161	128	256	0.0001	0.2	200	0.26963219	0.882653713	0.266815692	0.883295059
162	128	256	0.0001	0.5	200	0.316754639	0.861977935	0.29367426	0.873402297
163	128	512	0.01	0	200	0.065442801	0.973783433	0.945206165	0.859450161
164	128	512	0.01	0.2	200	0.203296825	0.912430704	0.228667066	0.902304411
165	128	512	0.01	0.5	200	0.281590641	0.877950609	0.268606097	0.887489915
166	128	512	0.001	0	200	0.070858508	0.975708365	0.517941713	0.872829437
167	128	512	0.001	0.2	200	0.210774869	0.909771144	0.234536335	0.898780942
168	128	512	0.001	0.5	200	0.282487839	0.879185677	0.267499924	0.888660312
169	128	512	0.0001	0	200	0.145994455	0.94403106	0.315141648	0.87812072
170	128	512	0.0001	0.2	200	0.269483328	0.88332665	0.266773254	0.884674847
171	128	512	0.0001	0.5	200	0.310518384	0.863627255	0.296882957	0.876032531
172	128	1024	0.01	0	200	0.019103121	0.99476254	0.808619976	0.886719942
173	128	1024	0.01	0.2	200	0.188390657	0.919637799	0.220097154	0.9056862
174	128	1024	0.01	0.5	200	0.281368762	0.878220081	0.276967436	0.887206554
175	128	1024	0.001	0	200	0.045577988	0.984914362	0.577719271	0.874203086
176	128	1024	0.001	0.2	200	0.199730992	0.915333569	0.231501535	0.9009431
177	128	1024	0.001	0.5	200	0.277766645	0.879370451	0.276371896	0.877135158
178	128	1024	0.0001	0	200	0.103732452	0.966249824	0.32012412	0.880954266
179	128	1024	0.0001	0.2	200	0.264567673	0.886702299	0.263839781	0.88731128
180	128	1024	0.0001	0.5	200	0.315665394	0.861271083	0.328487635	0.867519617
181	256	128	0.01	0	200	0.037120081	0.986563683	1.026168466	0.88171196
182	256	128	0.01	0.2	200	0.157989219	0.933462203	0.226508141	0.90690583
183	256	128	0.01	0.5	200	0.232634515	0.901744783	0.222926423	0.903708875
184	256	128	0.001	0	200	0.043085378	0.984700322	0.797950625	0.87568146
185	256	128	0.001	0.2	200	0.166509494	0.929419756	0.225491062	0.905205727
186	256	128	0.001	0.5	200	0.232092157	0.901370585	0.224012747	0.903487086
187	256	128	0.0001	0	200	0.100760698	0.963336229	0.36352089	0.882716
188	256	128	0.0001	0.2	200	0.225695968	0.902728856	0.238973483	0.897173226
189	256	128	0.0001	0.5	200	0.274914712	0.87851578	0.257149041	0.885783613
190	256	256	0.01	0	200	0.019203251	0.994554639	0.907626033	0.88752687
191	256	256	0.01	0.2	200	0.150249988	0.93693018	0.220408767	0.908963203
192	256	256	0.01	0.5	200	0.228632525	0.90284282	0.223815218	0.90396142
193	256	256	0.001	0	200	0.028384017	0.990898728	0.831754506	0.878644347
194	256	256	0.001	0.2	200	0.157071441	0.934039652	0.223824441	0.906567037
195	256	256	0.001	0.5	200	0.227222115	0.903338671	0.224438474	0.904275596
196	256	256	0.0001	0	200	0.072643884	0.977353096	0.383055866	0.883861721
197	256	256	0.0001	0.2	200	0.218551129	0.907450438	0.234846234	0.899791181
198	256	256	0.0001	0.5	200	0.270559549	0.880634785	0.255676448	0.888611019
199	256	512	0.01	0	200	0.011690782	0.997472882	0.667631745	0.89563328
200	256	512	0.01	0.2	200	0.137315631	0.943359613	0.218501493	0.910903573
201	256	512	0.01	0.5	200	0.226461276	0.902573287	0.231421709	0.903782785
202	256	512	0.001	0	200	0.018661635	0.995270729	0.76991117	0.884976685
203	256	512	0.001	0.2	200	0.145322859	0.940020919	0.221583053	0.909339011
204	256	512	0.001	0.5	200	0.225331932	0.903612792	0.227336362	0.904743731
205	256	512	0.0001	0	200	0.040990457	0.992364764	0.432455987	0.885808289
206	256	512	0.0001	0.2	200	0.213065267	0.910200834	0.233985245	0.901398897
207	256	512	0.0001	0.5	200	0.266815186	0.882381141	0.254460067	0.891771019
208	256	1024	0.01	0	200	0.008758255	0.997536063	0.613891482	0.900425673
209	256	1024	0.01	0.2	200	0.120590046	0.950796187	0.220933437	0.911704361
210	256	1024	0.01	0.5	200	0.224604353	0.903334081	0.231042996	0.905526042
211	256	1024	0.001	0	200	0.017643968	0.995514035	0.783520639	0.88708955
212	256	1024	0.001	0.2	200	0.130033955	0.947086334	0.220581219	0.9114272
213	256	1024	0.001	0.5	200	0.222305134	0.904644549	0.231090754	0.902415276
214	256	1024	0.0001	0	200	0.022837516	0.996761441	0.501620293	0.886615217
215	256	1024	0.0001	0.2	200	0.203688711	0.914857686	0.232838258	0.903289974
216	256	1024	0.0001	0.5	200	0.267245293	0.883446753	0.261448175	0.890988708
217	512	128	0.01	0	200	0.008771315	0.997509837	0.715404868	0.899304569
218	512	128	0.01	0.2	200	0.097959526	0.96046412	0.248106688	0.912437379
219	512	128	0.01	0.5	200	0.175980598	0.927111328	0.203437448	0.913774073
220	512	128	0.001	0	200	0.01407215	0.997531414	0.724546432	0.891056478
221	512	128	0.001	0.2	200	0.108399518	0.955759525	0.233981535	0.913059533
222	512	128	0.001	0.5	200	0.175340861	0.926444471	0.204615667	0.913466096
223	512	128	0.0001	0	200	0.014372907	0.997750103	0.619251251	0.886627555
224	512	128	0.0001	0.2	200	0.176026806	0.925685287	0.217077672	0.908753812
225	512	128	0.0001	0.5	200	0.237179637	0.896056116	0.232195199	0.897585928
226	512	256	0.01	0	200	0.00790638	0.997422099	0.578815758	0.903764307
227	512	256	0.01	0.2	200	0.088229701	0.964866936	0.245909274	0.914661109
228	512	256	0.01	0.5	200	0.172077715	0.927930593	0.200305194	0.915123105
229	512	256	0.001	0	200	0.014023715	0.99741745	0.75062561	0.887477577
230	512	256	0.001	0.2	200	0.097801484	0.960615039	0.234679595	0.914876699
231	512	256	0.001	0.5	200	0.172253624	0.927879751	0.203152135	0.914427042
232	512	256	0.0001	0	200	0.012977925	0.997787058	0.575822592	0.89089632
233	512	256	0.0001	0.2	200	0.165612772	0.931004345	0.214455321	0.91192615
234	512	256	0.0001	0.5	200	0.232802615	0.898216724	0.228833184	0.900665879
235	512	512	0.01	0	200	0.006095835	0.997730076	0.621019721	0.906985939
236	512	512	0.01	0.2	200	0.074606344	0.970969856	0.249791533	0.914895177
237	512	512	0.01	0.5	200	0.173122749	0.92695117	0.201490641	0.9142977
238	512	512	0.001	0	200	0.012324834	0.997508287	0.6485551	0.894906402
239	512	512	0.001	0.2	200	0.08314734	0.966927409	0.241791636	0.915480375
240	512	512	0.001	0.5	200	0.169370994	0.928686678	0.201517448	0.914784312
241	512	512	0.0001	0	200	0.009822684	0.997888684	0.579368412	0.890779257
242	512	512	0.0001	0.2	200	0.151430458	0.937821865	0.216013789	0.913687825
243	512	512	0.0001	0.5	200	0.229067445	0.900549769	0.224726647	0.904016852
244	512	1024	0.01	0	200	0.032194402	0.988494813	0.521346927	0.902840316
245	512	1024	0.01	0.2	200	0.060124017	0.976792514	0.258399099	0.917944312
246	512	1024	0.01	0.5	200	0.170201555	0.927899778	0.20472765	0.91415602
247	512	1024	0.001	0	200	0.011270349	0.99748832	0.568961143	0.901466668
248	512	1024	0.001	0.2	200	0.066539258	0.974173009	0.250669897	0.918381691
249	512	1024	0.001	0.5	200	0.165494263	0.930727184	0.200403467	0.91681093
250	512	1024	0.0001	0	200	0.010097547	0.997950315	0.538982034	0.895965874
251	512	1024	0.0001	0.2	200	0.13762261	0.944186568	0.22050415	0.915184677
252	512	1024	0.0001	0.5	200	0.224777251	0.903150797	0.220845148	0.905033231
253	1024	128	0.01	0	200	0.004888424	0.997646928	0.611545682	0.910515547
254	1024	128	0.01	0.2	200	0.049314555	0.980993569	0.311154693	0.917426884
255	1024	128	0.01	0.5	200	0.118346378	0.951734006	0.205815926	0.921252191
256	1024	128	0.001	0	200	0.011312416	0.997451365	0.472495109	0.905107141
257	1024	128	0.001	0.2	200	0.058820073	0.977094352	0.274641484	0.919367254
258	1024	128	0.001	0.5	200	0.121967666	0.950187862	0.204948545	0.921344578
259	1024	128	0.0001	0	200	0.010574244	0.997599185	0.644862235	0.891155064
260	1024	128	0.0001	0.2	200	0.12707907	0.947217286	0.210063353	0.917550087
261	1024	128	0.0001	0.5	200	0.202717409	0.911591411	0.212124377	0.90783596
262	1024	256	0.01	0	200	0.00543759	0.997759342	0.596213818	0.911833704
263	1024	256	0.01	0.2	200	0.043438893	0.983585358	0.316404164	0.916872501
264	1024	256	0.01	0.5	200	0.117225185	0.95206356	0.204440281	0.919632137
265	1024	256	0.001	0	200	0.009861631	0.997477531	0.447710901	0.907460213
266	1024	256	0.001	0.2	200	0.048665978	0.981246173	0.282252908	0.919958591
267	1024	256	0.001	0.5	200	0.118910819	0.951606214	0.196869671	0.921572506
268	1024	256	0.0001	0	200	0.010068893	0.997760892	0.551446617	0.89642787
269	1024	256	0.0001	0.2	200	0.112817191	0.953991652	0.212141484	0.919213235
270	1024	256	0.0001	0.5	200	0.194684282	0.916205168	0.207247734	0.911143839
271	1024	512	0.01	0	200	0.028334651	0.99002713	0.516509235	0.906591654
272	1024	512	0.01	0.2	200	0.035705954	0.986451268	0.319140941	0.919490457
273	1024	512	0.01	0.5	200	0.11492341	0.953136921	0.194678873	0.92011261
274	1024	512	0.001	0	200	0.009013823	0.997472882	0.462205857	0.907330871
275	1024	512	0.001	0.2	200	0.039694853	0.985015988	0.293961674	0.921430826
276	1024	512	0.001	0.5	200	0.115768507	0.952838182	0.19170168	0.922243893
277	1024	512	0.0001	0	200	0.009274018	0.997971833	0.587246358	0.894191861
278	1024	512	0.0001	0.2	200	0.095487207	0.9618994	0.2215987	0.92054379
279	1024	512	0.0001	0.5	200	0.18783088	0.919831812	0.20329912	0.91436547
280	1024	1024	0.01	0	200	0.002933294	0.998302937	0.595665812	0.915283263
281	1024	1024	0.01	0.2	200	0.029013393	0.989203215	0.333392829	0.918357015
282	1024	1024	0.01	0.5	200	0.112526447	0.953971624	0.189420044	0.922256231
283	1024	1024	0.001	0	200	0.007697724	0.997508287	0.445121557	0.9130041
284	1024	1024	0.001	0.2	200	0.030316291	0.988584161	0.31730333	0.922311664
285	1024	1024	0.001	0.5	200	0.111859895	0.954689205	0.18628265	0.923013926
286	1024	1024	0.0001	0	200	0.010520807	0.997891784	0.516982794	0.900764465
287	1024	1024	0.0001	0.2	200	0.080185749	0.968573689	0.236025095	0.921492398
288	1024	1024	0.0001	0.5	200	0.180150375	0.924242318	0.198858559	0.916558385
289	128	128	0.01	0	500	0.11119654	0.95608753	0.493507504	0.871893108
290	128	128	0.01	0.2	500	0.207051769	0.91066432	0.23615545	0.8983621
291	128	128	0.01	0.5	500	0.278251559	0.882407308	0.257573158	0.890957952
292	128	128	0.001	0	500	0.131449312	0.947862506	0.425816894	0.870926023
293	128	128	0.001	0.2	500	0.209149316	0.910354793	0.238712966	0.896594226
294	128	128	0.001	0.5	500	0.276496083	0.882632136	0.254533917	0.888980627
295	128	128	0.0001	0	500	0.159733206	0.935815275	0.34406206	0.873950541
296	128	128	0.0001	0.2	500	0.231840894	0.899618089	0.246173009	0.892781258
297	128	128	0.0001	0.5	500	0.287720978	0.875592887	0.263323098	0.883664608
298	128	256	0.01	0	500	0.065875173	0.97416687	0.960587859	0.868942559
299	128	256	0.01	0.2	500	0.201829344	0.912447631	0.234863237	0.898534536
300	128	256	0.01	0.5	500	0.275001526	0.882716835	0.259502679	0.892707348
301	128	256	0.001	0	500	0.088448107	0.96649009	0.613558769	0.864753842
302	128	256	0.001	0.2	500	0.203548685	0.912835717	0.236280739	0.898380578
303	128	256	0.001	0.5	500	0.272872478	0.884429276	0.254969686	0.891567767
304	128	256	0.0001	0	500	0.13129589	0.949359357	0.365479976	0.87395668
305	128	256	0.0001	0.2	500	0.233917385	0.899160683	0.248682648	0.892781258
306	128	256	0.0001	0.5	500	0.283469915	0.877322316	0.267166615	0.884711802
307	128	512	0.01	0	500	0.019877588	0.993598342	1.237898707	0.878933847
308	128	512	0.01	0.2	500	0.190888464	0.918787718	0.227076963	0.901269555
309	128	512	0.01	0.5	500	0.272901863	0.883774817	0.266473532	0.891992807
310	128	512	0.001	0	500	0.038621567	0.986633003	0.86906004	0.865320504
311	128	512	0.001	0.2	500	0.196181804	0.916627169	0.233708456	0.898700893
312	128	512	0.001	0.5	500	0.26995188	0.884222925	0.263186157	0.891025662
313	128	512	0.0001	0	500	0.084395818	0.972576082	0.394783348	0.876426756
314	128	512	0.0001	0.2	500	0.230439857	0.90118885	0.246221736	0.894826293
315	128	512	0.0001	0.5	500	0.283651918	0.876518428	0.276251793	0.879155576
316	128	1024	0.01	0	500	0.011035304	0.997870207	0.876990438	0.884908915
317	128	1024	0.01	0.2	500	0.172476292	0.927286863	0.221699685	0.905673862
318	128	1024	0.01	0.5	500	0.27008304	0.884050429	0.27035439	0.887027919
319	128	1024	0.001	0	500	0.017004007	0.995852828	0.879852414	0.864796937
320	128	1024	0.001	0.2	500	0.181186065	0.924128354	0.229428858	0.902489185
321	128	1024	0.001	0.5	500	0.268190354	0.884523213	0.274050713	0.883042514
322	128	1024	0.0001	0	500	0.031243404	0.996522725	0.458007336	0.878989279
323	128	1024	0.0001	0.2	500	0.223604918	0.904900193	0.243739769	0.896624982
324	128	1024	0.0001	0.5	500	0.282854676	0.877792001	0.306531042	0.861821711
325	256	128	0.01	0	500	0.015488761	0.995848238	1.188359499	0.879827023
326	256	128	0.01	0.2	500	0.143147215	0.940261185	0.234959245	0.906530082
327	256	128	0.01	0.5	500	0.219854712	0.907536626	0.219160542	0.906893492
328	256	128	0.001	0	500	0.01656995	0.996393383	1.253705025	0.874862194
329	256	128	0.001	0.2	500	0.149570405	0.937459946	0.22971037	0.906634808
330	256	128	0.001	0.5	500	0.219223008	0.907587469	0.219087079	0.90561229
331	256	128	0.0001	0	500	0.041615993	0.989625156	0.680863023	0.873704135
332	256	128	0.0001	0.2	500	0.183606341	0.921876907	0.227002114	0.90453428
333	256	128	0.0001	0.5	500	0.236418575	0.897551417	0.231437653	0.8980726
334	256	256	0.01	0	500	0.010363039	0.997696221	0.913328588	0.886036158
335	256	256	0.01	0.2	500	0.134565935	0.944597781	0.230313763	0.90819943
336	256	256	0.01	0.5	500	0.215104267	0.909031987	0.217299327	0.907232285
337	256	256	0.001	0	500	0.013518508	0.997637689	1.024854898	0.880516946
338	256	256	0.001	0.2	500	0.13921766	0.942491055	0.227714926	0.907152236
339	256	256	0.001	0.5	500	0.214617789	0.909253716	0.219179317	0.905723155
340	256	256	0.0001	0	500	0.01687387	0.997888684	0.749206066	0.877831221
341	256	256	0.0001	0.2	500	0.175894395	0.925851583	0.224343047	0.905544519
342	256	256	0.0001	0.5	500	0.229155779	0.900785387	0.228727356	0.900862992
343	256	512	0.01	0	500	0.007228895	0.997880995	0.769331992	0.892713487
344	256	512	0.01	0.2	500	0.121137783	0.950896263	0.224006578	0.90970856
345	256	512	0.01	0.5	500	0.214390785	0.90908432	0.225257665	0.906899691
346	256	512	0.001	0	500	0.010973237	0.99798876	0.945167124	0.883917212
347	256	512	0.001	0.2	500	0.126949012	0.948318362	0.225857243	0.90963465
348	256	512	0.001	0.5	500	0.211747095	0.910096109	0.222344965	0.906154335
349	256	512	0.0001	0	500	0.009752102	0.998054981	0.787458479	0.880523086
350	256	512	0.0001	0.2	500	0.166644439	0.930292904	0.2234945	0.907571077
351	256	512	0.0001	0.5	500	0.226617306	0.901904941	0.233395249	0.900339425
352	256	1024	0.01	0	500	0.004099354	0.998509288	0.746516764	0.902113438
353	256	1024	0.01	0.2	500	0.10123197	0.959789634	0.226481363	0.913238168
354	256	1024	0.01	0.5	500	0.211376488	0.909720361	0.230499193	0.908082366
355	256	1024	0.001	0	500	0.009658907	0.998056531	0.839170218	0.887181938
356	256	1024	0.001	0.2	500	0.106214017	0.957410395	0.227282628	0.91278851
357	256	1024	0.001	0.5	500	0.207533792	0.911976397	0.22547774	0.907287717
358	256	1024	0.0001	0	500	0.008121079	0.998153567	0.731862605	0.884360671
359	256	1024	0.0001	0.2	500	0.156261653	0.93520391	0.223968163	0.90999192
360	256	1024	0.0001	0.5	500	0.224745393	0.902808905	0.238852262	0.901115537
361	512	128	0.01	0	500	0.004443482	0.998209	0.833873689	0.899914384
362	512	128	0.01	0.2	500	0.080028571	0.968362689	0.267565668	0.913675547
363	512	128	0.01	0.5	500	0.1577373	0.935023725	0.20424518	0.91465497
364	512	128	0.001	0	500	0.00916523	0.997782409	0.68298763	0.892922938
365	512	128	0.001	0.2	500	0.087633468	0.965031743	0.253793836	0.912856281
366	512	128	0.001	0.5	500	0.157634869	0.935174644	0.203309193	0.915486515
367	512	128	0.0001	0	500	0.008164056	0.998210549	0.826431334	0.885740519
368	512	128	0.0001	0.2	500	0.127837136	0.946786046	0.219081745	0.913447618
369	512	128	0.0001	0.5	500	0.184183329	0.92092061	0.206237689	0.910946727
370	512	256	0.01	0	500	0.003553461	0.998686373	0.751210213	0.904016852
371	512	256	0.01	0.2	500	0.070974685	0.972522199	0.263142586	0.913232028
372	512	256	0.01	0.5	500	0.153387815	0.93656677	0.204892278	0.914519429
373	512	256	0.001	0	500	0.007691693	0.998002648	0.649596155	0.897271812
374	512	256	0.001	0.2	500	0.077900648	0.969691694	0.25313282	0.914396226
375	512	256	0.001	0.5	500	0.154437885	0.935904562	0.201352045	0.915566623
376	512	256	0.0001	0	500	0.008030768	0.998084247	0.719490647	0.889787555
377	512	256	0.0001	0.2	500	0.115156822	0.952725768	0.220874175	0.915979326
378	512	256	0.0001	0.5	500	0.180945516	0.922301948	0.205939889	0.91214174
379	512	512	0.01	0	500	0.002129084	0.999116063	0.777753115	0.906363785
380	512	512	0.01	0.2	500	0.057673059	0.9781847	0.270106137	0.916151822
381	512	512	0.01	0.5	500	0.151015297	0.937275171	0.204112306	0.911950767
382	512	512	0.001	0	500	0.006322293	0.99806577	0.60378468	0.898682415
383	512	512	0.001	0.2	500	0.063439317	0.975657582	0.259606272	0.917482316
384	512	512	0.001	0.5	500	0.150511608	0.93793118	0.200667337	0.915492713
385	512	512	0.0001	0	500	0.007342848	0.99820286	0.660857022	0.894068658
386	512	512	0.0001	0.2	500	0.100082241	0.959678769	0.229008809	0.916921794
387	512	512	0.0001	0.5	500	0.179244846	0.923972845	0.202872545	0.913478434
388	512	1024	0.01	0	500	0.001542074	0.99943018	0.780205488	0.909579217
389	512	1024	0.01	0.2	500	0.043772466	0.983650029	0.282473207	0.918794394
390	512	1024	0.01	0.5	500	0.149409667	0.937884986	0.20240581	0.913299799
391	512	1024	0.001	0	500	0.005050746	0.998256743	0.595649719	0.901780844
392	512	1024	0.001	0.2	500	0.047522765	0.982037723	0.273122758	0.919736862
393	512	1024	0.001	0.5	500	0.145520508	0.939882338	0.197061464	0.91709429
394	512	1024	0.0001	0	500	0.006709673	0.998370707	0.615022957	0.896606505
395	512	1024	0.0001	0.2	500	0.085673794	0.966259062	0.242756903	0.919114709
396	512	1024	0.0001	0.5	500	0.173518106	0.926854134	0.200905353	0.913139641
397	1024	128	0.01	0	500	0.002080496	0.999114513	0.76802516	0.910028875
398	1024	128	0.01	0.2	500	0.033635024	0.987578511	0.363814086	0.91824615
399	1024	128	0.01	0.5	500	0.094051182	0.962863445	0.230183229	0.922200799
400	1024	128	0.001	0	500	0.00543622	0.998236716	0.533207834	0.902261317
401	1024	128	0.001	0.2	500	0.040178232	0.98478961	0.321158975	0.919139326
402	1024	128	0.001	0.5	500	0.096741579	0.961519063	0.218145102	0.921393871
403	1024	128	0.0001	0	500	0.00815195	0.998096585	0.609526753	0.895497739
404	1024	128	0.0001	0.2	500	0.077828124	0.968770802	0.236048341	0.92018652
405	1024	128	0.0001	0.5	500	0.140959814	0.940378189	0.197050259	0.919699907
406	1024	256	0.01	0	500	0.001875276	0.999122202	0.737378895	0.911882997
407	1024	256	0.01	0.2	500	0.028997827	0.989314079	0.36190626	0.920740902
408	1024	256	0.01	0.5	500	0.09330117	0.963214576	0.215432331	0.920802534
409	1024	256	0.001	0	500	0.003782304	0.99878341	0.544578254	0.906967461
410	1024	256	0.001	0.2	500	0.033279385	0.98743993	0.320852399	0.92054379
411	1024	256	0.001	0.5	500	0.095222794	0.962222815	0.208096832	0.923143268
412	1024	256	0.0001	0	500	0.007663494	0.998162806	0.536699891	0.899015009
413	1024	256	0.0001	0.2	500	0.064534776	0.974976897	0.245490059	0.921153605
414	1024	256	0.0001	0.5	500	0.136507317	0.942852974	0.191888049	0.922133029
415	1024	512	0.01	0	500	0.011322454	0.996361017	0.696371078	0.909800947
416	1024	512	0.01	0.2	500	0.022479836	0.991591692	0.366897106	0.921868145
417	1024	512	0.01	0.5	500	0.092138372	0.96347326	0.21642296	0.914482474
418	1024	512	0.001	0	500	0.003082096	0.99892354	0.539991975	0.906825781
419	1024	512	0.001	0.2	500	0.025079384	0.990695477	0.342149049	0.9219051
420	1024	512	0.001	0.5	500	0.094119743	0.962583184	0.196488008	0.923371196
421	1024	512	0.0001	0	500	0.007040862	0.998190522	0.496296465	0.904583573
422	1024	512	0.0001	0.2	500	0.050479703	0.980833411	0.265679866	0.922447205
423	1024	512	0.0001	0.5	500	0.130055368	0.946264029	0.187242091	0.92262584
424	1024	1024	0.01	0	500	0.013075007	0.995949864	0.66367346	0.907521844
425	1024	1024	0.01	0.2	500	0.017594898	0.993321121	0.381903142	0.921818912
426	1024	1024	0.01	0.5	500	0.087268621	0.965427518	0.199927732	0.922582686
427	1024	1024	0.001	0	500	0.002121656	0.99913609	0.56059128	0.908636749
428	1024	1024	0.001	0.2	500	0.017798292	0.993362725	0.358867228	0.923506677
429	1024	1024	0.001	0.5	500	0.087629944	0.965276599	0.1899672	0.92420274
430	1024	1024	0.0001	0	500	0.006489969	0.998355329	0.488194376	0.908156276
431	1024	1024	0.0001	0.2	500	0.038163479	0.985779822	0.292856783	0.923876286
432	1024	1024	0.0001	0.5	500	0.122547932	0.94955647	0.186849967	0.923303425
433	2048	128	0.01	0	100	0.01065937	0.996139288	0.589820743	0.908211708
434	2048	128	0.01	0.2	100	0.037831061	0.985655129	0.361367404	0.919237912
435	2048	128	0.01	0.5	100	0.094533674	0.961910188	0.218913138	0.922016025
436	2048	128	0.001	0	100	0.013649234	0.99691081	0.425363034	0.910928249
437	2048	128	0.001	0.2	100	0.047404937	0.981615722	0.295567393	0.920075655
438	2048	128	0.001	0.5	100	0.108308338	0.955413043	0.20707038	0.922927678
439	2048	128	0.0001	0	100	0.011887762	0.997251153	0.462399513	0.902353704
440	2048	128	0.0001	0.2	100	0.125686914	0.948098123	0.209526092	0.916539848
441	2048	128	0.0001	0.5	100	0.214775339	0.906012058	0.221407294	0.903930604
442	2048	256	0.01	0	100	0.009968587	0.996216297	0.58044523	0.909252763
443	2048	256	0.01	0.2	100	0.033173054	0.987495363	0.363463879	0.919016123
444	2048	256	0.01	0.5	100	0.093348674	0.962430716	0.21082373	0.923734605
445	2048	256	0.001	0	100	0.012792891	0.997107923	0.405296504	0.913207412
446	2048	256	0.001	0.2	100	0.039157525	0.985200822	0.30407685	0.920457542
447	2048	256	0.001	0.5	100	0.103649817	0.957904696	0.200227067	0.923013926
448	2048	256	0.0001	0	100	0.015175352	0.996117711	0.437646836	0.902470708
449	2048	256	0.0001	0.2	100	0.109610036	0.955707133	0.212430015	0.918258488
450	2048	256	0.0001	0.5	100	0.208400577	0.909672618	0.215764478	0.907503366
451	2048	512	0.01	0	100	0.00910464	0.99641645	0.586111665	0.911273181
452	2048	512	0.01	0.2	100	0.029480996	0.988801301	0.36748904	0.919589043
453	2048	512	0.01	0.5	100	0.090774469	0.963373184	0.207272619	0.923956335
454	2048	512	0.001	0	100	0.011722121	0.99713105	0.403665066	0.911944628
455	2048	512	0.001	0.2	100	0.032358062	0.98787576	0.316876531	0.921960592
456	2048	512	0.001	0.5	100	0.098751739	0.959792733	0.196727529	0.92420274
457	2048	512	0.0001	0	100	0.013664903	0.997244954	0.426511168	0.905267298
458	2048	512	0.0001	0.2	100	0.094450876	0.962475359	0.218871772	0.91997093
459	2048	512	0.0001	0.5	100	0.197666749	0.916057348	0.209942758	0.911408722
460	2048	1024	0.01	0	100	0.007548248	0.997157216	0.590482354	0.913090348
461	2048	1024	0.01	0.2	100	0.026936138	0.989970148	0.369290113	0.919244051
462	2048	1024	0.01	0.5	100	0.087261222	0.964948535	0.200553209	0.923857808
463	2048	1024	0.001	0	100	0.011434237	0.996975482	0.401287705	0.915511191
464	2048	1024	0.001	0.2	100	0.026761467	0.990213454	0.334703296	0.92262584
465	2048	1024	0.001	0.5	100	0.091596469	0.963140607	0.194146931	0.925188363
466	2048	1024	0.0001	0	100	0.011766108	0.997666955	0.407529384	0.907786667
467	2048	1024	0.0001	0.2	100	0.075784661	0.970321536	0.233964846	0.921307623
468	2048	1024	0.0001	0.5	100	0.188432038	0.92056179	0.204439625	0.914217591
469	2048	128	0.01	0	200	0.003772125	0.997928739	0.606684327	0.913989663
470	2048	128	0.01	0.2	200	0.023660926	0.991199017	0.417218566	0.92061156
471	2048	128	0.01	0.5	200	0.069424368	0.973107338	0.253408462	0.923432767
472	2048	128	0.001	0	200	0.007732639	0.997526824	0.437970459	0.91113764
473	2048	128	0.001	0.2	200	0.029279763	0.988833606	0.35413757	0.921276808
474	2048	128	0.001	0.5	200	0.078073733	0.969496131	0.22982353	0.92398715
475	2048	128	0.0001	0	200	0.01659178	0.995070517	0.480998129	0.902064145
476	2048	128	0.0001	0.2	200	0.081607416	0.967141509	0.226925164	0.92025429
477	2048	128	0.0001	0.5	200	0.167729482	0.92766571	0.201014191	0.915634394
478	2048	256	0.01	0	200	0.004625627	0.997914851	0.615920424	0.913854182
479	2048	256	0.01	0.2	200	0.021058306	0.992056787	0.406625986	0.920851767
480	2048	256	0.01	0.5	200	0.068775438	0.97330451	0.244276568	0.923673034
481	2048	256	0.001	0	200	0.009536173	0.996941626	0.440021932	0.909856439
482	2048	256	0.001	0.2	200	0.024578614	0.990649283	0.355392247	0.921695709
483	2048	256	0.001	0.5	200	0.075680502	0.970324636	0.220167175	0.924640119
484	2048	256	0.0001	0	200	0.010706107	0.997842491	0.481413692	0.902563095
485	2048	256	0.0001	0.2	200	0.068133965	0.973458469	0.236342788	0.921929777
486	2048	256	0.0001	0.5	200	0.155613333	0.934076607	0.195158318	0.91910857
487	2048	512	0.01	0	200	0.004351935	0.998150468	0.63767761	0.915332556
488	2048	512	0.01	0.2	200	0.018127682	0.993174791	0.410396039	0.921504736
489	2048	512	0.01	0.5	200	0.067202821	0.973683298	0.224252909	0.924227417
490	2048	512	0.001	0	200	0.006041372	0.997509837	0.435272157	0.913700163
491	2048	512	0.001	0.2	200	0.019060537	0.992837548	0.370247841	0.923284948
492	2048	512	0.001	0.5	200	0.071977228	0.971898496	0.210782543	0.924966574
493	2048	512	0.0001	0	200	0.010620774	0.997865617	0.444735497	0.903702676
494	2048	512	0.0001	0.2	200	0.053548452	0.979505956	0.256206065	0.922311664
495	2048	512	0.0001	0.5	200	0.146596089	0.938659608	0.192301109	0.920753241
496	2048	1024	0.01	0	200	0.00293572	0.998296797	0.612512767	0.915609717
497	2048	1024	0.01	0.2	200	0.015580049	0.994108021	0.428059906	0.922108412
498	2048	1024	0.01	0.5	200	0.06442827	0.974936843	0.219715133	0.923007727
499	2048	1024	0.001	0	200	0.004185568	0.997824013	0.488923192	0.911864519
500	2048	1024	0.001	0.2	200	0.015195359	0.99440527	0.387459993	0.922903001
501	2048	1024	0.001	0.5	200	0.066264711	0.974213064	0.204757661	0.925588727
502	2048	1024	0.0001	0	200	0.01092762	0.997873306	0.418879867	0.907256961
503	2048	1024	0.0001	0.2	200	0.041270144	0.984638751	0.282332689	0.923020065
504	2048	1024	0.0001	0.5	200	0.136160538	0.943689167	0.192867652	0.922139227
505	2048	128	0.01	0	500	0.001511761	0.999092937	0.769163013	0.914956808
506	2048	128	0.01	0.2	500	0.013898249	0.994754851	0.499111593	0.922422528
507	2048	128	0.01	0.5	500	0.046602197	0.98241502	0.297659874	0.92463392
508	2048	128	0.001	0	500	0.002631635	0.999100626	0.545005023	0.914131343
509	2048	128	0.001	0.2	500	0.016385466	0.993803144	0.435177296	0.922441006
510	2048	128	0.001	0.5	500	0.049983453	0.981608033	0.273250103	0.924905002
511	2048	128	0.0001	0	500	0.006935231	0.998164356	0.49201867	0.903967559
512	2048	128	0.0001	0.2	500	0.04056856	0.98464179	0.283530295	0.923235655
513	2048	128	0.0001	0.5	500	0.104143873	0.95737958	0.205852985	0.923574448
514	2048	256	0.01	0	500	0.009739755	0.99705404	0.646352649	0.910792708
515	2048	256	0.01	0.2	500	0.012363033	0.995316923	0.497446775	0.92147392
516	2048	256	0.01	0.5	500	0.045888793	0.982767642	0.282252192	0.925132871
517	2048	256	0.001	0	500	0.004175218	0.998757243	0.542845845	0.913496912
518	2048	256	0.001	0.2	500	0.013791912	0.994667053	0.422100544	0.924467623
519	2048	256	0.001	0.5	500	0.049765281	0.981321633	0.257960737	0.925502479
520	2048	256	0.0001	0	500	0.007477269	0.998175144	0.463740677	0.906591654
521	2048	256	0.0001	0.2	500	0.031961069	0.98801434	0.298235357	0.923457384
522	2048	256	0.0001	0.5	500	0.094896264	0.961546779	0.200049236	0.924935758
523	2048	512	0.01	0	500	0.000867774	0.999630392	0.757195771	0.915837646
524	2048	512	0.01	0.2	500	0.010065665	0.99612385	0.495113671	0.923364997
525	2048	512	0.01	0.5	500	0.045843635	0.982787669	0.25775829	0.924769461
526	2048	512	0.001	0	500	0.000779011	0.999756694	0.521853507	0.91759938
527	2048	512	0.001	0.2	500	0.010099672	0.995988369	0.443166614	0.924116492
528	2048	512	0.001	0.5	500	0.048640776	0.981606483	0.234303877	0.926297128
529	2048	512	0.0001	0	500	0.006892133	0.998188972	0.451903701	0.910115123
530	2048	512	0.0001	0.2	500	0.023245433	0.99146235	0.327191859	0.924301326
531	2048	512	0.0001	0.5	500	0.087070674	0.965174913	0.19614549	0.926309407
532	2048	1024	0.01	0	500	0.000625956	0.999688923	0.750501573	0.917993605
533	2048	1024	0.01	0.2	500	0.008437356	0.99677527	0.513652802	0.922890723
534	2048	1024	0.01	0.5	500	0.043021202	0.983751714	0.239602923	0.925755024
535	2048	1024	0.001	0	500	0.001736871	0.999316275	0.540268242	0.918757439
536	2048	1024	0.001	0.2	500	0.007352408	0.997063279	0.457821697	0.924695551
537	2048	1024	0.001	0.5	500	0.04397507	0.983437538	0.222533941	0.926555812
538	2048	1024	0.0001	0	500	0.006164044	0.998395324	0.425485253	0.913158119
539	2048	1024	0.0001	0.2	500	0.017814111	0.993689179	0.354377598	0.925502479
540	2048	1024	0.0001	0.5	500	0.077746958	0.969268203	0.19899638	0.927393556
