# Supplementary material for: A general prediction model for compound-protein interactions based on deep learning
Source: Front Pharmacol. 2024 Sep 4;15:1465890. doi: 10.3389/fphar.2024.1465890 (PMC11408283; doi:10.3389/fphar.2024.1465890)
Supplement: Supplementary file 5 [file Table5.XLSX]

## Sheet: Sheet1
Compound1	Compound2	Compound3	Compound4	Compound5	MCF7_Pred	231_Pred	468_Pred	453_Pred	MCF7_Rank	231_Rank	468_Rank	453_Rank
原儿茶酸	熊果酸	槲皮素	秦皮乙素	黄芪甲苷 IV	-1.6202	-2.31349	-2.52609	-1.15907	1590	1	551	1992
原儿茶酸	香草酸	槲皮素	芦丁	黄芪甲苷 IV	-2.43553	-2.3125	-3.13547	-1.31812	79	2	4	1073
原儿茶酸	香草酸	槲皮素	芦丁	金雀异黄酮	-1.95128	-2.31051	-2.54296	-0.884227	496	3	497	4090
京尼平苷酸	黄芪甲苷 IV				-3.11877	-2.3096	-2.27479	-0.966124	6	4	1496	3427
原儿茶酸	香草酸	熊果酸	槲皮素	芦丁	-1.55682	-2.30219	-2.5021	-0.694562	1895	5	611	5681
原儿茶酸	槲皮素	芦丁	黄芪甲苷 IV		-2.34135	-2.30192	-2.91335	-1.03997	99	6	51	2829
原儿茶酸	京尼平苷酸	槲皮素	芦丁	黄芪甲苷 IV	-2.34135	-2.30192	-2.91335	-1.03997	100	7	52	2828
原儿茶酸	槲皮素	芦丁	紫云英苷	黄芪甲苷 IV	-2.34135	-2.30192	-2.91335	-1.03997	101	8	53	2830
原儿茶酸	槲皮素	异槲皮苷	芦丁	黄芪甲苷 IV	-2.34135	-2.30192	-2.91335	-1.03997	98	9	50	2827
月桂酸	熊果酸	栀子苷	芒柄花苷	异槲皮苷	-1.77602	-2.30141	-2.17337	-1.20992	969	10	2128	1691
芒柄花苷	槲皮素	芦丁	秦皮乙素	黄芪甲苷 IV	-2.25349	-2.29531	-2.92625	-1.72352	126	11	47	71
熊果酸	栀子苷	芒柄花苷	异槲皮苷		-1.95564	-2.29499	-2.04146	-1.05023	486	12	3247	2738
月桂酸	熊果酸	车叶草苷	栀子苷	芒柄花苷	-1.69524	-2.29259	-2.16369	-0.698939	1262	13	2193	5646
香草酸	咖啡酸	槲皮素	秦皮乙素	黄芪甲苷 IV	-1.92202	-2.28674	-3.02938	-1.54924	561	14	18	301
槲皮素	芦丁	秦皮乙素	黄豆黄素	黄芪甲苷 IV	-2.38046	-2.28462	-3.09551	-1.71417	87	15	8	83
熊果酸	车叶草苷	金雀异黄酮	山奈素		-1.68692	-2.28296	-1.7047	-1.12049	1295	16	6676	2238
原儿茶酸	槲皮素	山奈酚	秦皮乙素	黄芪甲苷 IV	-2.04291	-2.2816	-2.78951	-1.26901	328	17	118	1337
熊果酸	车叶草苷	栀子苷	紫云英苷	车叶草苷酸	-1.71981	-2.27884	-2.12886	-0.433867	1170	18	2490	7848
月桂酸	熊果酸	车叶草苷	车叶草苷酸		-1.90513	-2.27567	-2.1356	-0.740554	600	19	2420	5302
熊果酸	栀子苷	芒柄花苷	异槲皮苷	车叶草苷酸	-1.92139	-2.27455	-2.0788	-1.0025	563	20	2915	3121
原儿茶酸	咖啡酸	槲皮素	芦丁	黄芪甲苷 IV	-2.24477	-2.27205	-2.96411	-1.37428	127	21	30	813
月桂酸	熊果酸	车叶草苷	金雀异黄酮	山奈素	-1.66265	-2.27194	-1.64874	-1.07779	1387	22	7290	2535
熊果酸	栀子苷	芒柄花苷	京尼平苷酸	异槲皮苷	-1.92039	-2.27107	-1.76679	-0.641737	570	23	6018	6178
熊果酸	槲皮素	芦丁	秦皮乙素	黄芪甲苷 IV	-1.83838	-2.26955	-2.6161	-1.49453	778	24	325	398
原儿茶酸	月桂酸	槲皮素	芦丁	黄芪甲苷 IV	-2.21969	-2.26274	-2.82716	-0.955882	142	25	92	3514
原儿茶酸	香草酸	栀子苷	槲皮素	芦丁	-2.23575	-2.26233	-2.97967	-0.99116	135	26	24	3212
熊果酸	车叶草苷	栀子苷	京尼平苷酸		-1.91471	-2.25933	-1.73598	-0.108663	581	27	6307	10204
熊果酸	栀子苷	芒柄花苷	紫云英苷	黄豆黄素	-2.08154	-2.25662	-2.44439	-1.71769	266	28	784	79
月桂酸	熊果酸	山奈酚	秦皮乙素	黄芪甲苷 IV	-1.90515	-2.25427	-2.46408	-1.66071	599	29	721	132
熊果酸	车叶草苷	栀子苷	芒柄花苷	紫云英苷	-1.90771	-2.25222	-2.30331	-0.752101	593	30	1343	5204
熊果酸	车叶草苷	异槲皮苷	金雀异黄酮	山奈素	-1.61567	-2.25086	-1.5573	-1.02281	1606	31	8201	2955
原儿茶酸	月桂酸	熊果酸	栀子苷	紫云英苷	-0.902626	-2.24856	-0.808444	0.566861	7056	32	13918	14163
熊果酸	金雀异黄酮	山奈素	黄豆黄素	黄芪甲苷 IV	-1.10461	-2.24772	-1.67112	-0.970809	5254	33	7046	3387
原儿茶酸	香草酸	熊果酸	栀子苷	槲皮素	-1.57008	-2.24678	-2.51108	-0.877661	1831	34	589	4149
原儿茶酸	芒柄花苷	槲皮素	芦丁	黄芪甲苷 IV	-2.37174	-2.24602	-2.94971	-1.14568	88	35	34	2075
原儿茶酸	槲皮素	芦丁	金雀异黄酮	黄芪甲苷 IV	-2.12443	-2.24588	-2.53783	-0.860677	221	36	515	4274
原儿茶酸	香草酸	熊果酸	车叶草苷	芦丁	-1.21054	-2.24348	-0.96232	-0.247493	4326	37	13099	9234
熊果酸	栀子苷	对香豆酸	紫云英苷		-1.59939	-2.24315	-2.13895	-0.319314	1673	38	2395	8711
原儿茶酸	香草酸	槲皮素	车叶草苷酸	黄芪甲苷 IV	-2.16108	-2.24245	-2.89459	-1.14515	188	39	60	2079
月桂酸	熊果酸	车叶草苷	紫云英苷	车叶草苷酸	-1.88511	-2.23608	-2.1133	-0.64503	655	40	2618	6147
栀子苷	槲皮素	芦丁	秦皮乙素	黄芪甲苷 IV	-2.07897	-2.23514	-2.80585	-1.46779	270	41	111	494
原儿茶酸	香草酸	栀子苷	槲皮素	黄芪甲苷 IV	-2.20789	-2.23283	-2.93329	-1.27317	154	42	43	1314
熊果酸	车叶草苷	栀子苷			-1.79613	-2.23082	-2.06711	-0.518831	898	43	3034	7196
京尼平苷酸	槲皮素	秦皮乙素	车叶草苷酸	黄芪甲苷 IV	-2.0607	-2.22966	-2.60083	-1.52194	294	44	357	348
熊果酸	栀子苷	黄豆黄素	车叶草苷酸		-1.53281	-2.22847	-2.22951	-1.15711	2052	45	1755	2000
原儿茶酸	香草酸	槲皮素	芦丁	秦皮乙素	-1.84889	-2.22826	-2.78149	-1.18561	749	46	129	1816
月桂酸	熊果酸	车叶草苷	异槲皮苷	车叶草苷酸	-1.73167	-2.22786	-2.02233	-0.585503	1121	47	3428	6669
熊果酸	车叶草苷	芒柄花苷	对香豆酸	紫云英苷	-1.90424	-2.2278	-2.47232	-0.50213	604	48	696	7324
月桂酸	熊果酸	车叶草苷	京尼平苷酸	紫云英苷	-1.89093	-2.22763	-1.83154	-0.190083	638	49	5313	9643
月桂酸	熊果酸	车叶草苷	对香豆酸	车叶草苷酸	-1.69737	-2.22735	-2.06749	-0.632993	1258	50	3031	6257
对香豆酸	咖啡酸	槲皮素	秦皮乙素	黄芪甲苷 IV	-2.29753	-2.22708	-3.37675	-1.84413	107	51	1	29
月桂酸	熊果酸	车叶草苷			-2.01706	-2.22247	-2.22	-0.907715	372	52	1831	3885
咖啡酸	槲皮素	芦丁	黄豆黄素	黄芪甲苷 IV	-2.07719	-2.22086	-2.93874	-1.54813	273	53	42	304
月桂酸	熊果酸	车叶草苷	京尼平苷酸	对香豆酸	-1.72561	-2.22023	-2.00638	-0.270837	1151	54	3577	9054
原儿茶酸	熊果酸	栀子苷	槲皮素	秦皮乙素	-1.35493	-2.22013	-2.27065	-0.828289	3176	55	1528	4563
熊果酸	栀子苷	芒柄花苷	京尼平苷酸		-1.75325	-2.21924	-1.41222	-0.368464	1047	56	9636	8368
原儿茶酸	槲皮素	黄豆黄素	车叶草苷酸	黄芪甲苷 IV	-1.96544	-2.21869	-2.86714	-0.818634	461	57	75	4653
熊果酸	对香豆酸	山奈酚	秦皮乙素	黄芪甲苷 IV	-1.89359	-2.21859	-2.70423	-1.7633	631	58	196	53
原儿茶酸	咖啡酸	槲皮素	金雀异黄酮	黄芪甲苷 IV	-1.77071	-2.2176	-2.48101	-1.00827	990	59	681	3072
月桂酸	熊果酸	栀子苷	黄豆黄素	车叶草苷酸	-1.55804	-2.21678	-2.29927	-1.3287	1889	60	1366	1024
熊果酸	车叶草苷	栀子苷	紫云英苷		-1.92214	-2.21616	-2.18549	-0.554954	560	61	2031	6909
熊果酸	车叶草苷	栀子苷	京尼平苷酸	车叶草苷酸	-1.64926	-2.21511	-1.71457	0.16292	1433	62	6555	12000
熊果酸	车叶草苷	栀子苷	槲皮素	芦丁	-0.889598	-2.2151	-1.75645	-0.860147	7169	63	6116	4283
熊果酸	槲皮素	芦丁	秦皮乙素	黄豆黄素	-1.68725	-2.21269	-2.53834	-1.30881	1293	64	513	1129
原儿茶酸	月桂酸	熊果酸	紫云英苷	黄豆黄素	-1.15824	-2.21222	-1.3615	-0.0438263	4805	65	10137	10681
原儿茶酸	熊果酸	芦丁	黄豆黄素		-0.919096	-2.20945	-1.0306	-0.147721	6908	66	12691	9962
原儿茶酸	对香豆酸	槲皮素	秦皮乙素	黄芪甲苷 IV	-2.2098	-2.20881	-3.03398	-1.23502	153	67	17	1548
熊果酸	栀子苷	芒柄花苷	槲皮素	芦丁	-1.07383	-2.20827	-1.97648	-1.02749	5535	68	3841	2916
原儿茶酸	香草酸	对香豆酸	槲皮素	芦丁	-2.03129	-2.20758	-2.92231	-1.0561	348	69	48	2704
香草酸	熊果酸	山奈酚	秦皮乙素	黄芪甲苷 IV	-1.51125	-2.20719	-2.25016	-1.28606	2189	70	1640	1258
原儿茶酸	香草酸	京尼平苷酸	槲皮素	黄芪甲苷 IV	-2.17759	-2.20677	-2.96976	-1.23948	178	71	26	1511
原儿茶酸	香草酸	槲皮素	异槲皮苷	黄芪甲苷 IV	-2.17759	-2.20677	-2.96976	-1.23948	177	72	29	1513
原儿茶酸	香草酸	槲皮素	黄芪甲苷 IV		-2.17759	-2.20677	-2.96976	-1.23948	176	73	28	1514
原儿茶酸	香草酸	槲皮素	紫云英苷	黄芪甲苷 IV	-2.17759	-2.20677	-2.96976	-1.23948	179	74	27	1512
原儿茶酸	熊果酸	栀子苷	槲皮素	芦丁	-1.28822	-2.20581	-2.18598	-0.253243	3697	75	2027	9182
月桂酸	熊果酸	车叶草苷	芒柄花苷	对香豆酸	-1.90658	-2.20303	-2.61548	-0.683323	596	76	326	5775
原儿茶酸	香草酸	熊果酸	槲皮素	黄芪甲苷 IV	-1.64531	-2.19977	-2.49954	-1.09876	1446	77	620	2391
熊果酸	对香豆酸	槲皮素	芦丁	秦皮乙素	-1.5149	-2.19892	-2.36109	-1.24354	2170	78	1071	1480
咖啡酸	槲皮素	秦皮乙素	黄豆黄素	黄芪甲苷 IV	-2.26611	-2.19875	-3.29037	-1.88532	124	79	2	22
原儿茶酸	香草酸	栀子苷	槲皮素	秦皮乙素	-1.77339	-2.19778	-2.72963	-1.16564	981	80	169	1949
月桂酸	熊果酸	车叶草苷	紫云英苷		-2.03455	-2.19736	-2.18616	-0.86587	345	81	2026	4231
熊果酸	栀子苷	京尼平苷酸	紫云英苷	黄豆黄素	-1.6427	-2.19549	-2.11256	-0.91436	1467	82	2626	3822
月桂酸	京尼平苷酸	槲皮素	秦皮乙素	黄芪甲苷 IV	-2.04626	-2.19355	-2.52347	-1.5092	320	83	560	375
月桂酸	熊果酸	金雀异黄酮	山奈素	黄芪甲苷 IV	-1.22269	-2.19268	-1.43485	-0.893816	4226	84	9400	4011
原儿茶酸	槲皮素	车叶草苷酸	黄芪甲苷 IV		-2.00671	-2.19213	-2.67234	-0.782627	396	85	233	4928
原儿茶酸	槲皮素	紫云英苷	车叶草苷酸	黄芪甲苷 IV	-2.00671	-2.19213	-2.67234	-0.782627	393	86	231	4930
原儿茶酸	槲皮素	异槲皮苷	车叶草苷酸	黄芪甲苷 IV	-2.00671	-2.19213	-2.67234	-0.782627	394	87	234	4929
原儿茶酸	京尼平苷酸	槲皮素	车叶草苷酸	黄芪甲苷 IV	-2.00671	-2.19213	-2.67234	-0.782627	395	88	232	4927
熊果酸	金雀异黄酮	山奈素	黄芪甲苷 IV		-1.30144	-2.19165	-1.52045	-0.967128	3582	89	8569	3417
月桂酸	京尼平苷酸	异槲皮苷	黄芪甲苷 IV		-2.93489	-2.18943	-1.8379	-0.659251	16	90	5236	6023
月桂酸	槲皮素	秦皮乙素	车叶草苷酸	黄芪甲苷 IV	-1.93562	-2.18877	-2.44099	-1.39203	529	91	799	738
月桂酸	熊果酸	栀子苷	芒柄花苷	京尼平苷酸	-1.56457	-2.18812	-1.59175	-0.456345	1858	92	7813	7698
原儿茶酸	槲皮素	秦皮乙素	山奈素	黄芪甲苷 IV	-1.78945	-2.18775	-2.53413	-1.21219	922	93	523	1670
原儿茶酸	香草酸	栀子苷	槲皮素	金雀异黄酮	-1.69919	-2.18718	-2.3237	-0.710137	1250	94	1237	5554
原儿茶酸	月桂酸	槲皮素	车叶草苷酸	黄芪甲苷 IV	-2.00952	-2.18686	-2.65113	-0.656577	389	95	268	6045
原儿茶酸	月桂酸	熊果酸	车叶草苷	黄豆黄素	-1.17259	-2.18652	-1.21317	-0.263985	4670	96	11361	9111
原儿茶酸	芒柄花苷	槲皮素	芦丁	秦皮乙素	-1.98277	-2.18639	-2.82182	-1.25352	437	97	100	1436
原儿茶酸	熊果酸	槲皮素	黄豆黄素	黄芪甲苷 IV	-1.52526	-2.185	-2.56191	-1.01569	2099	98	458	3009
香草酸	熊果酸	对香豆酸	槲皮素	芦丁	-1.54005	-2.18368	-2.64653	-0.953723	2000	99	275	3538
原儿茶酸	槲皮素	紫云英苷	黄豆黄素	黄芪甲苷 IV	-2.05452	-2.18169	-2.94664	-1.00065	305	100	36	3142
原儿茶酸	槲皮素	异槲皮苷	黄豆黄素	黄芪甲苷 IV	-2.05452	-2.18169	-2.94664	-1.00065	306	101	37	3143
原儿茶酸	槲皮素	黄豆黄素	黄芪甲苷 IV		-2.05452	-2.18169	-2.94664	-1.00065	304	102	38	3141
原儿茶酸	京尼平苷酸	槲皮素	黄豆黄素	黄芪甲苷 IV	-2.05452	-2.18169	-2.94664	-1.00065	307	103	39	3144
月桂酸	熊果酸	车叶草苷	异槲皮苷	紫云英苷	-1.96009	-2.18132	-2.20511	-0.744467	475	104	1918	5262
原儿茶酸	槲皮素	异槲皮苷	芦丁	秦皮乙素	-1.71904	-2.18056	-2.6463	-0.923862	1176	105	278	3760
原儿茶酸	槲皮素	芦丁	秦皮乙素		-1.71904	-2.18056	-2.6463	-0.923862	1175	106	277	3761
原儿茶酸	京尼平苷酸	槲皮素	芦丁	秦皮乙素	-1.71904	-2.18056	-2.6463	-0.923862	1174	107	276	3762
熊果酸	车叶草苷	京尼平苷酸	金雀异黄酮	山奈素	-1.56701	-2.18056	-1.545	-1.00726	1847	108	8330	3080
月桂酸	熊果酸	栀子苷	黄豆黄素		-1.6452	-2.18008	-2.39518	-1.45397	1448	109	952	531
熊果酸	车叶草苷	栀子苷	车叶草苷酸		-1.60733	-2.17972	-2.03196	-0.38396	1631	110	3326	8262
熊果酸	栀子苷	异槲皮苷	紫云英苷	黄豆黄素	-1.66071	-2.17802	-2.41572	-1.35144	1396	111	886	915
原儿茶酸	熊果酸	栀子苷	芦丁	紫云英苷	-0.33856	-2.17764	-0.405986	0.949951	12053	112	15538	15465
咖啡酸	槲皮素	秦皮乙素	车叶草苷酸	黄芪甲苷 IV	-2.0137	-2.17571	-2.98564	-1.70691	378	113	21	93
熊果酸	栀子苷	芒柄花苷	京尼平苷酸	车叶草苷酸	-1.75917	-2.17456	-1.47005	-0.222531	1025	114	9114	9417
原儿茶酸	熊果酸	栀子苷	紫云英苷	黄豆黄素	-1.05837	-2.17427	-1.3027	0.19319	5678	115	10639	12198
熊果酸	京尼平苷酸	金雀异黄酮	山奈素	黄芪甲苷 IV	-1.25381	-2.17424	-1.47255	-0.86457	3955	116	9079	4245
月桂酸	熊果酸	车叶草苷	异槲皮苷		-1.8718	-2.17405	-2.11626	-0.794549	687	117	2590	4837
月桂酸	熊果酸	紫云英苷	黄豆黄素	黄芪甲苷 IV	-2.34369	-2.17404	-2.2604	-1.97331	95	118	1584	5
原儿茶酸	香草酸	槲皮素	芦丁	黄豆黄素	-2.08785	-2.17287	-3.12384	-1.24351	257	119	5	1481
熊果酸	栀子苷	芒柄花苷	对香豆酸	紫云英苷	-1.8195	-2.17247	-2.01153	-0.479822	832	120	3532	7518
原儿茶酸	月桂酸	香草酸	槲皮素	黄芪甲苷 IV	-2.11678	-2.17187	-2.89803	-1.19093	229	121	59	1791
熊果酸	车叶草苷	对香豆酸	槲皮素	芦丁	-1.32229	-2.17102	-2.30646	-1.11254	3409	122	1329	2286
月桂酸	熊果酸	黄豆黄素	车叶草苷酸	黄芪甲苷 IV	-2.22814	-2.17086	-2.34907	-1.9377	138	123	1116	9
熊果酸	车叶草苷	金雀异黄酮	山奈素	车叶草苷酸	-1.63917	-2.16969	-1.70051	-0.977855	1490	124	6718	3310
金雀异黄酮	黄豆黄素	黄芪甲苷 IV			-1.64529	-2.16859	-1.59612	-0.797528	1447	125	7777	4818
原儿茶酸	香草酸	芦丁	金雀异黄酮	黄芪甲苷 IV	-2.12696	-2.16814	-1.08073	0.59269	215	126	12349	14277
原儿茶酸	咖啡酸	槲皮素	车叶草苷酸	黄芪甲苷 IV	-1.96867	-2.16756	-2.79279	-1.16149	457	127	115	1975
熊果酸	车叶草苷	栀子苷	异槲皮苷	车叶草苷酸	-1.41981	-2.1675	-1.94492	-0.247266	2722	128	4137	9236
月桂酸	京尼平苷酸	槲皮素	芦丁	黄芪甲苷 IV	-1.74473	-2.16733	-2.31078	-1.05289	1074	129	1307	2722
月桂酸	熊果酸	车叶草苷	京尼平苷酸		-2.0116	-2.16709	-1.84792	-0.404408	383	130	5127	8102
月桂酸	熊果酸	车叶草苷	对香豆酸		-1.79625	-2.16511	-2.19132	-0.721708	895	131	1988	5478
京尼平苷酸	咖啡酸	槲皮素	秦皮乙素	黄芪甲苷 IV	-2.15453	-2.16418	-3.10597	-1.85583	197	132	7	28
原儿茶酸	京尼平苷酸	槲皮素	异槲皮苷	黄芪甲苷 IV	-2.1165	-2.1638	-2.75389	-0.975314	232	133	151	3338
原儿茶酸	槲皮素	紫云英苷	黄芪甲苷 IV		-2.1165	-2.1638	-2.75389	-0.975314	233	134	152	3337
原儿茶酸	槲皮素	异槲皮苷	紫云英苷	黄芪甲苷 IV	-2.1165	-2.1638	-2.75389	-0.975314	231	135	147	3341
原儿茶酸	槲皮素	黄芪甲苷 IV			-2.1165	-2.1638	-2.75389	-0.975314	234	136	150	3342
原儿茶酸	槲皮素	异槲皮苷	黄芪甲苷 IV		-2.1165	-2.1638	-2.75389	-0.975314	235	137	153	3336
原儿茶酸	京尼平苷酸	槲皮素	黄芪甲苷 IV		-2.1165	-2.1638	-2.75389	-0.975314	230	138	149	3340
原儿茶酸	京尼平苷酸	槲皮素	紫云英苷	黄芪甲苷 IV	-2.1165	-2.1638	-2.75389	-0.975314	236	139	148	3339
熊果酸	山奈酚	秦皮乙素	黄豆黄素	黄芪甲苷 IV	-1.93102	-2.16344	-2.64683	-1.72283	537	140	274	72
熊果酸	车叶草苷	栀子苷	京尼平苷酸	紫云英苷	-1.93972	-2.16322	-1.78895	-0.154799	520	141	5766	9902
熊果酸	车叶草苷	金雀异黄酮	山奈素	紫云英苷	-1.6025	-2.16249	-1.5084	-0.89995	1659	142	8706	3956
栀子苷	槲皮素	芦丁	黄豆黄素	黄芪甲苷 IV	-1.84318	-2.16158	-2.67047	-1.08492	764	143	237	2484
熊果酸	车叶草苷	芒柄花苷	金雀异黄酮	山奈素	-1.59548	-2.16133	-1.61628	-1.08051	1693	144	7552	2501
咖啡酸	槲皮素	芦丁	车叶草苷酸	黄芪甲苷 IV	-1.89362	-2.16093	-2.46087	-1.18773	630	145	731	1807
原儿茶酸	槲皮素	芦丁	秦皮乙素	紫云英苷	-1.75208	-2.16008	-2.65248	-0.939939	1050	146	267	3648
对香豆酸	槲皮素	芦丁	秦皮乙素	黄芪甲苷 IV	-2.21478	-2.15957	-3.03773	-1.48409	146	147	16	432
槲皮素	芦丁	秦皮乙素	山奈素	黄芪甲苷 IV	-1.80269	-2.15848	-2.4157	-1.51843	875	148	887	354
原儿茶酸	槲皮素	芦丁	秦皮乙素	黄豆黄素	-2.1809	-2.15736	-2.88641	-1.25831	173	149	63	1411
原儿茶酸	栀子苷	槲皮素	黄豆黄素	黄芪甲苷 IV	-2.03226	-2.15546	-2.93169	-1.08432	347	150	45	2487
熊果酸	对香豆酸	金雀异黄酮	山奈素	黄芪甲苷 IV	-1.06703	-2.15503	-1.60246	-0.839275	5603	151	7718	4467
槲皮素	秦皮乙素	车叶草苷酸	黄芪甲苷 IV		-1.93405	-2.15283	-2.55004	-1.48136	531	152	484	448
槲皮素	秦皮乙素	紫云英苷	车叶草苷酸	黄芪甲苷 IV	-1.93405	-2.15283	-2.55004	-1.48136	530	153	485	449
京尼平苷酸	槲皮素	芦丁	车叶草苷酸	黄芪甲苷 IV	-1.70701	-2.15257	-2.3763	-0.931234	1219	154	1026	3704
熊果酸	车叶草苷	栀子苷	异槲皮苷	紫云英苷	-1.83983	-2.15195	-2.17979	-0.484761	773	155	2074	7465
原儿茶酸	熊果酸	槲皮素	芦丁	黄豆黄素	-1.34411	-2.15178	-2.4028	-0.649417	3248	156	929	6116
京尼平苷酸	槲皮素	芦丁	黄豆黄素	黄芪甲苷 IV	-1.71899	-2.15098	-2.63976	-1.20946	1177	157	286	1692
芒柄花苷	咖啡酸	槲皮素	芦丁	秦皮乙素	-1.88498	-2.14952	-2.79207	-1.49236	656	158	116	404
熊果酸	栀子苷	对香豆酸	紫云英苷	车叶草苷酸	-1.43182	-2.1489	-2.14534	-0.169111	2662	159	2338	9791
车叶草苷	槲皮素	秦皮乙素	车叶草苷酸	黄芪甲苷 IV	-1.80402	-2.14874	-2.33599	-1.42326	870	160	1188	626
原儿茶酸	京尼平苷酸	槲皮素	芦丁	金雀异黄酮	-1.55979	-2.14865	-2.19619	-0.317428	1882	161	1971	8723
月桂酸	槲皮素	芦丁	黄豆黄素	黄芪甲苷 IV	-1.46027	-2.1481	-2.50139	-0.900959	2489	162	614	3950
原儿茶酸	月桂酸	槲皮素	黄豆黄素	黄芪甲苷 IV	-1.98455	-2.14744	-2.86531	-0.87289	436	163	76	4183
熊果酸	栀子苷	黄豆黄素			-1.6607	-2.14655	-2.28474	-1.30621	1397	164	1437	1151
月桂酸	熊果酸	栀子苷	芒柄花苷	黄豆黄素	-1.66505	-2.14618	-2.31138	-1.34724	1374	165	1305	929
熊果酸	阿魏酸	槲皮素	芦丁	秦皮乙素	-1.20708	-2.14446	-1.94859	-1.10309	4364	166	4103	2347
熊果酸	栀子苷	金雀异黄酮	紫云英苷	黄豆黄素	-1.48991	-2.14412	-2.23853	-0.579641	2313	167	1697	6710
京尼平苷酸	槲皮素	秦皮乙素	紫云英苷	黄芪甲苷 IV	-2.07638	-2.14404	-2.63315	-1.63061	275	168	299	163
京尼平苷酸	槲皮素	秦皮乙素	黄芪甲苷 IV		-2.07638	-2.14404	-2.63315	-1.63061	274	169	298	164
熊果酸	栀子苷	槲皮素	芦丁	紫云英苷	-0.785138	-2.14329	-1.7334	-0.785261	8151	170	6334	4897
原儿茶酸	熊果酸	芦丁	黄豆黄素	车叶草苷酸	-0.732946	-2.14246	-0.94281	0.00454748	8639	171	13210	11011
原儿茶酸	香草酸	熊果酸	对香豆酸	芦丁	-0.943073	-2.14221	-0.681391	0.239604	6718	172	14492	12473
原儿茶酸	咖啡酸	槲皮素	芦丁	秦皮乙素	-1.88111	-2.1405	-2.81118	-1.04531	672	173	107	2778
芒柄花苷	对香豆酸	咖啡酸	槲皮素	芦丁	-1.87886	-2.13989	-2.75181	-1.3455	677	174	155	938
熊果酸	车叶草苷	槲皮素	芦丁	秦皮乙素	-1.24301	-2.13989	-2.02522	-1.13807	4061	175	3398	2117
黄芪甲苷 IV					-3.35972	-2.13983	-2.59721	-1.30653	1	176	370	1149
月桂酸	槲皮素	芦丁	车叶草苷酸	黄芪甲苷 IV	-1.51587	-2.13919	-2.23689	-0.618069	2161	177	1707	6422
原儿茶酸	香草酸	熊果酸	栀子苷	芦丁	-0.815236	-2.13883	-0.703841	0.0771176	7857	178	14391	11474
熊果酸	车叶草苷	芦丁	金雀异黄酮	黄豆黄素	-1.37496	-2.13879	-1.49626	-0.186484	3035	179	8826	9675
月桂酸	熊果酸	黄豆黄素	黄芪甲苷 IV		-2.27279	-2.13849	-2.40878	-1.99239	122	180	905	3
月桂酸	咖啡酸	槲皮素	秦皮乙素	黄芪甲苷 IV	-2.00134	-2.13846	-2.94453	-1.71883	404	181	41	78
熊果酸	栀子苷	京尼平苷酸	对香豆酸	紫云英苷	-1.38609	-2.13846	-1.82831	-0.0244989	2947	182	5349	10816
槲皮素	芦丁	黄豆黄素	车叶草苷酸	黄芪甲苷 IV	-1.41087	-2.13789	-2.5232	-0.847592	2780	183	561	4387
原儿茶酸	熊果酸	京尼平苷酸	芦丁	黄豆黄素	-0.786751	-2.1371	-0.915899	-0.00297296	8127	184	13354	10956
月桂酸	熊果酸	黄芪甲苷 IV			-2.14223	-2.13659	-2.2039	-1.58977	202	185	1924	219
熊果酸	车叶草苷	对香豆酸	金雀异黄酮	山奈素	-1.40952	-2.13598	-1.47901	-0.526396	2788	186	9012	7145
原儿茶酸	咖啡酸	槲皮素	异槲皮苷	黄芪甲苷 IV	-2.02589	-2.13288	-2.82662	-1.27451	356	187	93	1310
原儿茶酸	咖啡酸	槲皮素	紫云英苷	黄芪甲苷 IV	-2.02589	-2.13288	-2.82662	-1.27451	357	188	95	1308
原儿茶酸	京尼平苷酸	咖啡酸	槲皮素	黄芪甲苷 IV	-2.02589	-2.13288	-2.82662	-1.27451	354	189	94	1309
原儿茶酸	咖啡酸	槲皮素	黄芪甲苷 IV		-2.02589	-2.13288	-2.82662	-1.27451	355	190	96	1311
栀子苷	咖啡酸	槲皮素	芦丁	黄芪甲苷 IV	-1.99825	-2.13265	-2.57842	-1.38921	414	191	410	751
月桂酸	熊果酸	车叶草苷	芒柄花苷	车叶草苷酸	-1.87783	-2.13254	-2.13563	-0.819561	679	192	2418	4647
原儿茶酸	香草酸	芒柄花苷	槲皮素	黄芪甲苷 IV	-2.20509	-2.13248	-2.96356	-1.32389	158	193	31	1048
京尼平苷酸	咖啡酸	槲皮素	芦丁	黄芪甲苷 IV	-2.06029	-2.13206	-2.55997	-1.52646	296	194	460	345
熊果酸	槲皮素	芦丁	黄豆黄素	黄芪甲苷 IV	-1.63412	-2.13169	-2.5641	-1.33042	1517	195	457	1017
熊果酸	芒柄花苷	槲皮素	芦丁	秦皮乙素	-1.34359	-2.13118	-2.21911	-1.28839	3254	196	1841	1243
月桂酸	槲皮素	秦皮乙素	黄芪甲苷 IV		-1.92103	-2.13097	-2.47477	-1.46591	566	197	694	499
月桂酸	槲皮素	秦皮乙素	紫云英苷	黄芪甲苷 IV	-1.92103	-2.13097	-2.47477	-1.46591	567	198	693	500
车叶草苷	金雀异黄酮	黄豆黄素	车叶草苷酸	黄芪甲苷 IV	-1.48064	-2.13085	-0.902378	0.327647	2373	199	13429	12976
月桂酸	熊果酸	车叶草苷	芒柄花苷		-1.96588	-2.13049	-2.23675	-0.895688	460	200	1708	3996
月桂酸	熊果酸	车叶草苷	对香豆酸	紫云英苷	-1.73442	-2.1304	-2.33818	-0.747531	1109	201	1172	5244
原儿茶酸	槲皮素	金雀异黄酮	黄豆黄素	黄芪甲苷 IV	-1.69386	-2.12999	-2.34249	-0.485454	1266	202	1149	7455
月桂酸	熊果酸	车叶草苷	京尼平苷酸	车叶草苷酸	-1.8989	-2.12981	-1.74461	-0.235845	615	203	6224	9318
熊果酸	车叶草苷	栀子苷	异槲皮苷		-1.60593	-2.1296	-2.00013	-0.400076	1635	204	3632	8143
熊果酸	栀子苷	槲皮素	异槲皮苷	芦丁	-0.680805	-2.12954	-1.61147	-0.623267	9146	205	7610	6364
熊果酸	栀子苷	槲皮素	芦丁		-0.680805	-2.12954	-1.61147	-0.623267	9145	206	7609	6365
熊果酸	栀子苷	京尼平苷酸	槲皮素	芦丁	-0.680805	-2.12954	-1.61147	-0.623267	9144	207	7608	6366
熊果酸	芒柄花苷	对香豆酸	槲皮素	芦丁	-1.32712	-2.12929	-2.44076	-1.15031	3367	208	800	2038
熊果酸	栀子苷	槲皮素	芦丁	山奈酚	-0.854371	-2.12734	-1.81806	-0.910536	7504	209	5441	3852
原儿茶酸	咖啡酸	芦丁	金雀异黄酮	山奈素	-0.740354	-2.1265	-0.905479	0.782904	8565	210	13412	14954
原儿茶酸	月桂酸	槲皮素	黄芪甲苷 IV		-2.04888	-2.12602	-2.67638	-0.833181	317	211	227	4508
原儿茶酸	月桂酸	京尼平苷酸	槲皮素	黄芪甲苷 IV	-2.04888	-2.12602	-2.67638	-0.833181	316	212	228	4509
原儿茶酸	月桂酸	槲皮素	异槲皮苷	黄芪甲苷 IV	-2.04888	-2.12602	-2.67638	-0.833181	318	213	226	4510
原儿茶酸	月桂酸	槲皮素	紫云英苷	黄芪甲苷 IV	-2.04888	-2.12602	-2.67638	-0.833181	315	214	225	4511
原儿茶酸	车叶草苷	槲皮素	芦丁	秦皮乙素	-1.83159	-2.12523	-2.69724	-0.941671	797	215	203	3635
槲皮素	异槲皮苷	秦皮乙素	车叶草苷酸	黄芪甲苷 IV	-1.98941	-2.12392	-2.59222	-1.48364	425	216	381	436
原儿茶酸	熊果酸	槲皮素	芦丁	金雀异黄酮	-0.844853	-2.12312	-1.77088	0.0152026	7588	217	5969	11091
月桂酸	紫云英苷	黄芪甲苷 IV			-3.22205	-2.12302	-2.05986	-0.779133	2	218	3100	4959
原儿茶酸	香草酸	熊果酸	槲皮素	秦皮乙素	-1.1233	-2.12286	-2.16017	-0.774852	5101	219	2221	4996
京尼平苷酸	槲皮素	芦丁	黄芪甲苷 IV		-1.86381	-2.1224	-2.3953	-1.1885	705	220	951	1804
京尼平苷酸	槲皮素	异槲皮苷	芦丁	黄芪甲苷 IV	-1.86381	-2.1224	-2.3953	-1.1885	706	221	949	1802
京尼平苷酸	槲皮素	芦丁	紫云英苷	黄芪甲苷 IV	-1.86381	-2.1224	-2.3953	-1.1885	707	222	950	1803
原儿茶酸	栀子苷	槲皮素	芦丁	黄芪甲苷 IV	-2.18343	-2.12204	-2.70114	-0.895689	169	223	200	3995
月桂酸	熊果酸	栀子苷	槲皮素	芦丁	-0.504602	-2.12121	-1.53086	-0.492531	10721	224	8478	7400
对香豆酸	咖啡酸	槲皮素	芦丁	黄芪甲苷 IV	-2.03991	-2.12103	-2.69118	-1.37486	332	225	210	811
熊果酸	车叶草苷	对香豆酸	紫云英苷	车叶草苷酸	-1.70619	-2.11985	-2.10751	-0.537724	1223	226	2670	7063
月桂酸	槲皮素	异槲皮苷	芦丁	黄芪甲苷 IV	-1.6034	-2.11911	-2.26092	-0.879112	1650	227	1579	4129
月桂酸	槲皮素	芦丁	紫云英苷	黄芪甲苷 IV	-1.6034	-2.11911	-2.26092	-0.879112	1652	228	1581	4128
月桂酸	槲皮素	芦丁	黄芪甲苷 IV		-1.6034	-2.11911	-2.26092	-0.879112	1651	229	1580	4127
月桂酸	咖啡酸	槲皮素	芦丁	黄芪甲苷 IV	-1.8964	-2.11895	-2.44589	-1.25135	623	230	782	1444
原儿茶酸	熊果酸	槲皮素	芦丁	黄芪甲苷 IV	-1.47935	-2.11877	-2.2992	-0.849284	2378	231	1367	4372
月桂酸	熊果酸	车叶草苷	京尼平苷酸	异槲皮苷	-1.82642	-2.11865	-1.72933	-0.162555	807	232	6377	9847
原儿茶酸	香草酸	熊果酸	栀子苷	紫云英苷	-1.34051	-2.11842	-0.993992	0.15357	3282	233	12923	11936
原儿茶酸	咖啡酸	槲皮素	芦丁	黄豆黄素	-1.98138	-2.11816	-2.98344	-1.0166	439	234	22	3002
芒柄花苷	京尼平苷酸	槲皮素	芦丁	秦皮乙素	-1.80533	-2.11718	-2.51102	-1.42688	866	235	590	604
槲皮素	秦皮乙素	黄豆黄素	车叶草苷酸	黄芪甲苷 IV	-2.02382	-2.11714	-2.66229	-1.53366	360	236	254	333
京尼平苷酸	槲皮素	异槲皮苷	秦皮乙素	黄芪甲苷 IV	-2.12667	-2.11689	-2.68814	-1.63588	216	237	214	156
原儿茶酸	香草酸	槲皮素	山奈酚	黄芪甲苷 IV	-1.95271	-2.11643	-2.70156	-1.24156	493	238	198	1497
熊果酸	栀子苷	芒柄花苷	黄豆黄素	车叶草苷酸	-1.65847	-2.11545	-2.08773	-1.00103	1403	239	2838	3134
京尼平苷酸	槲皮素	秦皮乙素	黄豆黄素	黄芪甲苷 IV	-2.16908	-2.11501	-2.7681	-1.68505	185	240	136	110
熊果酸	车叶草苷	柚皮素	金雀异黄酮	山奈素	-1.68049	-2.11212	-1.91567	-0.917155	1318	241	4416	3809
车叶草苷	槲皮素	秦皮乙素	紫云英苷	黄芪甲苷 IV	-1.83786	-2.11145	-2.35278	-1.51426	783	242	1104	365
车叶草苷	京尼平苷酸	槲皮素	秦皮乙素	黄芪甲苷 IV	-1.83786	-2.11145	-2.35278	-1.51426	782	243	1103	366
车叶草苷	槲皮素	秦皮乙素	黄芪甲苷 IV		-1.83786	-2.11145	-2.35278	-1.51426	784	244	1105	367
熊果酸	车叶草苷	栀子苷	京尼平苷酸	异槲皮苷	-1.68643	-2.11128	-1.59968	0.0771667	1296	245	7746	11475
原儿茶酸	月桂酸	槲皮素	芦丁	秦皮乙素	-1.60134	-2.11084	-2.60106	-0.800274	1664	246	356	4782
熊果酸	车叶草苷	京尼平苷酸	对香豆酸		-1.73061	-2.11037	-1.812	-0.0727731	1126	247	5512	10457
熊果酸	车叶草苷	栀子苷	芒柄花苷		-1.66295	-2.11006	-2.00731	-0.524338	1384	248	3564	7162
车叶草苷	咖啡酸	槲皮素	秦皮乙素	黄芪甲苷 IV	-1.9208	-2.10988	-2.85849	-1.75707	569	249	82	55
熊果酸	车叶草苷	芒柄花苷	紫云英苷		-2.05906	-2.10983	-2.2787	-0.768378	298	250	1473	5043
原儿茶酸	月桂酸	熊果酸	芦丁	黄豆黄素	-0.800036	-2.10862	-0.921369	-0.0706624	8000	251	13327	10470
槲皮素	芦丁	紫云英苷	黄豆黄素	黄芪甲苷 IV	-1.57427	-2.10814	-2.58295	-1.04916	1807	252	402	2752
槲皮素	芦丁	黄豆黄素	黄芪甲苷 IV		-1.57427	-2.10814	-2.58295	-1.04916	1806	253	401	2753
槲皮素	异槲皮苷	芦丁	黄豆黄素	黄芪甲苷 IV	-1.57427	-2.10814	-2.58295	-1.04916	1805	254	400	2754
原儿茶酸	栀子苷	槲皮素	芦丁	金雀异黄酮	-1.64649	-2.10788	-2.20006	-0.30354	1444	255	1951	8837
熊果酸	山奈酚	秦皮乙素	黄芪甲苷 IV		-1.81584	-2.10782	-2.50151	-1.71732	841	256	613	80
车叶草苷	芒柄花苷	对香豆酸	槲皮素	芦丁	-1.83231	-2.10771	-2.67202	-0.767033	794	257	235	5057
原儿茶酸	车叶草苷	槲皮素	芦丁	黄芪甲苷 IV	-2.11776	-2.10718	-2.71708	-0.93468	227	258	183	3680
月桂酸	槲皮素	秦皮乙素	黄豆黄素	黄芪甲苷 IV	-2.01153	-2.10532	-2.60634	-1.5418	384	259	341	322
槲皮素	芦丁	金雀异黄酮	秦皮乙素	黄芪甲苷 IV	-1.85431	-2.10523	-2.16833	-1.32514	729	260	2159	1042
原儿茶酸	香草酸	车叶草苷	槲皮素	芦丁	-2.06921	-2.10394	-2.77304	-0.819638	281	261	134	4646
月桂酸	熊果酸	紫云英苷	黄芪甲苷 IV		-2.2426	-2.10355	-1.95488	-1.52645	130	262	4039	346
香草酸	熊果酸	栀子苷	槲皮素	芦丁	-1.29055	-2.10353	-2.34107	-0.599472	3675	263	1156	6559
月桂酸	熊果酸	车叶草苷	芒柄花苷	异槲皮苷	-1.88497	-2.10343	-2.25863	-0.846035	657	264	1586	4401
原儿茶酸	芒柄花苷	槲皮素	车叶草苷酸	黄芪甲苷 IV	-2.06632	-2.1034	-2.71309	-0.841344	287	265	186	4450
月桂酸	车叶草苷	槲皮素	秦皮乙素	黄芪甲苷 IV	-1.77936	-2.1034	-2.30065	-1.44636	957	266	1361	553
槲皮素	芦丁	山奈酚	秦皮乙素	黄芪甲苷 IV	-1.78438	-2.1033	-2.47052	-1.44153	941	267	706	565
熊果酸	栀子苷	金雀异黄酮	黄豆黄素		-1.44978	-2.10319	-2.22516	-0.500402	2547	268	1785	7341
熊果酸	异槲皮苷	金雀异黄酮	山奈素	黄芪甲苷 IV	-1.11709	-2.10273	-1.37117	-0.874153	5146	269	10053	4171
槲皮素	异槲皮苷	芦丁	车叶草苷酸	黄芪甲苷 IV	-1.5561	-2.1021	-2.31517	-0.750502	1906	270	1283	5219
槲皮素	芦丁	紫云英苷	车叶草苷酸	黄芪甲苷 IV	-1.5561	-2.1021	-2.31517	-0.750502	1905	271	1284	5218
槲皮素	芦丁	车叶草苷酸	黄芪甲苷 IV		-1.5561	-2.1021	-2.31517	-0.750502	1904	272	1285	5220
熊果酸	金雀异黄酮	黄豆黄素	车叶草苷酸	黄芪甲苷 IV	-1.99833	-2.10162	-2.52898	-1.48443	413	273	539	431
熊果酸	栀子苷	槲皮素	芦丁	车叶草苷酸	-0.476428	-2.1011	-1.52452	-0.435317	10965	274	8538	7833
月桂酸	熊果酸	车叶草苷酸	黄芪甲苷 IV		-2.05469	-2.1008	-2.08715	-1.50312	303	275	2842	387
咖啡酸	槲皮素	芦丁	山奈酚	黄芪甲苷 IV	-1.67755	-2.10055	-2.47962	-1.44349	1332	276	684	559
原儿茶酸	车叶草苷	槲皮素	芦丁	金雀异黄酮	-1.71881	-2.09978	-2.19061	-0.356679	1179	277	1993	8443
芒柄花苷	京尼平苷酸	槲皮素	芦丁	黄芪甲苷 IV	-1.93578	-2.09977	-2.46337	-1.23826	528	278	724	1522
原儿茶酸	月桂酸	咖啡酸	槲皮素	黄芪甲苷 IV	-1.95649	-2.0991	-2.77989	-1.21313	484	279	130	1667
原儿茶酸	槲皮素	芦丁	秦皮乙素	车叶草苷酸	-1.60357	-2.09895	-2.57985	-0.713272	1647	280	408	5530
栀子苷	芒柄花苷	咖啡酸	槲皮素	芦丁	-1.59514	-2.09857	-2.53139	-1.14042	1697	281	528	2101
熊果酸	栀子苷	槲皮素	芦丁	秦皮乙素	-1.12796	-2.09821	-2.03371	-1.07251	5064	282	3314	2574
月桂酸	熊果酸	车叶草苷	对香豆酸	异槲皮苷	-1.69873	-2.09811	-2.11554	-0.675305	1252	283	2594	5865
原儿茶酸	芒柄花苷	槲皮素	黄豆黄素	黄芪甲苷 IV	-2.02787	-2.09785	-2.89857	-0.889775	351	284	58	4045
月桂酸	槲皮素	异槲皮苷	秦皮乙素	黄芪甲苷 IV	-1.98091	-2.09774	-2.52558	-1.49276	440	285	553	401
原儿茶酸	香草酸	熊果酸	芦丁	黄芪甲苷 IV	-1.3364	-2.09759	-1.13976	-0.418718	3312	286	11908	7988
熊果酸	栀子苷	槲皮素	芦丁	黄豆黄素	-1.33658	-2.09738	-2.46225	-1.00341	3311	287	726	3106
月桂酸	车叶草苷	黄芪甲苷 IV			-3.05525	-2.09705	-1.7568	-0.463701	8	288	6113	7646
车叶草苷	金雀异黄酮	山奈素	黄豆黄素	黄芪甲苷 IV	-0.634496	-2.09684	-0.585204	0.543191	9550	289	14922	14041
香草酸	槲皮素	秦皮乙素	黄豆黄素	黄芪甲苷 IV	-1.91183	-2.09649	-2.81561	-1.38043	589	290	105	790
原儿茶酸	栀子苷	槲皮素	芦丁	秦皮乙素	-1.80936	-2.09648	-2.67147	-0.929805	858	291	236	3713
月桂酸	车叶草苷酸	黄芪甲苷 IV			-2.86482	-2.09549	-1.85059	-0.722057	26	292	5091	5472
月桂酸	芒柄花苷	槲皮素	芦丁	黄芪甲苷 IV	-1.67374	-2.09495	-2.31749	-0.923303	1341	293	1277	3766
月桂酸	熊果酸	紫云英苷	车叶草苷酸	黄芪甲苷 IV	-2.20029	-2.09438	-1.94007	-1.45582	162	294	4193	522
月桂酸	金雀异黄酮	黄豆黄素	黄芪甲苷 IV		-1.68936	-2.09386	-1.62698	-0.790517	1288	295	7457	4862
原儿茶酸	熊果酸	栀子苷	芦丁	黄豆黄素	-0.587977	-2.09384	-0.92775	0.343404	10017	296	13291	13058
熊果酸	车叶草苷	栀子苷	芒柄花苷	车叶草苷酸	-1.61225	-2.09305	-1.96891	-0.358379	1614	297	3902	8430
车叶草苷	金雀异黄酮	黄豆黄素	黄芪甲苷 IV		-1.59386	-2.09156	-0.923337	0.122271	1701	298	13319	11745
原儿茶酸	栀子苷	咖啡酸	槲皮素	黄芪甲苷 IV	-1.95235	-2.09063	-2.72843	-1.26487	494	299	170	1372
金雀异黄酮	紫云英苷	黄豆黄素	黄芪甲苷 IV		-1.6783	-2.09051	-1.50016	-0.70531	1328	300	8782	5591
原儿茶酸	柚皮素	槲皮素	秦皮乙素	黄芪甲苷 IV	-1.93102	-2.09038	-2.76223	-1.09405	538	301	139	2422
熊果酸	车叶草苷	紫云英苷	车叶草苷酸		-1.81427	-2.0903	-2.05708	-0.700909	845	302	3119	5628
原儿茶酸	香草酸	栀子苷	咖啡酸	槲皮素	-1.84183	-2.08935	-2.906	-1.14784	769	303	57	2051
熊果酸	车叶草苷	京尼平苷酸	对香豆酸	车叶草苷酸	-1.61858	-2.08894	-1.71577	0.0220873	1598	304	6535	11134
咖啡酸	槲皮素	异槲皮苷	秦皮乙素	黄芪甲苷 IV	-2.03869	-2.08871	-3.04452	-1.80056	334	305	14	39
咖啡酸	槲皮素	秦皮乙素	紫云英苷	黄芪甲苷 IV	-2.03869	-2.08871	-3.04452	-1.80056	336	306	15	40
咖啡酸	槲皮素	秦皮乙素	黄芪甲苷 IV		-2.03869	-2.08871	-3.04452	-1.80056	335	307	13	41
熊果酸	阿魏酸	山奈酚	秦皮乙素	黄芪甲苷 IV	-1.80912	-2.0886	-2.38595	-1.57531	859	308	993	239
熊果酸	金雀异黄酮	山奈素	车叶草苷酸	黄芪甲苷 IV	-1.17139	-2.08841	-1.48491	-0.834139	4679	309	8948	4500
熊果酸	车叶草苷	芒柄花苷	异槲皮苷	紫云英苷	-2.00709	-2.08741	-2.30403	-0.730798	392	310	1341	5387
香草酸	槲皮素	芦丁	秦皮乙素	黄芪甲苷 IV	-2.00754	-2.08672	-2.77499	-1.37104	391	311	132	822
芒柄花苷	槲皮素	芦丁	车叶草苷酸	黄芪甲苷 IV	-1.61697	-2.08635	-2.35391	-0.868921	1603	312	1098	4213
香草酸	咖啡酸	槲皮素	黄豆黄素	黄芪甲苷 IV	-1.7782	-2.08569	-3.0511	-1.41525	961	313	12	662
原儿茶酸	香草酸	车叶草苷	栀子苷	槲皮素	-1.76457	-2.08535	-2.64091	-0.896763	1010	314	282	3984
熊果酸	车叶草苷	金雀异黄酮	黄豆黄素	车叶草苷酸	-1.82354	-2.08479	-2.22382	-0.76206	813	315	1796	5114
原儿茶酸	熊果酸	紫云英苷	黄豆黄素		-0.998895	-2.08421	-1.19685	0.193817	6237	316	11506	12208
原儿茶酸	熊果酸	异槲皮苷	紫云英苷	黄豆黄素	-0.998895	-2.08421	-1.19685	0.193817	6236	317	11507	12207
香草酸	熊果酸	槲皮素	芦丁	秦皮乙素	-1.0911	-2.08375	-2.22114	-0.77236	5369	318	1817	5020
熊果酸	京尼平苷酸	山奈酚	秦皮乙素	黄芪甲苷 IV	-1.77028	-2.08374	-2.49022	-1.6608	991	319	649	131
芒柄花苷	对香豆酸	槲皮素	芦丁	秦皮乙素	-1.86906	-2.08236	-2.74996	-1.26673	691	320	158	1357
原儿茶酸	香草酸	栀子苷	槲皮素	车叶草苷酸	-1.66087	-2.08195	-2.61535	-0.721528	1395	321	328	5480
熊果酸	车叶草苷	对香豆酸	车叶草苷酸		-1.63135	-2.08154	-1.95358	-0.515445	1526	322	4048	7223
月桂酸	车叶草苷	京尼平苷酸	黄芪甲苷 IV		-2.91925	-2.08119	-1.67387	-0.27835	20	323	7011	9022
原儿茶酸	对香豆酸	槲皮素	芦丁	秦皮乙素	-1.77794	-2.08107	-2.609	-0.990424	963	324	339	3218
栀子苷	芒柄花苷	对香豆酸	槲皮素	芦丁	-1.70901	-2.08062	-2.60113	-0.73862	1207	325	354	5319
原儿茶酸	熊果酸	车叶草苷	紫云英苷	黄豆黄素	-1.40024	-2.08039	-1.68042	-0.207041	2854	326	6930	9525
芒柄花苷	槲皮素	秦皮乙素	车叶草苷酸	黄芪甲苷 IV	-1.99602	-2.08033	-2.57178	-1.55676	418	327	432	280
原儿茶酸	香草酸	车叶草苷	槲皮素	黄芪甲苷 IV	-2.0151	-2.07987	-2.86852	-1.2302	377	328	73	1574
槲皮素	异槲皮苷	芦丁	黄芪甲苷 IV		-1.72127	-2.07977	-2.33675	-1.0248	1164	329	1180	2933
槲皮素	芦丁	黄芪甲苷 IV			-1.72127	-2.07977	-2.33675	-1.0248	1166	330	1181	2934
槲皮素	芦丁	紫云英苷	黄芪甲苷 IV		-1.72127	-2.07977	-2.33675	-1.0248	1163	331	1178	2935
槲皮素	异槲皮苷	芦丁	紫云英苷	黄芪甲苷 IV	-1.72127	-2.07977	-2.33675	-1.0248	1165	332	1179	2936
对香豆酸	咖啡酸	槲皮素	芦丁	秦皮乙素	-1.91559	-2.07933	-2.65839	-1.34033	579	333	257	956
原儿茶酸	香草酸	栀子苷	槲皮素		-1.7709	-2.07888	-2.66623	-0.864181	987	334	246	4249
原儿茶酸	香草酸	栀子苷	槲皮素	异槲皮苷	-1.7709	-2.07888	-2.66623	-0.864181	986	335	245	4248
原儿茶酸	香草酸	栀子苷	京尼平苷酸	槲皮素	-1.7709	-2.07888	-2.66623	-0.864181	988	336	247	4250
车叶草苷	芒柄花苷	槲皮素	芦丁	秦皮乙素	-1.83001	-2.07857	-2.50997	-1.2696	802	337	594	1331
车叶草苷	槲皮素	异槲皮苷	秦皮乙素	黄芪甲苷 IV	-1.89949	-2.07822	-2.41795	-1.51792	614	338	879	355
栀子苷	金雀异黄酮	黄豆黄素	黄芪甲苷 IV		-1.9639	-2.07799	-1.38134	-0.340047	468	339	9954	8564
对香豆酸	咖啡酸	槲皮素	黄豆黄素	黄芪甲苷 IV	-1.76839	-2.07784	-3.08572	-1.77605	1002	340	10	50
月桂酸	熊果酸	栀子苷	异槲皮苷	黄豆黄素	-1.54739	-2.0778	-2.47254	-1.45091	1961	341	695	541
咖啡酸	槲皮素	山奈酚	秦皮乙素	黄芪甲苷 IV	-1.79141	-2.07707	-2.9114	-1.76237	917	342	54	54
熊果酸	车叶草苷	栀子苷	芒柄花苷	异槲皮苷	-1.55287	-2.07705	-2.01452	-0.481346	1930	343	3499	7501
金雀异黄酮	紫云英苷	黄芪甲苷 IV			-2.23788	-2.07683	-1.97282	-0.925855	132	344	3872	3748
熊果酸	车叶草苷	金雀异黄酮	山奈素	黄豆黄素	-1.11629	-2.07596	-1.59201	-0.543998	5149	345	7810	7016
熊果酸	车叶草苷	对香豆酸	异槲皮苷	紫云英苷	-1.84272	-2.0752	-2.20619	-0.632636	768	346	1911	6259
熊果酸	栀子苷	槲皮素	芦丁	黄芪甲苷 IV	-1.51842	-2.07512	-2.26306	-1.29078	2139	347	1566	1234
阿魏酸	槲皮素	芦丁	秦皮乙素	黄芪甲苷 IV	-2.018	-2.07506	-2.59543	-1.35536	370	348	374	894
原儿茶酸	香草酸	熊果酸	紫云英苷	黄豆黄素	-1.74469	-2.07456	-1.62635	-0.468729	1075	349	7465	7620
熊果酸	车叶草苷	栀子苷	芒柄花苷	京尼平苷酸	-1.7182	-2.07445	-1.66461	-0.231609	1180	350	7123	9355
原儿茶酸	熊果酸	栀子苷	紫云英苷		-0.733266	-2.07422	-0.629564	0.668566	8633	351	14733	14581
原儿茶酸	熊果酸	栀子苷	异槲皮苷	紫云英苷	-0.733266	-2.07422	-0.629564	0.668566	8634	352	14732	14582
熊果酸	栀子苷	对香豆酸	槲皮素	芦丁	-1.09922	-2.07414	-2.23419	-0.838762	5300	353	1722	4471
熊果酸	栀子苷	京尼平苷酸	黄豆黄素	车叶草苷酸	-1.09438	-2.07383	-1.79647	-0.429803	5335	354	5670	7885
车叶草苷	对香豆酸	咖啡酸	槲皮素	芦丁	-1.70863	-2.0732	-2.44858	-1.28147	1213	355	772	1282
芒柄花苷	槲皮素	芦丁	黄豆黄素	黄芪甲苷 IV	-1.63962	-2.073	-2.57602	-1.03799	1486	356	420	2843
月桂酸	熊果酸	异槲皮苷	金雀异黄酮	山奈素	-1.47589	-2.07276	-1.45187	-0.933303	2398	357	9272	3696
栀子苷	京尼平苷酸	槲皮素	芦丁	黄芪甲苷 IV	-2.07805	-2.07268	-2.38303	-1.07055	271	358	1002	2591
月桂酸	熊果酸	栀子苷	京尼平苷酸	黄豆黄素	-1.18037	-2.07253	-1.98167	-0.689248	4612	359	3798	5725
原儿茶酸	香草酸	栀子苷	槲皮素	黄豆黄素	-1.93302	-2.07212	-3.11814	-1.12582	535	360	6	2215
原儿茶酸	槲皮素	芦丁	金雀异黄酮	秦皮乙素	-1.55966	-2.07169	-2.13457	-0.785341	1883	361	2436	4895
槲皮素	秦皮乙素	黄芪甲苷 IV			-1.95538	-2.07093	-2.57409	-1.58171	487	362	422	226
槲皮素	秦皮乙素	紫云英苷	黄芪甲苷 IV		-1.95538	-2.07093	-2.57409	-1.58171	488	363	423	227
原儿茶酸	栀子苷	对香豆酸	槲皮素	芦丁	-1.77665	-2.07062	-2.59455	-0.37942	967	364	378	8293
原儿茶酸	香草酸	栀子苷	槲皮素	紫云英苷	-1.83904	-2.07051	-2.72764	-0.938785	775	365	172	3658
熊果酸	槲皮素	秦皮乙素	黄豆黄素	黄芪甲苷 IV	-1.93755	-2.07027	-2.86055	-1.56765	523	366	80	258
咖啡酸	槲皮素	芦丁	黄芪甲苷 IV		-1.96444	-2.07012	-2.51419	-1.36947	465	367	579	832
咖啡酸	槲皮素	芦丁	紫云英苷	黄芪甲苷 IV	-1.96444	-2.07012	-2.51419	-1.36947	466	368	580	831
咖啡酸	槲皮素	异槲皮苷	芦丁	黄芪甲苷 IV	-1.96444	-2.07012	-2.51419	-1.36947	467	369	578	833
原儿茶酸	香草酸	咖啡酸	金雀异黄酮	山奈素	-1.06127	-2.06997	-1.04159	0.67262	5658	370	12620	14594
车叶草苷	咖啡酸	槲皮素	芦丁	黄芪甲苷 IV	-1.87367	-2.06956	-2.40911	-1.34423	685	371	904	944
熊果酸	车叶草苷	异槲皮苷	紫云英苷	车叶草苷酸	-1.7451	-2.06942	-2.08215	-0.613886	1071	372	2889	6454
原儿茶酸	芒柄花苷	槲皮素	黄芪甲苷 IV		-2.12794	-2.06912	-2.78445	-1.02402	213	373	124	2943
原儿茶酸	芒柄花苷	京尼平苷酸	槲皮素	黄芪甲苷 IV	-2.12794	-2.06912	-2.78445	-1.02402	212	374	122	2944
原儿茶酸	芒柄花苷	槲皮素	异槲皮苷	黄芪甲苷 IV	-2.12794	-2.06912	-2.78445	-1.02402	211	375	123	2946
原儿茶酸	芒柄花苷	槲皮素	紫云英苷	黄芪甲苷 IV	-2.12794	-2.06912	-2.78445	-1.02402	214	376	125	2945
原儿茶酸	香草酸	车叶草苷	槲皮素	金雀异黄酮	-1.63498	-2.06903	-2.2325	-0.7004	1507	377	1736	5630
栀子苷	咖啡酸	槲皮素	秦皮乙素	黄芪甲苷 IV	-1.94206	-2.06902	-2.88574	-1.731	515	378	64	65
熊果酸	车叶草苷	山奈酚	秦皮乙素	黄芪甲苷 IV	-1.63974	-2.0683	-2.51364	-1.59055	1485	379	581	218
原儿茶酸	芒柄花苷	咖啡酸	槲皮素	黄芪甲苷 IV	-2.04413	-2.0682	-2.84016	-1.37357	325	380	88	815
原儿茶酸	熊果酸	栀子苷	异槲皮苷	芦丁	-0.368406	-2.06813	-0.331347	0.874771	11830	381	15758	15234
熊果酸	金雀异黄酮	山奈素	紫云英苷	黄芪甲苷 IV	-1.10693	-2.06798	-1.30796	-0.830489	5231	382	10598	4542
月桂酸	京尼平苷酸	车叶草苷酸	黄芪甲苷 IV		-2.81119	-2.06781	-1.74035	-0.516825	30	383	6265	7216
熊果酸	车叶草苷	芒柄花苷	紫云英苷	车叶草苷酸	-1.95668	-2.06738	-2.21748	-0.702387	483	384	1846	5618
原儿茶酸	香草酸	咖啡酸	槲皮素	芦丁	-2.00092	-2.06663	-2.83851	-0.968503	405	385	89	3407
原儿茶酸	香草酸	熊果酸	对香豆酸	槲皮素	-1.38602	-2.06652	-2.46325	-0.772024	2948	386	725	5023
月桂酸	芒柄花苷	槲皮素	秦皮乙素	黄芪甲苷 IV	-1.96086	-2.06643	-2.49711	-1.54086	473	387	628	324
芒柄花苷	京尼平苷酸	槲皮素	秦皮乙素	黄芪甲苷 IV	-2.10446	-2.06628	-2.65384	-1.7199	244	388	264	76
原儿茶酸	咖啡酸	槲皮素	山奈酚	黄芪甲苷 IV	-1.84502	-2.06601	-2.71296	-1.33057	756	389	187	1016
原儿茶酸	槲皮素	金雀异黄酮	紫云英苷	黄芪甲苷 IV	-1.71766	-2.06475	-2.14714	-0.520062	1187	390	2325	7189
原儿茶酸	槲皮素	金雀异黄酮	黄芪甲苷 IV		-1.71766	-2.06475	-2.14714	-0.520062	1185	391	2326	7186
原儿茶酸	槲皮素	异槲皮苷	金雀异黄酮	黄芪甲苷 IV	-1.71766	-2.06475	-2.14714	-0.520062	1188	392	2324	7187
原儿茶酸	京尼平苷酸	槲皮素	金雀异黄酮	黄芪甲苷 IV	-1.71766	-2.06475	-2.14714	-0.520062	1186	393	2327	7188
原儿茶酸	熊果酸	芦丁	金雀异黄酮	黄豆黄素	-0.596217	-2.06332	-0.772422	0.821466	9944	394	14093	15081
原儿茶酸	阿魏酸	槲皮素	黄豆黄素	黄芪甲苷 IV	-2.00381	-2.06245	-2.71743	-0.830254	401	395	182	4546
月桂酸	金雀异黄酮	紫云英苷	黄豆黄素	黄芪甲苷 IV	-1.72277	-2.06232	-1.5326	-0.687497	1161	396	8459	5740
原儿茶酸	香草酸	栀子苷	对香豆酸	槲皮素	-1.85019	-2.06218	-2.86716	-0.969163	746	397	74	3406
原儿茶酸	车叶草苷	对香豆酸	槲皮素	芦丁	-1.85687	-2.06105	-2.63096	-0.497247	721	398	302	7369
芒柄花苷	咖啡酸	槲皮素	芦丁	黄豆黄素	-1.80034	-2.06095	-2.8221	-1.20736	883	399	99	1709
熊果酸	车叶草苷	芒柄花苷	金雀异黄酮	紫云英苷	-1.86935	-2.06079	-2.09278	-0.974088	690	400	2812	3355
熊果酸	芒柄花苷	京尼平苷酸	槲皮素	芦丁	-0.791566	-2.0607	-1.74132	-0.841599	8074	401	6254	4444
月桂酸	熊果酸	金雀异黄酮	黄豆黄素	黄芪甲苷 IV	-1.99694	-2.06056	-2.43258	-1.4616	416	402	833	511
车叶草苷	对香豆酸	槲皮素	芦丁	秦皮乙素	-1.98232	-2.0604	-2.59003	-1.14049	438	403	384	2100
金雀异黄酮	山奈素	黄豆黄素	黄芪甲苷 IV		-0.455583	-2.05996	-0.858724	0.283066	11143	404	13668	12733
原儿茶酸	槲皮素	金雀异黄酮	车叶草苷酸	黄芪甲苷 IV	-1.67655	-2.05994	-2.10451	-0.316198	1334	405	2699	8736
熊果酸	车叶草苷	对香豆酸	紫云英苷		-1.86822	-2.05921	-2.15527	-0.629335	693	406	2266	6283
月桂酸	咖啡酸	槲皮素	黄豆黄素	黄芪甲苷 IV	-1.79117	-2.05781	-2.81705	-1.72537	919	407	103	68
芒柄花苷	京尼平苷酸	对香豆酸	槲皮素	芦丁	-1.66319	-2.05767	-2.66579	-0.943355	1383	408	248	3618
熊果酸	芦丁	山奈酚	秦皮乙素	黄芪甲苷 IV	-1.53252	-2.05611	-2.11009	-1.33895	2055	409	2644	967
芒柄花苷	槲皮素	芦丁	紫云英苷	黄芪甲苷 IV	-1.79141	-2.05576	-2.40292	-1.07071	915	410	928	2590
芒柄花苷	槲皮素	芦丁	黄芪甲苷 IV		-1.79141	-2.05576	-2.40292	-1.07071	916	411	926	2588
芒柄花苷	槲皮素	异槲皮苷	芦丁	黄芪甲苷 IV	-1.79141	-2.05576	-2.40292	-1.07071	914	412	927	2589
原儿茶酸	月桂酸	香草酸	栀子苷	槲皮素	-1.65931	-2.0555	-2.60034	-0.814938	1401	413	359	4684
芒柄花苷	槲皮素	芦丁	秦皮乙素		-1.67044	-2.05505	-2.4229	-1.20494	1355	414	863	1718
芒柄花苷	槲皮素	异槲皮苷	芦丁	秦皮乙素	-1.67044	-2.05505	-2.4229	-1.20494	1356	415	862	1719
芒柄花苷	槲皮素	芦丁	秦皮乙素	紫云英苷	-1.67044	-2.05505	-2.4229	-1.20494	1354	416	861	1720
金雀异黄酮	黄芪甲苷 IV				-2.22406	-2.05417	-2.1103	-0.996023	140	417	2643	3176
月桂酸	栀子苷	槲皮素	芦丁	黄芪甲苷 IV	-1.84286	-2.05369	-2.24434	-0.735916	767	418	1677	5339
月桂酸	熊果酸	车叶草苷	金雀异黄酮	黄豆黄素	-1.87525	-2.05317	-2.20553	-0.777713	683	419	1915	4977
香草酸	熊果酸	栀子苷	槲皮素	秦皮乙素	-1.13363	-2.05292	-2.2204	-0.946867	5016	420	1822	3584
香草酸	熊果酸	栀子苷	山奈酚	秦皮乙素	-1.19561	-2.05243	-2.13758	-1.19154	4460	421	2407	1790
熊果酸	栀子苷	异槲皮苷	黄豆黄素		-1.48936	-2.05079	-2.38055	-1.32855	2320	422	1015	1026
槲皮素	秦皮乙素	紫云英苷	黄豆黄素	黄芪甲苷 IV	-2.04963	-2.05019	-2.70881	-1.62745	312	423	192	174
槲皮素	秦皮乙素	黄豆黄素	黄芪甲苷 IV		-2.04963	-2.05019	-2.70881	-1.62745	313	424	193	173
芒柄花苷	京尼平苷酸	咖啡酸	槲皮素	芦丁	-1.64776	-2.04868	-2.51049	-1.2399	1440	425	592	1509
熊果酸	车叶草苷	槲皮素	芦丁	黄豆黄素	-1.30973	-2.04815	-2.34691	-1.05469	3506	426	1127	2712
原儿茶酸	栀子苷	咖啡酸	槲皮素	芦丁	-1.9245	-2.04806	-2.68375	-0.637952	553	427	217	6208
原儿茶酸	槲皮素	芦丁	山奈素	黄芪甲苷 IV	-1.92223	-2.04758	-2.54594	-1.10501	559	428	491	2329
原儿茶酸	月桂酸	熊果酸	车叶草苷	紫云英苷	-0.934963	-2.04732	-0.777553	0.483208	6780	429	14065	13772
车叶草苷	槲皮素	芦丁	黄豆黄素	黄芪甲苷 IV	-1.51197	-2.04663	-2.488	-0.965133	2186	430	654	3437
原儿茶酸	月桂酸	熊果酸	异槲皮苷	黄豆黄素	-1.04929	-2.0461	-1.2441	-0.15992	5748	431	11120	9870
熊果酸	车叶草苷	紫云英苷			-1.94878	-2.04592	-2.12943	-0.788005	503	432	2483	4877
熊果酸	山奈酚	秦皮乙素	山奈素	黄芪甲苷 IV	-1.63492	-2.04583	-2.26372	-1.57571	1508	433	1562	238
熊果酸	槲皮素	芦丁	黄豆黄素	车叶草苷酸	-1.00577	-2.04508	-2.1768	-0.825496	6169	434	2103	4594
京尼平苷酸	金雀异黄酮	山奈素	黄豆黄素	黄芪甲苷 IV	-0.70914	-2.04499	-0.933069	0.206735	8890	435	13255	12293
车叶草苷	槲皮素	芦丁	车叶草苷酸	黄芪甲苷 IV	-1.49547	-2.04383	-2.19789	-0.67353	2278	436	1966	5890
原儿茶酸	香草酸	熊果酸	芦丁		-0.611261	-2.04317	-0.372481	0.39476	9778	437	15643	13329
熊果酸	山奈酚	金雀异黄酮	秦皮乙素	黄芪甲苷 IV	-1.49144	-2.0431	-1.81843	-1.20673	2303	438	5435	1712
月桂酸	熊果酸	京尼平苷酸	金雀异黄酮	山奈素	-1.30843	-2.04307	-1.12616	-0.557919	3522	439	12009	6884
月桂酸	熊果酸	栀子苷	紫云英苷	黄芪甲苷 IV	-1.85925	-2.04303	-1.43763	-1.06788	714	440	9368	2616
熊果酸	车叶草苷	金雀异黄酮	山奈素	黄芪甲苷 IV	-1.23775	-2.04201	-1.37418	-0.707584	4097	441	10025	5573
月桂酸	熊果酸	异槲皮苷	黄豆黄素	黄芪甲苷 IV	-2.20404	-2.04183	-2.20092	-1.90814	159	442	1946	17
熊果酸	槲皮素	芦丁	紫云英苷	黄豆黄素	-1.16195	-2.04153	-2.27451	-0.960782	4776	443	1500	3469
熊果酸	槲皮素	芦丁	黄豆黄素		-1.16195	-2.04153	-2.27451	-0.960782	4775	444	1498	3471
熊果酸	京尼平苷酸	槲皮素	芦丁	黄豆黄素	-1.16195	-2.04153	-2.27451	-0.960782	4773	445	1499	3470
熊果酸	槲皮素	异槲皮苷	芦丁	黄豆黄素	-1.16195	-2.04153	-2.27451	-0.960782	4774	446	1501	3472
月桂酸	熊果酸	栀子苷	车叶草苷酸	黄芪甲苷 IV	-1.72942	-2.04129	-1.58686	-1.05897	1130	447	7861	2675
熊果酸	车叶草苷	芒柄花苷	金雀异黄酮	黄豆黄素	-1.85869	-2.04064	-2.28367	-1.00599	716	448	1442	3089
异槲皮苷	金雀异黄酮	紫云英苷	黄豆黄素	黄芪甲苷 IV	-1.38052	-2.0403	-1.36014	-0.515303	2988	449	10155	7225
槲皮素	异槲皮苷	秦皮乙素	黄芪甲苷 IV		-1.99972	-2.03895	-2.63395	-1.57284	409	450	297	243
槲皮素	异槲皮苷	秦皮乙素	紫云英苷	黄芪甲苷 IV	-1.99972	-2.03895	-2.63395	-1.57284	408	451	296	242
熊果酸	栀子苷	芒柄花苷	槲皮素	秦皮乙素	-1.50169	-2.03891	-2.31001	-1.31273	2247	452	1309	1104
原儿茶酸	槲皮素	芦丁	金雀异黄酮		-1.50514	-2.03876	-2.1792	-0.321107	2224	453	2082	8697
原儿茶酸	槲皮素	异槲皮苷	芦丁	金雀异黄酮	-1.50514	-2.03876	-2.1792	-0.321107	2223	454	2081	8696
异槲皮苷	金雀异黄酮	黄豆黄素	黄芪甲苷 IV		-1.30473	-2.03866	-1.36581	-0.579692	3556	455	10088	6708
原儿茶酸	熊果酸	紫云英苷	黄豆黄素	车叶草苷酸	-0.882755	-2.0384	-1.12064	0.361521	7222	456	12055	13141
原儿茶酸	车叶草苷	栀子苷	槲皮素	芦丁	-1.84852	-2.03824	-2.41734	-0.0293937	750	457	883	10774
月桂酸	熊果酸	车叶草苷	山奈酚	秦皮乙素	-1.46895	-2.03724	-2.02564	-1.23346	2435	458	3392	1558
原儿茶酸	熊果酸	槲皮素	芦丁	秦皮乙素	-1.26833	-2.0369	-2.20728	-0.691011	3838	459	1906	5702
熊果酸	车叶草苷	对香豆酸	异槲皮苷	车叶草苷酸	-1.54174	-2.03621	-1.89079	-0.460368	1991	460	4670	7668
月桂酸	熊果酸	车叶草苷	金雀异黄酮	紫云英苷	-2.02427	-2.03501	-1.93409	-0.774039	358	461	4243	5000
原儿茶酸	咖啡酸	槲皮素	芦丁	金雀异黄酮	-1.65517	-2.03493	-2.39325	-0.410789	1416	462	964	8037
原儿茶酸	熊果酸	栀子苷	异槲皮苷	黄豆黄素	-0.699346	-2.03433	-1.03954	0.298213	8981	463	12632	12815
原儿茶酸	月桂酸	芒柄花苷	槲皮素	黄芪甲苷 IV	-2.0643	-2.03419	-2.7165	-0.88695	289	464	184	4073
原儿茶酸	香草酸	熊果酸	槲皮素	黄豆黄素	-1.38824	-2.03399	-2.68466	-0.880848	2934	465	216	4115
月桂酸	熊果酸	金雀异黄酮	山奈素		-1.53375	-2.03385	-1.43901	-0.842252	2043	466	9359	4439
熊果酸	栀子苷	芒柄花苷	黄豆黄素		-1.7544	-2.03301	-2.15734	-1.15653	1041	467	2241	2004
熊果酸	栀子苷	金雀异黄酮	黄豆黄素	车叶草苷酸	-1.36631	-2.03296	-2.19949	-0.199772	3091	468	1956	9573
熊果酸	车叶草苷	金雀异黄酮	紫云英苷	黄豆黄素	-1.96707	-2.03233	-2.24585	-0.87142	459	469	1672	4192
原儿茶酸	香草酸	熊果酸	黄豆黄素	黄芪甲苷 IV	-1.40305	-2.03224	-1.2764	-0.520413	2830	470	10846	7184
月桂酸	芒柄花苷	槲皮素	芦丁	秦皮乙素	-1.53432	-2.03212	-2.3025	-1.15923	2042	471	1349	1989
熊果酸	芒柄花苷	槲皮素	芦丁	黄豆黄素	-1.31799	-2.03184	-2.43219	-1.10063	3441	472	834	2378
月桂酸	熊果酸	槲皮素	芦丁	黄豆黄素	-1.01401	-2.03151	-2.16968	-0.865253	6080	473	2152	4239
原儿茶酸	芒柄花苷	槲皮素	芦丁	金雀异黄酮	-1.70578	-2.03142	-2.32312	-0.670546	1225	474	1243	5922
熊果酸	山奈酚	秦皮乙素	车叶草苷酸	黄芪甲苷 IV	-1.8219	-2.03061	-2.45406	-1.63991	821	475	756	154
原儿茶酸	香草酸	车叶草苷	对香豆酸	槲皮素	-1.91187	-2.03034	-2.9165	-1.04576	588	476	49	2774
原儿茶酸	熊果酸	栀子苷	紫云英苷	车叶草苷酸	-0.563221	-2.03007	-0.629735	0.884559	10245	477	14727	15264
车叶草苷	咖啡酸	金雀异黄酮	黄豆黄素	黄芪甲苷 IV	-1.6804	-2.03001	-1.36975	-0.401179	1319	478	10062	8135
熊果酸	车叶草苷	京尼平苷酸	金雀异黄酮	黄豆黄素	-1.7929	-2.02972	-1.63661	-0.377711	909	479	7392	8303
原儿茶酸	栀子苷	槲皮素	芦丁	黄豆黄素	-1.81288	-2.02936	-2.77377	-0.77394	846	480	133	5002
熊果酸	紫云英苷	黄豆黄素	车叶草苷酸	黄芪甲苷 IV	-2.29017	-2.02878	-2.07381	-1.89003	113	481	2950	21
原儿茶酸	香草酸	对香豆酸	咖啡酸	槲皮素	-1.85323	-2.02862	-2.93181	-1.08534	737	482	44	2481
车叶草苷	槲皮素	芦丁	黄芪甲苷 IV		-1.64339	-2.02789	-2.22253	-0.95517	1459	483	1802	3520
车叶草苷	京尼平苷酸	槲皮素	芦丁	黄芪甲苷 IV	-1.64339	-2.02789	-2.22253	-0.95517	1460	484	1803	3521
车叶草苷	槲皮素	异槲皮苷	芦丁	黄芪甲苷 IV	-1.64339	-2.02789	-2.22253	-0.95517	1461	485	1805	3523
车叶草苷	槲皮素	芦丁	紫云英苷	黄芪甲苷 IV	-1.64339	-2.02789	-2.22253	-0.95517	1458	486	1804	3522
原儿茶酸	香草酸	熊果酸	槲皮素	金雀异黄酮	-1.11624	-2.02774	-1.78843	-0.380623	5150	487	5776	8279
熊果酸	车叶草苷	车叶草苷酸			-1.80299	-2.02672	-2.03379	-0.733539	874	488	3312	5357
原儿茶酸	香草酸	熊果酸	芦丁	金雀异黄酮	-1.11295	-2.02656	-0.843757	0.698264	5185	489	13742	14677
芒柄花苷	咖啡酸	槲皮素	芦丁	黄芪甲苷 IV	-1.99918	-2.02648	-2.5439	-1.46909	411	490	496	487
月桂酸	车叶草苷	槲皮素	芦丁	黄芪甲苷 IV	-1.52778	-2.02612	-2.18088	-0.836772	2083	491	2063	4491
熊果酸	对香豆酸	槲皮素	芦丁	黄豆黄素	-1.24659	-2.0258	-2.3394	-1.01099	4028	492	1163	3054
车叶草苷	栀子苷	芒柄花苷	槲皮素	芦丁	-1.58855	-2.02423	-2.12478	-0.484434	1727	493	2525	7467
原儿茶酸	车叶草苷	槲皮素	芦丁	黄豆黄素	-1.87398	-2.02346	-2.84952	-0.773307	684	494	87	5013
熊果酸	车叶草苷	对香豆酸	异槲皮苷		-1.71775	-2.02336	-2.0274	-0.553902	1184	495	3376	6918
咖啡酸	槲皮素	芦丁	秦皮乙素	黄豆黄素	-2.12412	-2.02308	-2.85168	-1.47074	222	496	86	478
月桂酸	金雀异黄酮	山奈素	黄豆黄素	黄芪甲苷 IV	-0.476305	-2.02244	-0.933291	0.231537	10969	497	13254	12430
原儿茶酸	栀子苷	咖啡酸	槲皮素	秦皮乙素	-1.66243	-2.02235	-2.72592	-1.04887	1390	498	175	2757
原儿茶酸	香草酸	对香豆酸	槲皮素	黄芪甲苷 IV	-2.13005	-2.02227	-2.99622	-1.1887	210	499	20	1801
熊果酸	车叶草苷	栀子苷	槲皮素	秦皮乙素	-1.23698	-2.02201	-1.96077	-1.13576	4103	500	3978	2137
车叶草苷	槲皮素	秦皮乙素	黄豆黄素	黄芪甲苷 IV	-1.89868	-2.02111	-2.50155	-1.55411	617	501	612	285
栀子苷	金雀异黄酮	紫云英苷	黄豆黄素	黄芪甲苷 IV	-1.89325	-2.02094	-1.06726	0.120238	633	502	12445	11733
原儿茶酸	香草酸	熊果酸	芒柄花苷	槲皮素	-1.15999	-2.01937	-2.23306	-0.615191	4796	503	1731	6448
槲皮素	异槲皮苷	秦皮乙素	黄豆黄素	黄芪甲苷 IV	-2.09568	-2.01879	-2.75061	-1.61201	253	504	157	194
熊果酸	车叶草苷	异槲皮苷	紫云英苷		-1.92484	-2.01832	-2.14099	-0.75728	552	505	2372	5160
熊果酸	车叶草苷	京尼平苷酸	对香豆酸	紫云英苷	-1.59188	-2.01787	-1.94234	-0.0683734	1714	506	4166	10492
栀子苷	对香豆酸	咖啡酸	槲皮素	芦丁	-1.5512	-2.0168	-2.37866	-0.990184	1940	507	1019	3219
原儿茶酸	香草酸	熊果酸	芦丁	山奈酚	-1.03748	-2.01658	-1.55689	-0.654849	5870	508	8209	6065
咖啡酸	槲皮素	黄豆黄素	车叶草苷酸	黄芪甲苷 IV	-1.66379	-2.01656	-2.67938	-1.55397	1382	509	222	286
月桂酸	熊果酸	山奈酚	黄豆黄素	黄芪甲苷 IV	-1.41504	-2.01616	-2.10526	-1.61132	2748	510	2694	195
原儿茶酸	熊果酸	对香豆酸	槲皮素	芦丁	-1.26603	-2.01574	-2.25666	-0.250024	3865	511	1596	9211
月桂酸	金雀异黄酮	紫云英苷	黄芪甲苷 IV		-2.27937	-2.0142	-2.04038	-0.965203	120	512	3260	3434
熊果酸	车叶草苷	金雀异黄酮	秦皮乙素	山奈素	-1.03778	-2.01385	-1.24923	-0.40827	5866	513	11070	8058
车叶草苷	芒柄花苷	槲皮素	秦皮乙素	黄芪甲苷 IV	-1.75473	-2.01369	-2.26295	-1.5273	1039	514	1567	342
熊果酸	车叶草苷	对香豆酸			-1.81467	-2.01353	-2.09785	-0.604117	844	515	2764	6517
原儿茶酸	对香豆酸	咖啡酸	槲皮素	芦丁	-1.81911	-2.01322	-2.71156	-0.737312	833	516	189	5329
原儿茶酸	香草酸	槲皮素	秦皮乙素	黄豆黄素	-1.78796	-2.01306	-2.9313	-1.18178	927	517	46	1837
月桂酸	熊果酸	栀子苷	对香豆酸	紫云英苷	-1.21584	-2.0129	-2.1346	-0.295575	4281	518	2434	8889
栀子苷	槲皮素	异槲皮苷	芦丁	黄芪甲苷 IV	-1.96301	-2.01255	-2.32333	-0.896538	471	519	1242	3991
栀子苷	槲皮素	芦丁	黄芪甲苷 IV		-1.96301	-2.01255	-2.32333	-0.896538	469	520	1240	3989
栀子苷	槲皮素	芦丁	紫云英苷	黄芪甲苷 IV	-1.96301	-2.01255	-2.32333	-0.896538	470	521	1241	3990
原儿茶酸	熊果酸	栀子苷	槲皮素	黄豆黄素	-1.12762	-2.01185	-2.33242	-0.460132	5073	522	1198	7670
月桂酸	熊果酸	异槲皮苷	山奈素	黄芪甲苷 IV	-1.6682	-2.01147	-1.31453	-1.20865	1368	523	10541	1698
车叶草苷	栀子苷	对香豆酸	槲皮素	芦丁	-1.43925	-2.01137	-2.30806	-0.661222	2609	524	1320	5997
熊果酸	栀子苷	对香豆酸	异槲皮苷	紫云英苷	-1.22038	-2.01076	-2.05773	-0.167249	4240	525	3112	9810
栀子苷	金雀异黄酮	黄芪甲苷 IV			-2.34966	-2.01016	-2.02291	-0.336822	93	526	3421	8583
月桂酸	车叶草苷	金雀异黄酮	黄豆黄素	黄芪甲苷 IV	-1.54715	-2.00967	-0.999643	0.191774	1964	527	12891	12191
熊果酸	栀子苷	阿魏酸	槲皮素	芦丁	-0.929765	-2.00922	-1.77367	-0.829675	6830	528	5936	4552
栀子苷	咖啡酸	槲皮素	黄豆黄素	黄芪甲苷 IV	-1.93404	-2.00848	-2.85931	-1.73828	532	529	81	60
熊果酸	车叶草苷	对香豆酸	山奈酚	秦皮乙素	-1.5211	-2.00836	-2.29826	-1.41908	2116	530	1376	649
熊果酸	京尼平苷酸	对香豆酸	槲皮素	芦丁	-0.971416	-2.00816	-2.0689	-0.757514	6500	531	3012	5159
原儿茶酸	槲皮素	芦丁	山奈酚	黄芪甲苷 IV	-2.01333	-2.00768	-2.51458	-1.09843	380	532	576	2394
熊果酸	金雀异黄酮	黄豆黄素	黄芪甲苷 IV		-2.02406	-2.00756	-2.52417	-1.58823	359	533	557	220
原儿茶酸	芒柄花苷	咖啡酸	槲皮素	秦皮乙素	-1.66406	-2.00655	-2.82344	-1.09157	1380	534	98	2440
月桂酸	熊果酸	栀子苷	黄芪甲苷 IV		-1.79896	-2.00655	-1.60665	-1.14013	887	535	7657	2102
咖啡酸	槲皮素	金雀异黄酮	秦皮乙素	黄芪甲苷 IV	-1.79114	-2.00628	-2.31318	-1.55211	920	536	1295	292
原儿茶酸	熊果酸	栀子苷	芒柄花苷	槲皮素	-1.22737	-2.00576	-2.16735	-0.472069	4188	537	2172	7592
京尼平苷酸	咖啡酸	槲皮素	芦丁	黄豆黄素	-1.50408	-2.00517	-2.61917	-1.12463	2231	538	318	2224
芒柄花苷	京尼平苷酸	槲皮素	芦丁		-1.56028	-2.00497	-2.32236	-0.850291	1876	539	1245	4363
芒柄花苷	京尼平苷酸	槲皮素	异槲皮苷	芦丁	-1.56028	-2.00497	-2.32236	-0.850291	1878	540	1246	4362
芒柄花苷	京尼平苷酸	槲皮素	芦丁	紫云英苷	-1.56028	-2.00497	-2.32236	-0.850291	1877	541	1247	4361
芒柄花苷	槲皮素	秦皮乙素	紫云英苷	黄芪甲苷 IV	-1.98922	-2.00473	-2.5997	-1.66153	427	542	360	128
芒柄花苷	槲皮素	秦皮乙素	黄芪甲苷 IV		-1.98922	-2.00473	-2.5997	-1.66153	426	543	361	127
熊果酸	异槲皮苷	山奈酚	秦皮乙素	黄芪甲苷 IV	-1.74749	-2.00451	-2.39506	-1.70117	1062	544	954	96
熊果酸	山奈酚	秦皮乙素	紫云英苷	黄芪甲苷 IV	-1.74749	-2.00451	-2.39506	-1.70117	1063	545	955	97
原儿茶酸	车叶草苷	芒柄花苷	槲皮素	秦皮乙素	-1.79616	-2.00435	-2.72132	-0.953372	897	546	179	3543
月桂酸	熊果酸	金雀异黄酮	山奈素	紫云英苷	-1.47338	-2.00384	-1.41692	-0.741025	2413	547	9585	5296
栀子苷	芒柄花苷	槲皮素	芦丁	黄豆黄素	-1.49734	-2.0038	-2.52522	-0.677155	2269	548	555	5848
芒柄花苷	咖啡酸	槲皮素	秦皮乙素	黄芪甲苷 IV	-2.088	-2.00371	-3.07179	-1.88526	256	549	11	23
阿魏酸	咖啡酸	槲皮素	秦皮乙素	黄芪甲苷 IV	-2.02021	-2.00351	-2.97186	-1.75015	367	550	25	57
对香豆酸	槲皮素	芦丁	黄豆黄素	黄芪甲苷 IV	-1.28915	-2.00274	-2.70556	-1.00406	3687	551	195	3099
熊果酸	栀子苷	异槲皮苷	黄豆黄素	车叶草苷酸	-1.39469	-2.00187	-2.31162	-1.17667	2882	552	1300	1879
熊果酸	异槲皮苷	金雀异黄酮	山奈素		-1.45595	-2.00175	-1.47456	-1.05671	2513	553	9067	2696
原儿茶酸	香草酸	咖啡酸	槲皮素	秦皮乙素	-1.54918	-2.00169	-2.6314	-1.08887	1950	554	301	2456
熊果酸	车叶草苷	芦丁			-1.64364	-2.00164	-1.05344	0.241505	1457	555	12536	12481
香草酸	熊果酸	槲皮素	芦丁	黄豆黄素	-1.37276	-2.00115	-2.58319	-0.864915	3048	556	397	4243
熊果酸	车叶草苷	异槲皮苷	金雀异黄酮	紫云英苷	-2.02309	-2.00114	-2.05016	-0.966748	362	557	3163	3420
原儿茶酸	熊果酸	栀子苷	京尼平苷酸	槲皮素	-0.971547	-2.00107	-1.93779	-0.196717	6496	558	4212	9596
原儿茶酸	熊果酸	栀子苷	槲皮素		-0.971547	-2.00107	-1.93779	-0.196717	6498	559	4211	9595
原儿茶酸	熊果酸	栀子苷	槲皮素	异槲皮苷	-0.971547	-2.00107	-1.93779	-0.196717	6497	560	4213	9597
熊果酸	对香豆酸	槲皮素	芦丁	山奈酚	-0.830155	-2.00097	-1.93837	-0.773916	7717	561	4208	5003
香草酸	熊果酸	槲皮素	秦皮乙素	黄芪甲苷 IV	-1.54347	-2.00096	-2.39982	-1.20798	1980	562	936	1708
月桂酸	熊果酸	槲皮素	芦丁	黄芪甲苷 IV	-1.24251	-2.00075	-1.93126	-1.15695	4064	563	4262	2001
月桂酸	栀子苷	金雀异黄酮	黄豆黄素	黄芪甲苷 IV	-1.91803	-2.0007	-1.46375	-0.267641	574	564	9168	9089
熊果酸	紫云英苷	黄豆黄素	黄芪甲苷 IV		-2.36779	-2.0005	-2.22224	-1.93196	90	565	1812	10
熊果酸	栀子苷	京尼平苷酸	黄豆黄素		-1.2684	-1.99987	-1.88221	-0.588639	3837	566	4754	6650
阿魏酸	对香豆酸	咖啡酸	槲皮素	芦丁	-1.53852	-1.99951	-2.54113	-1.23596	2011	567	504	1538
熊果酸	车叶草苷				-1.88629	-1.99896	-2.15733	-0.816544	653	568	2242	4675
熊果酸	对香豆酸	槲皮素	芦丁	紫云英苷	-0.979312	-1.99856	-2.19099	-0.842329	6427	569	1990	4438
京尼平苷酸	对香豆酸	槲皮素	秦皮乙素	黄芪甲苷 IV	-2.09261	-1.99846	-2.7933	-1.58534	254	570	114	225
原儿茶酸	熊果酸	栀子苷	槲皮素	金雀异黄酮	-0.891798	-1.99818	-1.64166	-0.0481733	7150	571	7346	10648
月桂酸	熊果酸	车叶草苷	芒柄花苷	金雀异黄酮	-1.72743	-1.99777	-1.91867	-0.870539	1138	572	4378	4199
香草酸	对香豆酸	咖啡酸	槲皮素	芦丁	-1.74551	-1.99776	-2.78384	-1.01511	1069	573	126	3012
香草酸	熊果酸	栀子苷	对香豆酸	槲皮素	-1.3316	-1.99775	-2.60108	-0.961152	3342	574	355	3466
熊果酸	栀子苷	京尼平苷酸	金雀异黄酮	黄豆黄素	-1.39754	-1.99762	-1.95182	-0.105151	2868	575	4071	10226
原儿茶酸	熊果酸	栀子苷	槲皮素	车叶草苷酸	-0.821216	-1.99673	-1.83609	-0.0768197	7804	576	5250	10422
咖啡酸	槲皮素	异槲皮苷	黄豆黄素	黄芪甲苷 IV	-1.88468	-1.9963	-2.8813	-1.79769	660	577	69	44
咖啡酸	槲皮素	黄豆黄素	黄芪甲苷 IV		-1.88468	-1.9963	-2.8813	-1.79769	662	578	68	45
咖啡酸	槲皮素	紫云英苷	黄豆黄素	黄芪甲苷 IV	-1.88468	-1.9963	-2.8813	-1.79769	661	579	67	43
栀子苷	槲皮素	芦丁	车叶草苷酸	黄芪甲苷 IV	-1.80155	-1.99601	-2.30513	-0.634511	881	580	1335	6248
熊果酸	槲皮素	芦丁	车叶草苷酸	黄芪甲苷 IV	-1.24884	-1.99594	-1.99951	-1.10308	4003	581	3639	2348
月桂酸	熊果酸	车叶草苷	芦丁		-1.51986	-1.9953	-0.974253	0.329957	2126	582	13028	12987
金雀异黄酮	山奈素	黄豆黄素	车叶草苷酸	黄芪甲苷 IV	-0.362013	-1.99529	-0.80521	0.526271	11876	583	13935	13978
熊果酸	栀子苷	京尼平苷酸	异槲皮苷	黄豆黄素	-1.36319	-1.99528	-2.07659	-0.768995	3112	584	2930	5041
熊果酸	栀子苷	对香豆酸	紫云英苷	黄豆黄素	-1.61345	-1.99447	-2.10037	-0.682383	1609	585	2743	5796
熊果酸	车叶草苷	对香豆酸	槲皮素	秦皮乙素	-1.51594	-1.99442	-2.40142	-1.28784	2159	586	933	1246
对香豆酸	槲皮素	秦皮乙素	黄豆黄素	黄芪甲苷 IV	-2.11998	-1.99436	-2.90675	-1.59506	224	587	56	213
原儿茶酸	香草酸	熊果酸	槲皮素	异槲皮苷	-0.843247	-1.99341	-1.90979	-0.344817	7598	588	4472	8530
原儿茶酸	香草酸	熊果酸	京尼平苷酸	槲皮素	-0.843247	-1.99341	-1.90979	-0.344817	7600	589	4473	8529
原儿茶酸	香草酸	熊果酸	槲皮素		-0.843247	-1.99341	-1.90979	-0.344817	7599	590	4471	8528
车叶草苷	金雀异黄酮	黄芪甲苷 IV			-2.16059	-1.9934	-1.27486	-0.178001	190	591	10861	9733
京尼平苷酸	槲皮素	芦丁	山奈酚	黄芪甲苷 IV	-1.53674	-1.99339	-2.1312	-1.2456	2022	592	2464	1467
月桂酸	异槲皮苷	金雀异黄酮	黄豆黄素	黄芪甲苷 IV	-1.31615	-1.99337	-1.40484	-0.506763	3457	593	9722	7294
香草酸	熊果酸	栀子苷	槲皮素	紫云英苷	-1.07419	-1.99205	-2.10851	-0.749822	5534	594	2656	5222
原儿茶酸	香草酸	栀子苷	芒柄花苷	槲皮素	-1.78744	-1.99132	-2.70121	-0.816838	931	595	199	4672
原儿茶酸	熊果酸	栀子苷	对香豆酸	槲皮素	-1.07996	-1.99122	-2.12985	-0.263568	5470	596	2477	9117
京尼平苷酸	咖啡酸	槲皮素	黄豆黄素	黄芪甲苷 IV	-1.91581	-1.99011	-2.78334	-1.72079	578	597	127	74
原儿茶酸	香草酸	熊果酸	车叶草苷	黄豆黄素	-1.78974	-1.99004	-1.71915	-0.692006	921	598	6502	5696
月桂酸	熊果酸	车叶草苷	秦皮乙素	紫云英苷	-0.772693	-1.9895	-1.01596	-0.136985	8257	599	12793	10029
原儿茶酸	香草酸	熊果酸	车叶草苷	槲皮素	-1.25794	-1.98938	-2.07256	-0.628449	3922	600	2969	6293
栀子苷	芒柄花苷	京尼平苷酸	槲皮素	芦丁	-1.5116	-1.98899	-2.22047	-0.699343	2188	601	1820	5642
车叶草苷	金雀异黄酮	车叶草苷酸	黄芪甲苷 IV		-2.06773	-1.98883	-1.18967	0.0338298	283	602	11568	11214
芒柄花苷	槲皮素	芦丁	秦皮乙素	车叶草苷酸	-1.55419	-1.9882	-2.33075	-0.936171	1916	603	1205	3673
原儿茶酸	阿魏酸	咖啡酸	槲皮素	黄芪甲苷 IV	-1.85872	-1.98816	-2.62673	-1.11401	715	604	304	2276
香草酸	咖啡酸	槲皮素	芦丁	黄芪甲苷 IV	-1.82281	-1.98783	-2.72134	-1.33439	817	605	178	995
熊果酸	栀子苷	紫云英苷	车叶草苷酸	黄芪甲苷 IV	-1.82125	-1.98754	-1.48355	-0.976358	822	606	8964	3326
原儿茶酸	对香豆酸	咖啡酸	槲皮素	秦皮乙素	-1.67438	-1.98743	-2.68296	-1.02764	1340	607	218	2914
熊果酸	车叶草苷	金雀异黄酮	黄豆黄素		-1.92684	-1.98724	-2.24602	-0.897048	548	608	1668	3983
原儿茶酸	熊果酸	栀子苷	槲皮素	紫云英苷	-1.02247	-1.98615	-2.00324	-0.279441	5996	609	3594	9014
原儿茶酸	熊果酸	对香豆酸	芦丁	黄豆黄素	-0.958066	-1.98607	-0.827338	0.196066	6608	610	13844	12221
车叶草苷	栀子苷	槲皮素	芦丁	黄芪甲苷 IV	-1.73934	-1.986	-2.21191	-0.831352	1091	611	1879	4533
月桂酸	紫云英苷	黄豆黄素	黄芪甲苷 IV		-2.6884	-1.98573	-1.43892	-0.850859	46	612	9360	4357
京尼平苷酸	槲皮素	芦丁	山奈素	黄芪甲苷 IV	-1.45975	-1.98485	-2.12467	-1.33747	2495	613	2529	974
原儿茶酸	香草酸	槲皮素	金雀异黄酮		-1.27821	-1.98474	-1.97939	-0.336677	3770	614	3821	8585
原儿茶酸	香草酸	京尼平苷酸	槲皮素	金雀异黄酮	-1.27821	-1.98474	-1.97939	-0.336677	3769	615	3822	8584
原儿茶酸	香草酸	栀子苷	槲皮素	山奈酚	-1.77005	-1.9847	-2.59703	-1.22157	992	616	371	1620
原儿茶酸	对香豆酸	咖啡酸	槲皮素	黄芪甲苷 IV	-1.95959	-1.98433	-2.85264	-1.22029	477	617	85	1626
原儿茶酸	月桂酸	槲皮素	金雀异黄酮	黄芪甲苷 IV	-1.64693	-1.98365	-2.06719	-0.353468	1442	618	3033	8470
月桂酸	芒柄花苷	咖啡酸	槲皮素	芦丁	-1.43089	-1.98356	-2.41379	-0.920801	2672	619	892	3782
原儿茶酸	熊果酸	槲皮素	金雀异黄酮	黄芪甲苷 IV	-1.09082	-1.98339	-1.73427	-0.479836	5372	620	6325	7517
熊果酸	槲皮素	异槲皮苷	芦丁	黄芪甲苷 IV	-1.30936	-1.98317	-2.04075	-1.24474	3513	621	3251	1472
熊果酸	京尼平苷酸	槲皮素	芦丁	黄芪甲苷 IV	-1.30936	-1.98317	-2.04075	-1.24474	3515	622	3252	1473
熊果酸	槲皮素	芦丁	黄芪甲苷 IV		-1.30936	-1.98317	-2.04075	-1.24474	3514	623	3250	1474
熊果酸	槲皮素	芦丁	紫云英苷	黄芪甲苷 IV	-1.30936	-1.98317	-2.04075	-1.24474	3516	624	3249	1475
对香豆酸	咖啡酸	槲皮素	芦丁	黄豆黄素	-1.17757	-1.98288	-2.65523	-1.05073	4632	625	261	2732
原儿茶酸	香草酸	对香豆酸	槲皮素	秦皮乙素	-1.6297	-1.98282	-2.7152	-1.11773	1539	626	185	2255
咖啡酸	槲皮素	芦丁	山奈素	黄芪甲苷 IV	-1.60468	-1.98267	-2.27245	-1.45439	1641	627	1519	529
车叶草苷	芒柄花苷	咖啡酸	槲皮素	芦丁	-1.63149	-1.98238	-2.42298	-1.11082	1525	628	860	2293
月桂酸	熊果酸	栀子苷	黄豆黄素	黄芪甲苷 IV	-1.88732	-1.98227	-1.91414	-1.53033	650	629	4432	338
月桂酸	熊果酸	金雀异黄酮	山奈素	车叶草苷酸	-1.49752	-1.9822	-1.54298	-0.84717	2266	630	8360	4388
熊果酸	车叶草苷	金雀异黄酮	紫云英苷		-2.03587	-1.98182	-2.0111	-0.889723	343	631	3539	4046
原儿茶酸	车叶草苷	槲皮素	芦丁		-1.74577	-1.98148	-2.27761	-0.0278991	1066	632	1484	10790
原儿茶酸	车叶草苷	槲皮素	异槲皮苷	芦丁	-1.74577	-1.98148	-2.27761	-0.0278991	1067	633	1483	10791
原儿茶酸	车叶草苷	京尼平苷酸	槲皮素	芦丁	-1.74577	-1.98148	-2.27761	-0.0278991	1068	634	1482	10792
原儿茶酸	月桂酸	熊果酸	栀子苷	槲皮素	-0.834862	-1.98127	-1.83961	-0.179596	7671	635	5222	9720
月桂酸	熊果酸	车叶草苷	栀子苷	黄豆黄素	-1.41772	-1.98112	-2.20948	-0.636445	2735	636	1893	6223
月桂酸	异槲皮苷	黄芪甲苷 IV			-3.0055	-1.98072	-2.02307	-0.862411	9	637	3420	4267
熊果酸	车叶草苷	金雀异黄酮	紫云英苷	车叶草苷酸	-1.94399	-1.98048	-1.87623	-0.625136	512	638	4823	6345
原儿茶酸	熊果酸	山奈酚	秦皮乙素	黄芪甲苷 IV	-1.21159	-1.98038	-1.76176	-1.2323	4314	639	6064	1564
原儿茶酸	芒柄花苷	槲皮素	金雀异黄酮	黄芪甲苷 IV	-1.69114	-1.97973	-2.09349	-0.45969	1280	640	2803	7679
原儿茶酸	香草酸	熊果酸	槲皮素	车叶草苷酸	-0.693285	-1.97964	-1.83214	-0.237128	9034	641	5308	9307
熊果酸	对香豆酸	槲皮素	秦皮乙素	黄芪甲苷 IV	-1.87983	-1.97964	-2.81626	-1.54364	676	642	104	317
栀子苷	咖啡酸	槲皮素	芦丁	黄豆黄素	-1.62592	-1.97956	-2.6139	-1.09859	1560	643	333	2393
阿魏酸	槲皮素	芦丁	黄豆黄素	黄芪甲苷 IV	-1.51921	-1.97919	-2.44957	-0.891175	2132	644	771	4042
原儿茶酸	芒柄花苷	槲皮素	芦丁	黄豆黄素	-1.86599	-1.97913	-2.85435	-0.959504	699	645	84	3485
原儿茶酸	熊果酸	芒柄花苷	芦丁	黄豆黄素	-0.986029	-1.97893	-0.97568	-0.0918008	6375	646	13020	10328
熊果酸	金雀异黄酮	山奈素			-1.46614	-1.97882	-1.47485	-0.951158	2454	647	9059	3554
熊果酸	京尼平苷酸	金雀异黄酮	山奈素		-1.30874	-1.97834	-1.15887	-0.697158	3519	648	11780	5661
槲皮素	芦丁	金雀异黄酮	车叶草苷酸	黄芪甲苷 IV	-0.982729	-1.97825	-1.96443	-0.560507	6401	649	3937	6858
熊果酸	车叶草苷	京尼平苷酸	槲皮素	芦丁	-0.613899	-1.97803	-1.36141	-0.532205	9764	650	10140	7099
熊果酸	车叶草苷	槲皮素	芦丁		-0.613899	-1.97803	-1.36141	-0.532205	9763	651	10138	7100
熊果酸	车叶草苷	槲皮素	异槲皮苷	芦丁	-0.613899	-1.97803	-1.36141	-0.532205	9765	652	10139	7101
原儿茶酸	栀子苷	槲皮素	金雀异黄酮	黄芪甲苷 IV	-1.74175	-1.97709	-2.19869	-0.566034	1083	653	1960	6820
原儿茶酸	阿魏酸	咖啡酸	槲皮素	秦皮乙素	-1.57663	-1.97683	-2.58299	-0.943532	1795	654	399	3617
熊果酸	车叶草苷	山奈酚	秦皮乙素	黄豆黄素	-1.62497	-1.97655	-2.23226	-1.35556	1565	655	1739	893
熊果酸	车叶草苷	芒柄花苷	槲皮素	芦丁	-0.873115	-1.97647	-1.62299	-0.777112	7323	656	7484	4982
原儿茶酸	香草酸	车叶草苷	槲皮素	秦皮乙素	-1.59624	-1.97645	-2.52609	-0.965603	1689	657	552	3433
原儿茶酸	槲皮素	芦丁	金雀异黄酮	紫云英苷	-1.55317	-1.97587	-2.20649	-0.399723	1927	658	1908	8151
原儿茶酸	熊果酸	栀子苷	槲皮素	黄芪甲苷 IV	-1.3061	-1.97556	-2.15257	-0.865569	3545	659	2282	4233
原儿茶酸	车叶草苷	槲皮素	黄豆黄素	黄芪甲苷 IV	-1.85157	-1.97548	-2.77941	-0.960397	741	660	131	3476
原儿茶酸	阿魏酸	槲皮素	芦丁	秦皮乙素	-1.73912	-1.97544	-2.57744	-0.827633	1092	661	415	4568
月桂酸	槲皮素	芦丁	山奈素	黄芪甲苷 IV	-1.19234	-1.97481	-1.97625	-1.13163	4486	662	3843	2166
车叶草苷	金雀异黄酮	紫云英苷	黄豆黄素	黄芪甲苷 IV	-1.43994	-1.97461	-0.741641	0.381186	2605	663	14246	13255
香草酸	熊果酸	槲皮素	异槲皮苷	芦丁	-0.827695	-1.97437	-1.99657	-0.305592	7740	664	3674	8821
香草酸	熊果酸	京尼平苷酸	槲皮素	芦丁	-0.827695	-1.97437	-1.99657	-0.305592	7739	665	3673	8822
香草酸	熊果酸	槲皮素	芦丁		-0.827695	-1.97437	-1.99657	-0.305592	7738	666	3672	8823
芒柄花苷	槲皮素	秦皮乙素	黄豆黄素	黄芪甲苷 IV	-2.03645	-1.97424	-2.65969	-1.661	342	667	255	130
京尼平苷酸	槲皮素	芦丁	金雀异黄酮	黄芪甲苷 IV	-1.21466	-1.97419	-2.00266	-1.03752	4289	668	3600	2849
槲皮素	芦丁	山奈酚	黄豆黄素	黄芪甲苷 IV	-1.48423	-1.97418	-2.33757	-0.972605	2346	669	1173	3368
阿魏酸	槲皮素	秦皮乙素	黄豆黄素	黄芪甲苷 IV	-2.01929	-1.97391	-2.64001	-1.54758	368	670	284	305
原儿茶酸	熊果酸	阿魏酸	芦丁	黄豆黄素	-1.56432	-1.97364	-1.40527	-0.292127	1860	671	9717	8920
熊果酸	京尼平苷酸	异槲皮苷	金雀异黄酮	山奈素	-1.17003	-1.97322	-0.970864	-0.586724	4691	672	13048	6661
香草酸	熊果酸	槲皮素	黄豆黄素	黄芪甲苷 IV	-1.45998	-1.97318	-2.61914	-1.16674	2491	673	319	1941
芒柄花苷	槲皮素	异槲皮苷	秦皮乙素	黄芪甲苷 IV	-2.03658	-1.9731	-2.6584	-1.66266	341	674	256	124
月桂酸	槲皮素	芦丁	金雀异黄酮	黄芪甲苷 IV	-0.963631	-1.97299	-1.88464	-0.719067	6566	675	4726	5494
熊果酸	车叶草苷	芦丁	车叶草苷酸		-1.2539	-1.97275	-1.10261	0.548393	3953	676	12185	14064
香草酸	熊果酸	槲皮素	芦丁	紫云英苷	-0.945493	-1.97265	-2.08389	-0.450141	6703	677	2874	7737
熊果酸	车叶草苷	槲皮素	芦丁	紫云英苷	-0.716637	-1.9721	-1.42988	-0.608054	8806	678	9458	6486
月桂酸	咖啡酸	槲皮素	芦丁	黄豆黄素	-1.23495	-1.97147	-2.50112	-0.829532	4121	679	616	4553
栀子苷	槲皮素	秦皮乙素	黄豆黄素	黄芪甲苷 IV	-2.06227	-1.97129	-2.68106	-1.51687	291	680	219	361
车叶草苷	咖啡酸	槲皮素	芦丁	黄豆黄素	-1.72323	-1.97118	-2.61518	-1.1077	1159	681	329	2316
槲皮素	金雀异黄酮	秦皮乙素	黄豆黄素	黄芪甲苷 IV	-1.65496	-1.97036	-1.9404	-1.32029	1417	682	4190	1062
原儿茶酸	车叶草苷	咖啡酸	槲皮素	芦丁	-1.75372	-1.9697	-2.54069	-0.481003	1044	683	506	7509
熊果酸	车叶草苷	京尼平苷酸			-1.83202	-1.96953	-1.69007	-0.296031	795	684	6835	8885
车叶草苷	对香豆酸	槲皮素	秦皮乙素	黄芪甲苷 IV	-1.92592	-1.96899	-2.58217	-1.54924	549	685	404	300
香草酸	对香豆酸	槲皮素	秦皮乙素	黄芪甲苷 IV	-1.89419	-1.96885	-2.85759	-1.3437	628	686	83	947
月桂酸	京尼平苷酸	紫云英苷	黄芪甲苷 IV		-2.92118	-1.96843	-1.61942	-0.377188	19	687	7524	8305
芒柄花苷	咖啡酸	槲皮素	芦丁		-1.49344	-1.9682	-2.46204	-1.03892	2290	688	728	2838
芒柄花苷	咖啡酸	槲皮素	芦丁	紫云英苷	-1.49344	-1.9682	-2.46204	-1.03892	2291	689	727	2839
芒柄花苷	咖啡酸	槲皮素	异槲皮苷	芦丁	-1.49344	-1.9682	-2.46204	-1.03892	2292	690	729	2837
咖啡酸	金雀异黄酮	黄豆黄素	黄芪甲苷 IV		-1.5785	-1.96815	-1.90151	-1.31744	1788	691	4558	1077
熊果酸	车叶草苷	异槲皮苷	金雀异黄酮	黄豆黄素	-1.8219	-1.9681	-2.12794	-0.887938	820	692	2500	4063
熊果酸	车叶草苷	槲皮素	芦丁	山奈酚	-0.864513	-1.96755	-1.5329	-0.828486	7401	693	8457	4562
原儿茶酸	香草酸	熊果酸	槲皮素	紫云英苷	-0.92677	-1.96716	-1.94297	-0.445424	6855	694	4156	7775
栀子苷	芒柄花苷	槲皮素	芦丁	秦皮乙素	-1.57999	-1.96672	-2.34193	-1.12483	1780	695	1153	2222
原儿茶酸	月桂酸	香草酸	熊果酸	槲皮素	-0.705949	-1.96658	-1.8418	-0.317169	8922	696	5196	8725
月桂酸	熊果酸	芒柄花苷	金雀异黄酮	山奈素	-1.41203	-1.9656	-1.21239	-0.610498	2774	697	11371	6467
栀子苷	槲皮素	芦丁	金雀异黄酮	黄芪甲苷 IV	-1.39161	-1.96557	-2.09056	-0.899668	2901	698	2822	3957
原儿茶酸	槲皮素	芦丁	金雀异黄酮	车叶草苷酸	-1.3907	-1.96545	-2.11601	-0.00742269	2910	699	2591	10921
熊果酸	异槲皮苷	金雀异黄酮	山奈素	紫云英苷	-1.40533	-1.96404	-1.42181	-0.935842	2816	700	9532	3675
熊果酸	栀子苷	对香豆酸			-1.01509	-1.96345	-1.77748	0.075174	6070	701	5890	11459
香草酸	熊果酸	栀子苷	槲皮素	车叶草苷酸	-0.914793	-1.96328	-1.97941	-0.569458	6945	702	3820	6798
阿魏酸	咖啡酸	槲皮素	芦丁	秦皮乙素	-1.61266	-1.96278	-2.39419	-1.28231	1611	703	958	1276
咖啡酸	金雀异黄酮	山奈素	黄豆黄素	黄芪甲苷 IV	-0.71927	-1.96258	-1.09019	-0.112406	8773	704	12284	10177
原儿茶酸	香草酸	咖啡酸	槲皮素	黄豆黄素	-1.73348	-1.96254	-3.1513	-1.16574	1118	705	3	1946
熊果酸	阿魏酸	对香豆酸	山奈酚	秦皮乙素	-1.47368	-1.96201	-2.11189	-1.48366	2411	706	2631	435
熊果酸	芒柄花苷	槲皮素	芦丁	紫云英苷	-0.73395	-1.96167	-1.75219	-0.830237	8623	707	6154	4549
熊果酸	芒柄花苷	槲皮素	芦丁		-0.73395	-1.96167	-1.75219	-0.830237	8622	708	6153	4547
熊果酸	芒柄花苷	槲皮素	异槲皮苷	芦丁	-0.73395	-1.96167	-1.75219	-0.830237	8624	709	6155	4548
熊果酸	对香豆酸	槲皮素	芦丁		-0.904368	-1.96148	-2.08277	-0.714778	7041	710	2883	5521
熊果酸	对香豆酸	槲皮素	异槲皮苷	芦丁	-0.904368	-1.96148	-2.08277	-0.714778	7040	711	2884	5520
月桂酸	熊果酸	车叶草苷	芒柄花苷	京尼平苷酸	-2.08052	-1.9608	-2.04547	-0.587493	267	712	3203	6655
熊果酸	车叶草苷	异槲皮苷	车叶草苷酸		-1.67808	-1.96075	-1.93093	-0.653958	1329	713	4266	6078
原儿茶酸	车叶草苷	槲皮素	车叶草苷酸	黄芪甲苷 IV	-1.86628	-1.96062	-2.54258	-0.751043	698	714	498	5215
熊果酸	芒柄花苷	异槲皮苷	金雀异黄酮	山奈素	-1.40228	-1.96021	-1.39517	-0.991619	2837	715	9807	3206
原儿茶酸	香草酸	芒柄花苷	对香豆酸	槲皮素	-1.71556	-1.95951	-2.82049	-0.934611	1191	716	101	3681
车叶草苷	咖啡酸	槲皮素	黄豆黄素	黄芪甲苷 IV	-1.75462	-1.95925	-2.62216	-1.63162	1040	717	315	162
熊果酸	栀子苷	毛蕊异黄酮苷			-1.51845	-1.95898	-2.1361	-1.17057	2138	718	2417	1921
槲皮素	芦丁	金雀异黄酮	黄豆黄素	黄芪甲苷 IV	-0.870786	-1.95858	-2.0637	-0.745852	7346	719	3055	5258
阿魏酸	槲皮素	秦皮乙素	车叶草苷酸	黄芪甲苷 IV	-1.76955	-1.95829	-2.3193	-1.381	994	720	1267	787
月桂酸	香草酸	熊果酸	槲皮素	芦丁	-0.684449	-1.958	-1.88098	-0.32924	9111	721	4775	8638
芒柄花苷	槲皮素	芦丁	秦皮乙素	黄豆黄素	-1.95477	-1.95747	-2.67852	-1.2002	489	722	223	1739
咖啡酸	槲皮素	芦丁	山奈素	黄豆黄素	-1.01882	-1.95732	-2.20961	-0.802833	6036	723	1892	4768
熊果酸	车叶草苷	槲皮素	芦丁	金雀异黄酮	-0.638549	-1.95728	-1.63115	-0.491877	9515	724	7430	7407
原儿茶酸	咖啡酸	槲皮素	秦皮乙素	黄豆黄素	-1.90412	-1.95684	-2.89172	-1.14583	605	725	61	2069
原儿茶酸	熊果酸	异槲皮苷	黄豆黄素		-0.979938	-1.95682	-1.10498	0.10825	6425	726	12170	11664
咖啡酸	槲皮素	异槲皮苷	芦丁	黄豆黄素	-1.35646	-1.9568	-2.56469	-0.942204	3162	727	455	3627
咖啡酸	槲皮素	芦丁	紫云英苷	黄豆黄素	-1.35646	-1.9568	-2.56469	-0.942204	3161	728	454	3626
咖啡酸	槲皮素	芦丁	黄豆黄素		-1.35646	-1.9568	-2.56469	-0.942204	3160	729	453	3625
槲皮素	芦丁	山奈素	车叶草苷酸	黄芪甲苷 IV	-1.21276	-1.95679	-2.06634	-1.06093	4305	730	3039	2658
栀子苷	金雀异黄酮	车叶草苷酸	黄芪甲苷 IV		-2.17658	-1.95662	-1.80735	0.203856	181	731	5554	12270
月桂酸	栀子苷	咖啡酸	槲皮素	黄芪甲苷 IV	-1.78225	-1.95658	-2.41286	-1.57112	947	732	894	249
熊果酸	车叶草苷	芒柄花苷	对香豆酸		-1.89471	-1.95634	-2.42155	-0.479693	627	733	867	7519
月桂酸	金雀异黄酮	黄芪甲苷 IV			-2.27807	-1.95632	-2.1735	-0.939204	121	734	2125	3652
熊果酸	车叶草苷	秦皮乙素	紫云英苷		-0.639607	-1.95591	-0.833185	0.107334	9502	735	13817	11660
月桂酸	熊果酸	车叶草苷	山奈素	黄芪甲苷 IV	-1.59769	-1.95542	-1.49441	-1.05649	1683	736	8847	2701
车叶草苷	槲皮素	芦丁	山奈素	黄芪甲苷 IV	-1.4372	-1.95533	-2.12387	-1.31914	2622	737	2538	1067
香草酸	熊果酸	车叶草苷	芦丁	黄豆黄素	-1.66533	-1.95486	-1.37149	-0.220229	1373	738	10048	9432
京尼平苷酸	阿魏酸	槲皮素	秦皮乙素	黄芪甲苷 IV	-1.90458	-1.95359	-2.40243	-1.53561	603	739	930	329
芒柄花苷	咖啡酸	槲皮素	芦丁	车叶草苷酸	-1.46431	-1.9532	-2.4288	-0.813679	2467	740	843	4690
原儿茶酸	栀子苷	京尼平苷酸	槲皮素	芦丁	-1.70555	-1.95239	-2.45525	-0.045103	1227	741	751	10672
原儿茶酸	栀子苷	槲皮素	异槲皮苷	芦丁	-1.70555	-1.95239	-2.45525	-0.045103	1228	742	752	10671
原儿茶酸	栀子苷	槲皮素	芦丁		-1.70555	-1.95239	-2.45525	-0.045103	1226	743	750	10673
香草酸	熊果酸	槲皮素	芦丁	车叶草苷酸	-0.659808	-1.95203	-1.91972	-0.203398	9329	744	4370	9548
月桂酸	车叶草苷	京尼平苷酸	车叶草苷酸	黄芪甲苷 IV	-2.71669	-1.95169	-1.29843	0.0237069	42	745	10674	11141
原儿茶酸	车叶草苷	槲皮素	紫云英苷	黄芪甲苷 IV	-1.88358	-1.95135	-2.61868	-0.904852	666	746	321	3912
原儿茶酸	车叶草苷	槲皮素	异槲皮苷	黄芪甲苷 IV	-1.88358	-1.95135	-2.61868	-0.904852	667	747	323	3911
原儿茶酸	车叶草苷	槲皮素	黄芪甲苷 IV		-1.88358	-1.95135	-2.61868	-0.904852	668	748	320	3910
原儿茶酸	车叶草苷	京尼平苷酸	槲皮素	黄芪甲苷 IV	-1.88358	-1.95135	-2.61868	-0.904852	665	749	322	3909
熊果酸	栀子苷	阿魏酸	槲皮素	秦皮乙素	-1.30115	-1.95101	-2.06485	-1.17101	3583	750	3048	1917
原儿茶酸	香草酸	阿魏酸	槲皮素	黄芪甲苷 IV	-1.90584	-1.95042	-2.60304	-0.964448	598	751	347	3438
熊果酸	对香豆酸	槲皮素	芦丁	车叶草苷酸	-0.72648	-1.95025	-2.04147	-0.536556	8704	752	3246	7072
月桂酸	香草酸	熊果酸	栀子苷	紫云英苷	-1.51957	-1.94967	-1.03198	0.450683	2129	753	12680	13612
熊果酸	金雀异黄酮	紫云英苷	黄豆黄素	黄芪甲苷 IV	-1.89644	-1.94961	-2.31282	-1.4218	622	754	1297	637
月桂酸	芒柄花苷	京尼平苷酸	槲皮素	芦丁	-1.49708	-1.94937	-2.27663	-0.704237	2271	755	1487	5605
栀子苷	对香豆酸	槲皮素	芦丁	黄芪甲苷 IV	-1.80416	-1.94928	-2.49923	-0.874655	869	756	621	4165
熊果酸	对香豆酸	槲皮素	芦丁	黄芪甲苷 IV	-1.55089	-1.94912	-2.39739	-1.27645	1944	757	939	1298
原儿茶酸	香草酸	车叶草苷	咖啡酸	槲皮素	-1.74029	-1.949	-2.72795	-1.08914	1088	758	171	2453
异槲皮苷	金雀异黄酮	山奈素	黄豆黄素	黄芪甲苷 IV	-0.298777	-1.94843	-0.768789	0.42237	12345	759	14109	13482
原儿茶酸	月桂酸	香草酸	熊果酸	芦丁	-0.52732	-1.94822	-0.330818	0.405182	10539	760	15764	13392
熊果酸	槲皮素	秦皮乙素	车叶草苷酸	黄芪甲苷 IV	-1.57137	-1.94747	-2.40656	-1.38908	1817	761	913	752
原儿茶酸	咖啡酸	芦丁	金雀异黄酮	黄豆黄素	-0.662917	-1.94721	-0.440589	1.51723	9305	762	15435	16430
月桂酸	京尼平苷酸	异槲皮苷	紫云英苷	黄芪甲苷 IV	-2.79636	-1.94712	-1.6101	-0.328205	32	763	7624	8646
原儿茶酸	香草酸	对香豆酸	槲皮素	车叶草苷酸	-1.4558	-1.94707	-2.6669	-0.645682	2514	764	243	6143
原儿茶酸	香草酸	槲皮素	芦丁		-1.80548	-1.94691	-2.62474	-0.576858	862	765	310	6730
原儿茶酸	香草酸	京尼平苷酸	槲皮素	芦丁	-1.80548	-1.94691	-2.62474	-0.576858	864	766	309	6731
原儿茶酸	香草酸	槲皮素	异槲皮苷	芦丁	-1.80548	-1.94691	-2.62474	-0.576858	863	767	308	6729
原儿茶酸	香草酸	槲皮素	芦丁	山奈酚	-1.89495	-1.94676	-2.60124	-1.09717	625	768	353	2398
熊果酸	车叶草苷	异槲皮苷	芦丁		-1.51056	-1.94673	-1.05631	0.294745	2198	769	12523	12795
原儿茶酸	香草酸	槲皮素	金雀异黄酮	车叶草苷酸	-1.18056	-1.9465	-1.93775	-0.175703	4610	770	4214	9747
熊果酸	芒柄花苷	金雀异黄酮	山奈素	黄芪甲苷 IV	-1.23368	-1.94625	-1.30439	-0.778798	4128	771	10626	4962
熊果酸	车叶草苷	京尼平苷酸	紫云英苷		-1.78837	-1.94585	-1.6699	-0.173012	925	772	7064	9769
月桂酸	车叶草苷	车叶草苷酸	黄芪甲苷 IV		-2.88271	-1.94519	-1.44906	-0.211509	24	773	9298	9492
车叶草苷	阿魏酸	槲皮素	秦皮乙素	黄芪甲苷 IV	-1.68141	-1.94506	-2.15883	-1.39488	1312	774	2226	722
香草酸	熊果酸	栀子苷	京尼平苷酸	槲皮素	-0.959519	-1.94497	-2.03467	-0.711037	6597	775	3299	5547
香草酸	熊果酸	栀子苷	槲皮素		-0.959519	-1.94497	-2.03467	-0.711037	6598	776	3301	5548
香草酸	熊果酸	栀子苷	槲皮素	异槲皮苷	-0.959519	-1.94497	-2.03467	-0.711037	6599	777	3300	5549
阿魏酸	咖啡酸	槲皮素	芦丁	黄豆黄素	-1.67078	-1.94482	-2.73755	-1.14647	1352	778	165	2064
原儿茶酸	熊果酸	车叶草苷	栀子苷	黄豆黄素	-0.858792	-1.94422	-0.917079	0.255718	7463	779	13344	12576
京尼平苷酸	槲皮素	秦皮乙素	山奈素	黄芪甲苷 IV	-1.52721	-1.94408	-1.97354	-1.3169	2088	780	3864	1080
原儿茶酸	香草酸	熊果酸	京尼平苷酸	芦丁	-0.460444	-1.94391	-0.299459	0.5523	11101	781	15846	14088
月桂酸	熊果酸	对香豆酸	山奈酚	黄芪甲苷 IV	-1.26702	-1.94386	-1.8656	-1.5675	3859	782	4931	259
原儿茶酸	熊果酸	车叶草苷	槲皮素	芦丁	-1.0141	-1.94371	-1.69243	0.0641531	6079	783	6810	11404
熊果酸	车叶草苷	京尼平苷酸	异槲皮苷	紫云英苷	-1.70813	-1.94338	-1.69358	-0.112229	1214	784	6792	10179
咖啡酸	槲皮素	山奈酚	黄豆黄素	黄芪甲苷 IV	-1.5768	-1.94332	-2.74994	-1.65345	1791	785	159	137
原儿茶酸	香草酸	对香豆酸	槲皮素		-1.56475	-1.94309	-2.71985	-0.77476	1856	786	181	4997
原儿茶酸	香草酸	京尼平苷酸	对香豆酸	槲皮素	-1.56475	-1.94309	-2.71985	-0.77476	1855	787	180	4998
京尼平苷酸	咖啡酸	槲皮素	车叶草苷酸	黄芪甲苷 IV	-1.7804	-1.94293	-2.36288	-1.53153	955	788	1064	336
栀子苷	芒柄花苷	槲皮素	芦丁		-1.39259	-1.9421	-2.13153	-0.46524	2896	789	2459	7640
栀子苷	芒柄花苷	槲皮素	芦丁	紫云英苷	-1.39259	-1.9421	-2.13153	-0.46524	2898	790	2460	7639
栀子苷	芒柄花苷	槲皮素	异槲皮苷	芦丁	-1.39259	-1.9421	-2.13153	-0.46524	2897	791	2458	7638
月桂酸	熊果酸	车叶草苷	芦丁	车叶草苷酸	-1.29465	-1.94197	-1.02478	0.560557	3639	792	12727	14129
熊果酸	栀子苷	金雀异黄酮	黄豆黄素	黄芪甲苷 IV	-1.85628	-1.94194	-2.10315	-1.15009	725	793	2710	2040
原儿茶酸	车叶草苷	芒柄花苷	槲皮素	芦丁	-1.87066	-1.94126	-2.41975	-0.528351	688	794	872	7131
栀子苷	对香豆酸	咖啡酸	槲皮素	黄芪甲苷 IV	-1.969	-1.94092	-2.69291	-1.69599	456	795	208	101
咖啡酸	异槲皮苷	金雀异黄酮	黄豆黄素	黄芪甲苷 IV	-1.5607	-1.94084	-1.84181	-1.3416	1874	796	5195	953
槲皮素	芦丁	山奈素	紫云英苷	黄芪甲苷 IV	-1.30794	-1.94052	-2.06657	-1.24879	3533	797	3037	1452
槲皮素	异槲皮苷	芦丁	山奈素	黄芪甲苷 IV	-1.30794	-1.94052	-2.06657	-1.24879	3531	798	3038	1454
槲皮素	芦丁	山奈素	黄芪甲苷 IV		-1.30794	-1.94052	-2.06657	-1.24879	3532	799	3036	1453
熊果酸	咖啡酸	槲皮素	芦丁	秦皮乙素	-0.851284	-1.93961	-1.83338	-0.72762	7529	800	5296	5423
熊果酸	车叶草苷	栀子苷	金雀异黄酮	黄豆黄素	-1.15057	-1.93904	-1.73664	0.190872	4873	801	6304	12184
车叶草苷	槲皮素	芦丁	金雀异黄酮	黄芪甲苷 IV	-0.972984	-1.93863	-1.87971	-0.785404	6480	802	4791	4894
熊果酸	车叶草苷	京尼平苷酸	对香豆酸	异槲皮苷	-1.63601	-1.93847	-1.75739	0.0334871	1502	803	6108	11211
香草酸	对香豆酸	槲皮素	芦丁	秦皮乙素	-1.54194	-1.93823	-2.55651	-1.02751	1989	804	468	2915
咖啡酸	金雀异黄酮	紫云英苷	黄豆黄素	黄芪甲苷 IV	-1.59418	-1.93813	-1.804	-1.36775	1700	805	5590	842
香草酸	熊果酸	车叶草苷	山奈酚	秦皮乙素	-1.02698	-1.93764	-1.95577	-1.28679	5948	806	4032	1255
原儿茶酸	香草酸	熊果酸	芦丁	车叶草苷酸	-0.416495	-1.93758	-0.355435	0.570342	11450	807	15697	14178
香草酸	对香豆酸	咖啡酸	槲皮素	秦皮乙素	-1.46263	-1.93753	-2.70931	-1.17549	2481	808	191	1884
月桂酸	熊果酸	栀子苷	柚皮素	紫云英苷	-0.945055	-1.93656	-1.64976	0.42584	6706	809	7282	13497
原儿茶酸	熊果酸	芒柄花苷	紫云英苷	黄豆黄素	-0.882587	-1.93648	-1.27307	0.143914	7224	810	10871	11866
熊果酸	槲皮素	芦丁	秦皮乙素		-0.871136	-1.93643	-1.76429	-0.906533	7344	811	6048	3898
熊果酸	京尼平苷酸	槲皮素	芦丁	秦皮乙素	-0.871136	-1.93643	-1.76429	-0.906533	7345	812	6047	3899
熊果酸	槲皮素	异槲皮苷	芦丁	秦皮乙素	-0.871136	-1.93643	-1.76429	-0.906533	7343	813	6049	3900
熊果酸	阿魏酸	对香豆酸	槲皮素	芦丁	-1.22515	-1.93641	-2.16341	-1.05021	4206	814	2194	2739
月桂酸	熊果酸	车叶草苷	异槲皮苷	芦丁	-1.39096	-1.93621	-0.966064	0.350096	2905	815	13083	13086
车叶草苷	芒柄花苷	槲皮素	芦丁	黄芪甲苷 IV	-1.50543	-1.93609	-2.20457	-0.880795	2221	816	1921	4117
熊果酸	车叶草苷	槲皮素	芦丁	黄芪甲苷 IV	-1.12834	-1.93597	-1.9329	-1.19244	5060	817	4249	1775
月桂酸	熊果酸	槲皮素	秦皮乙素	黄芪甲苷 IV	-1.56396	-1.93592	-2.33849	-1.39151	1861	818	1171	740
原儿茶酸	车叶草苷	咖啡酸	槲皮素	黄芪甲苷 IV	-1.79707	-1.93558	-2.66938	-1.23602	891	819	239	1537
月桂酸	熊果酸	对香豆酸	槲皮素	芦丁	-0.75902	-1.93537	-2.00192	-0.619558	8376	820	3614	6408
原儿茶酸	阿魏酸	槲皮素	芦丁	黄豆黄素	-1.98897	-1.93521	-2.83023	-0.814488	429	821	90	4686
月桂酸	对香豆酸	槲皮素	秦皮乙素	黄芪甲苷 IV	-1.95117	-1.93504	-2.62006	-1.44055	497	822	317	570
月桂酸	香草酸	槲皮素	秦皮乙素	黄芪甲苷 IV	-1.70642	-1.93493	-2.32657	-1.06404	1222	823	1220	2644
月桂酸	熊果酸	对香豆酸	黄豆黄素	黄芪甲苷 IV	-2.00819	-1.93488	-2.29316	-1.68076	390	824	1394	111
熊果酸	栀子苷	柚皮素	槲皮素	芦丁	-0.608646	-1.9347	-1.79228	-0.321878	9804	825	5728	8690
月桂酸	车叶草苷	阿魏酸	黄芪甲苷 IV		-2.26861	-1.93456	-0.933038	0.215191	123	826	13256	12336
栀子苷	芒柄花苷	槲皮素	芦丁	黄芪甲苷 IV	-1.85299	-1.93453	-2.30448	-0.842563	738	827	1338	4430
熊果酸	车叶草苷	异槲皮苷			-1.83674	-1.93431	-2.06298	-0.738425	787	828	3060	5320
阿魏酸	对香豆酸	槲皮素	芦丁	秦皮乙素	-1.73912	-1.93426	-2.53093	-1.23025	1093	829	529	1572
熊果酸	车叶草苷	芒柄花苷	槲皮素	秦皮乙素	-1.26998	-1.93414	-2.01691	-1.25864	3827	830	3477	1405
香草酸	熊果酸	槲皮素	芦丁	金雀异黄酮	-0.942626	-1.93405	-1.87049	-0.373075	6726	831	4883	8339
香草酸	栀子苷	槲皮素	秦皮乙素	黄芪甲苷 IV	-1.72638	-1.93376	-2.49413	-1.29132	1143	832	638	1228
原儿茶酸	芒柄花苷	京尼平苷酸	槲皮素	秦皮乙素	-1.62267	-1.93362	-2.63929	-0.939143	1576	833	289	3653
原儿茶酸	芒柄花苷	槲皮素	秦皮乙素		-1.62267	-1.93362	-2.63929	-0.939143	1577	834	287	3654
原儿茶酸	芒柄花苷	槲皮素	秦皮乙素	紫云英苷	-1.62267	-1.93362	-2.63929	-0.939143	1579	835	288	3656
原儿茶酸	芒柄花苷	槲皮素	异槲皮苷	秦皮乙素	-1.62267	-1.93362	-2.63929	-0.939143	1578	836	290	3655
芒柄花苷	金雀异黄酮	紫云英苷	黄豆黄素	黄芪甲苷 IV	-1.65665	-1.93361	-1.38899	-0.798411	1410	837	9869	4804
月桂酸	香草酸	熊果酸	山奈酚	黄芪甲苷 IV	-1.11897	-1.93347	-1.7117	-1.05873	5132	838	6593	2680
柚皮素	槲皮素	芦丁	秦皮乙素	黄芪甲苷 IV	-1.75963	-1.93341	-2.37743	-1.33122	1024	839	1021	1012
熊果酸	栀子苷	芒柄花苷	槲皮素	车叶草苷酸	-0.946764	-1.93332	-1.87218	-0.991565	6686	840	4873	3207
月桂酸	香草酸	熊果酸	栀子苷	槲皮素	-0.913324	-1.93328	-1.9062	-0.601214	6958	841	4513	6546
熊果酸	栀子苷	紫云英苷	毛蕊异黄酮苷		-1.58978	-1.93307	-2.07517	-1.11736	1721	842	2939	2257
月桂酸	熊果酸	栀子苷	金雀异黄酮	黄豆黄素	-1.34865	-1.93305	-2.11183	-0.228945	3216	843	2633	9379
熊果酸	芒柄花苷	槲皮素	芦丁	黄芪甲苷 IV	-1.3488	-1.93272	-2.14177	-1.2678	3214	844	2367	1348
车叶草苷	芒柄花苷	槲皮素	异槲皮苷	芦丁	-1.55627	-1.93248	-2.09352	-0.527742	1902	845	2802	7135
车叶草苷	芒柄花苷	京尼平苷酸	槲皮素	芦丁	-1.55627	-1.93248	-2.09352	-0.527742	1903	846	2800	7136
车叶草苷	芒柄花苷	槲皮素	芦丁	紫云英苷	-1.55627	-1.93248	-2.09352	-0.527742	1901	847	2801	7134
车叶草苷	芒柄花苷	槲皮素	芦丁		-1.55627	-1.93248	-2.09352	-0.527742	1900	848	2799	7137
原儿茶酸	香草酸	芒柄花苷	槲皮素	金雀异黄酮	-1.50296	-1.93234	-2.18946	-0.621891	2240	849	2000	6384
月桂酸	熊果酸	芒柄花苷	紫云英苷	黄豆黄素	-1.97402	-1.93214	-2.24467	-1.68971	449	850	1676	104
熊果酸	黄豆黄素	车叶草苷酸	黄芪甲苷 IV		-2.21607	-1.93197	-2.26389	-1.89736	144	851	1560	20
香草酸	对香豆酸	咖啡酸	槲皮素	黄芪甲苷 IV	-1.85591	-1.93195	-2.95134	-1.36764	726	852	33	843
原儿茶酸	香草酸	车叶草苷	槲皮素	黄豆黄素	-1.90917	-1.93147	-3.08892	-1.02891	592	853	9	2906
香草酸	槲皮素	秦皮乙素	紫云英苷	黄芪甲苷 IV	-1.73428	-1.931	-2.44793	-1.24506	1112	854	777	1471
香草酸	槲皮素	秦皮乙素	黄芪甲苷 IV		-1.73428	-1.931	-2.44793	-1.24506	1111	855	778	1470
香草酸	京尼平苷酸	槲皮素	秦皮乙素	黄芪甲苷 IV	-1.73428	-1.931	-2.44793	-1.24506	1110	856	776	1469
月桂酸	对香豆酸	咖啡酸	槲皮素	黄芪甲苷 IV	-1.89857	-1.93091	-2.63554	-1.63558	618	857	293	157
月桂酸	熊果酸	芒柄花苷	槲皮素	芦丁	-0.604214	-1.93077	-1.66135	-0.684935	9864	858	7151	5758
栀子苷	京尼平苷酸	槲皮素	秦皮乙素	黄芪甲苷 IV	-1.90159	-1.93072	-2.39583	-1.5106	610	859	943	374
熊果酸	金雀异黄酮	秦皮乙素	山奈素	黄芪甲苷 IV	-1.33244	-1.93028	-1.43205	-0.702286	3339	860	9429	5622
熊果酸	栀子苷	紫云英苷	黄豆黄素	黄芪甲苷 IV	-1.96942	-1.93021	-1.8546	-1.4877	455	861	5037	415
月桂酸	熊果酸	山奈素	黄豆黄素	黄芪甲苷 IV	-1.61041	-1.93	-1.4275	-0.983921	1618	862	9483	3268
月桂酸	熊果酸	芒柄花苷	紫云英苷	黄芪甲苷 IV	-2.34257	-1.9299	-1.88713	-1.60323	96	863	4704	200
原儿茶酸	香草酸	对香豆酸	槲皮素	异槲皮苷	-1.5729	-1.92983	-2.7033	-0.759498	1812	864	197	5139
香草酸	车叶草苷	对香豆酸	槲皮素	芦丁	-1.73562	-1.92981	-2.65774	-0.717618	1104	865	258	5505
芒柄花苷	京尼平苷酸	槲皮素	芦丁	金雀异黄酮	-1.12277	-1.92959	-2.04301	-0.528589	5107	866	3233	7128
熊果酸	栀子苷	金雀异黄酮	山奈素	黄芪甲苷 IV	-1.04845	-1.92952	-1.04511	-0.54814	5758	867	12589	6975
京尼平苷酸	槲皮素	金雀异黄酮	秦皮乙素	黄芪甲苷 IV	-1.70124	-1.9291	-1.75748	-1.31894	1244	868	6107	1068
月桂酸	车叶草苷	金雀异黄酮	车叶草苷酸	黄芪甲苷 IV	-2.09694	-1.92904	-1.23882	-0.0204877	251	869	11161	10845
香草酸	熊果酸	对香豆酸	山奈酚	秦皮乙素	-1.28332	-1.92872	-2.40292	-1.1729	3728	870	925	1905
月桂酸	熊果酸	异槲皮苷	黄芪甲苷 IV		-2.08591	-1.92864	-1.99342	-1.46521	261	871	3706	505
香草酸	熊果酸	车叶草苷	槲皮素	芦丁	-1.09506	-1.92859	-2.06044	-0.505657	5329	872	3093	7298
熊果酸	异槲皮苷	山奈素	黄豆黄素	黄芪甲苷 IV	-1.65393	-1.92845	-1.51442	-1.18076	1421	873	8637	1842
对香豆酸	槲皮素	秦皮乙素	车叶草苷酸	黄芪甲苷 IV	-1.96722	-1.92833	-2.66626	-1.42622	458	874	244	609
月桂酸	香草酸	熊果酸	紫云英苷	黄豆黄素	-1.43181	-1.92823	-1.36051	-0.0413278	2663	875	10150	10696
咖啡酸	槲皮素	秦皮乙素	山奈素	黄芪甲苷 IV	-1.54546	-1.92792	-2.39508	-1.59945	1970	876	953	204
栀子苷	京尼平苷酸	槲皮素	芦丁	黄豆黄素	-1.36248	-1.92791	-2.43389	-0.672281	3123	877	830	5899
月桂酸	熊果酸	车叶草苷	金雀异黄酮		-1.85653	-1.9279	-1.92551	-0.820481	723	878	4318	4641
车叶草苷	咖啡酸	槲皮素	芦丁	秦皮乙素	-1.63363	-1.9279	-2.41837	-1.21221	1519	879	876	1669
京尼平苷酸	对香豆酸	咖啡酸	槲皮素	芦丁	-1.25438	-1.92763	-2.35278	-1.05053	3951	880	1106	2736
月桂酸	熊果酸	京尼平苷酸	黄豆黄素	黄芪甲苷 IV	-2.10515	-1.92757	-2.00166	-1.61652	243	881	3615	189
月桂酸	阿魏酸	槲皮素	秦皮乙素	黄芪甲苷 IV	-1.75287	-1.92698	-2.24087	-1.38593	1048	882	1688	771
香草酸	槲皮素	秦皮乙素	车叶草苷酸	黄芪甲苷 IV	-1.67968	-1.92662	-2.39492	-1.07462	1324	883	956	2555
月桂酸	熊果酸	金雀异黄酮	山奈素	黄豆黄素	-0.851815	-1.92623	-1.32684	-0.257321	7524	884	10443	9156
槲皮素	芦丁	山奈酚	紫云英苷	黄芪甲苷 IV	-1.41907	-1.92619	-2.07744	-1.10545	2726	885	2924	2326
槲皮素	芦丁	山奈酚	黄芪甲苷 IV		-1.41907	-1.92619	-2.07744	-1.10545	2725	886	2925	2327
槲皮素	异槲皮苷	芦丁	山奈酚	黄芪甲苷 IV	-1.41907	-1.92619	-2.07744	-1.10545	2724	887	2923	2325
车叶草苷	芒柄花苷	对香豆酸	咖啡酸	槲皮素	-1.80329	-1.92543	-2.64381	-1.62245	873	888	280	181
熊果酸	车叶草苷	芦丁	山奈酚	秦皮乙素	-1.16411	-1.92525	-1.43117	-0.805106	4757	889	9439	4752
月桂酸	熊果酸	山奈素	紫云英苷	黄芪甲苷 IV	-1.62902	-1.92491	-1.24162	-1.10507	1549	890	11143	2328
原儿茶酸	栀子苷	槲皮素	异槲皮苷	黄芪甲苷 IV	-1.92898	-1.92453	-2.44033	-0.746387	539	891	803	5250
原儿茶酸	栀子苷	槲皮素	紫云英苷	黄芪甲苷 IV	-1.92898	-1.92453	-2.44033	-0.746387	542	892	805	5251
原儿茶酸	栀子苷	京尼平苷酸	槲皮素	黄芪甲苷 IV	-1.92898	-1.92453	-2.44033	-0.746387	540	893	802	5249
原儿茶酸	栀子苷	槲皮素	黄芪甲苷 IV		-1.92898	-1.92453	-2.44033	-0.746387	541	894	804	5252
月桂酸	熊果酸	异槲皮苷	车叶草苷酸	黄芪甲苷 IV	-2.0434	-1.92437	-1.95023	-1.38734	327	895	4086	760
原儿茶酸	槲皮素	山奈酚	黄豆黄素	黄芪甲苷 IV	-1.65898	-1.92428	-2.47136	-0.818015	1402	896	700	4658
熊果酸	栀子苷	槲皮素	秦皮乙素	黄芪甲苷 IV	-1.69256	-1.92419	-2.4543	-1.46022	1278	897	755	514
熊果酸	阿魏酸	槲皮素	芦丁	黄豆黄素	-1.34969	-1.92417	-2.32473	-1.06878	3204	898	1223	2611
熊果酸	车叶草苷	栀子苷	紫云英苷	黄豆黄素	-1.41798	-1.92394	-2.00002	-0.459717	2732	899	3634	7678
熊果酸	车叶草苷	芒柄花苷	对香豆酸	异槲皮苷	-1.81958	-1.9235	-2.40771	-0.4539	831	900	909	7715
原儿茶酸	熊果酸	咖啡酸	芦丁	黄豆黄素	-0.779357	-1.92317	-0.86155	0.0743115	8202	901	13656	11456
月桂酸	槲皮素	秦皮乙素	山奈素	黄芪甲苷 IV	-1.39144	-1.92315	-1.84114	-1.13457	2903	902	5205	2147
原儿茶酸	熊果酸	芦丁	黄豆黄素	黄芪甲苷 IV	-1.10942	-1.92288	-1.09514	-0.386765	5214	903	12246	8245
咖啡酸	槲皮素	金雀异黄酮	黄豆黄素	黄芪甲苷 IV	-1.14812	-1.92268	-2.37452	-1.56798	4900	904	1031	257
原儿茶酸	月桂酸	槲皮素	芦丁	金雀异黄酮	-1.38066	-1.92246	-2.11415	-0.135941	2985	905	2609	10040
熊果酸	栀子苷	异槲皮苷	紫云英苷	毛蕊异黄酮苷	-1.46521	-1.92233	-2.15615	-1.18052	2463	906	2258	1845
原儿茶酸	栀子苷	槲皮素	车叶草苷酸	黄芪甲苷 IV	-1.78523	-1.92212	-2.36546	-0.527595	938	907	1057	7138
原儿茶酸	熊果酸	异槲皮苷	黄豆黄素	黄芪甲苷 IV	-0.963051	-1.92193	-0.97118	-0.27182	6567	908	13045	9049
阿魏酸	咖啡酸	槲皮素	芦丁	黄芪甲苷 IV	-1.73334	-1.92182	-2.32047	-1.21145	1119	909	1258	1674
车叶草苷	槲皮素	芦丁	山奈酚	黄芪甲苷 IV	-1.52099	-1.92163	-2.14251	-1.15681	2119	910	2362	2002
金雀异黄酮	车叶草苷酸	黄芪甲苷 IV			-2.03757	-1.92128	-1.95544	-0.820488	338	911	4036	4639
香草酸	熊果酸	异槲皮苷	芦丁	黄豆黄素	-1.50761	-1.92114	-1.1385	0.0522778	2210	912	11918	11328
香草酸	槲皮素	芦丁	黄豆黄素	黄芪甲苷 IV	-1.89333	-1.921	-2.94514	-1.23442	632	913	40	1550
原儿茶酸	月桂酸	香草酸	槲皮素	金雀异黄酮	-1.16789	-1.92063	-1.90506	-0.235395	4720	914	4526	9323
栀子苷	咖啡酸	槲皮素	芦丁	秦皮乙素	-1.39465	-1.92054	-2.348	-0.966163	2883	915	1120	3426
车叶草苷	异槲皮苷	金雀异黄酮	黄豆黄素	黄芪甲苷 IV	-1.2516	-1.92048	-0.786132	0.352887	3977	916	14019	13102
咖啡酸	槲皮素	芦丁	金雀异黄酮	黄芪甲苷 IV	-1.48605	-1.92014	-2.23453	-1.35657	2333	917	1718	889
原儿茶酸	阿魏酸	咖啡酸	槲皮素	芦丁	-1.75618	-1.91989	-2.59627	-0.703132	1035	918	373	5614
熊果酸	车叶草苷	槲皮素	秦皮乙素	黄芪甲苷 IV	-1.39093	-1.91937	-2.28482	-1.43059	2907	919	1435	598
香草酸	熊果酸	槲皮素	芦丁	黄芪甲苷 IV	-1.38956	-1.91937	-2.30576	-1.05346	2925	920	1332	2718
原儿茶酸	熊果酸	栀子苷	槲皮素	山奈酚	-0.973296	-1.91891	-1.84565	-0.614781	6477	921	5151	6449
香草酸	熊果酸	栀子苷	紫云英苷	黄豆黄素	-1.42485	-1.91887	-1.42005	0.0512431	2703	922	9553	11323
原儿茶酸	栀子苷	芒柄花苷	槲皮素	秦皮乙素	-1.68458	-1.91883	-2.55809	-0.930184	1303	923	463	3711
月桂酸	熊果酸	金雀异黄酮	车叶草苷酸	黄芪甲苷 IV	-1.86746	-1.9183	-2.27659	-1.45665	695	924	1488	521
熊果酸	车叶草苷	栀子苷	黄豆黄素	车叶草苷酸	-1.17254	-1.91812	-1.97781	-0.410106	4671	925	3834	8046
熊果酸	车叶草苷	栀子苷	槲皮素	紫云英苷	-0.739791	-1.91803	-1.639	-0.935267	8572	926	7361	3678
原儿茶酸	香草酸	槲皮素	芦丁	车叶草苷酸	-1.68384	-1.91727	-2.50903	-0.364163	1306	927	595	8410
原儿茶酸	香草酸	对香豆酸	槲皮素	紫云英苷	-1.62331	-1.91697	-2.72296	-0.796377	1572	928	177	4822
原儿茶酸	车叶草苷	槲皮素	芦丁	紫云英苷	-1.77275	-1.91697	-2.36329	-0.098069	982	929	1063	10265
原儿茶酸	熊果酸	槲皮素	秦皮乙素	黄豆黄素	-1.23476	-1.91666	-2.31659	-0.626239	4122	930	1281	6333
熊果酸	车叶草苷	柚皮素	槲皮素	芦丁	-0.515342	-1.91647	-1.61438	-0.236794	10635	931	7576	9308
车叶草苷	阿魏酸	金雀异黄酮	黄豆黄素	黄芪甲苷 IV	-1.20612	-1.91631	-0.752277	0.30151	4376	932	14190	12838
月桂酸	熊果酸	车叶草苷	槲皮素	芦丁	-0.524075	-1.91629	-1.33705	-0.416888	10569	933	10355	7995
槲皮素	异槲皮苷	芦丁	金雀异黄酮	黄芪甲苷 IV	-1.06889	-1.91619	-1.92995	-0.833692	5586	934	4273	4501
槲皮素	芦丁	金雀异黄酮	紫云英苷	黄芪甲苷 IV	-1.06889	-1.91619	-1.92995	-0.833692	5584	935	4272	4503
槲皮素	芦丁	金雀异黄酮	黄芪甲苷 IV		-1.06889	-1.91619	-1.92995	-0.833692	5585	936	4274	4502
熊果酸	京尼平苷酸	金雀异黄酮	山奈素	车叶草苷酸	-1.18752	-1.91612	-1.15275	-0.419215	4527	937	11824	7985
熊果酸	柚皮素	金雀异黄酮	山奈素	黄芪甲苷 IV	-1.262	-1.91595	-1.59237	-0.877687	3891	938	7805	4148
咖啡酸	芦丁	金雀异黄酮	山奈素	黄芪甲苷 IV	-0.84116	-1.91592	-0.607474	0.0546197	7620	939	14830	11350
熊果酸	山奈酚	金雀异黄酮	黄豆黄素	黄芪甲苷 IV	-0.722875	-1.91587	-1.54081	-1.1997	8746	940	8393	1742
原儿茶酸	熊果酸	车叶草苷	异槲皮苷	黄豆黄素	-1.04383	-1.91568	-1.27899	-0.0698762	5807	941	10830	10473
原儿茶酸	京尼平苷酸	槲皮素	芦丁	黄豆黄素	-1.76884	-1.91543	-2.7621	-0.694684	996	942	140	5676
原儿茶酸	槲皮素	芦丁	紫云英苷	黄豆黄素	-1.76884	-1.91543	-2.7621	-0.694684	999	943	143	5678
原儿茶酸	槲皮素	异槲皮苷	芦丁	黄豆黄素	-1.76884	-1.91543	-2.7621	-0.694684	997	944	141	5677
原儿茶酸	槲皮素	芦丁	黄豆黄素		-1.76884	-1.91543	-2.7621	-0.694684	998	945	142	5679
原儿茶酸	车叶草苷	栀子苷	槲皮素	秦皮乙素	-1.61213	-1.91517	-2.36805	-0.835624	1615	946	1050	4494
原儿茶酸	熊果酸	车叶草苷	异槲皮苷	芦丁	-0.412962	-1.91497	-0.1568	0.714137	11484	947	16169	14731
原儿茶酸	熊果酸	车叶草苷	芦丁		-0.412962	-1.91497	-0.1568	0.714137	11482	948	16167	14729
原儿茶酸	熊果酸	车叶草苷	京尼平苷酸	芦丁	-0.412962	-1.91497	-0.1568	0.714137	11483	949	16168	14730
原儿茶酸	熊果酸	槲皮素	车叶草苷酸	黄芪甲苷 IV	-1.05584	-1.91483	-1.95364	-0.60191	5686	950	4046	6536
原儿茶酸	槲皮素	芦丁	秦皮乙素	山奈素	-1.41252	-1.91431	-2.33133	-0.797114	2765	951	1202	4820
栀子苷	槲皮素	芦丁	山奈酚	黄芪甲苷 IV	-1.61598	-1.91424	-2.1804	-1.1619	1604	952	2071	1969
月桂酸	熊果酸	栀子苷	异槲皮苷	黄芪甲苷 IV	-1.74077	-1.91379	-1.46515	-1.01128	1086	953	9152	3049
熊果酸	槲皮素	芦丁	山奈酚	秦皮乙素	-0.993942	-1.91346	-1.86819	-0.833659	6289	954	4903	4504
熊果酸	栀子苷	对香豆酸	金雀异黄酮	黄豆黄素	-1.29741	-1.91312	-2.00789	-0.0520744	3614	955	3560	10616
熊果酸	京尼平苷酸	金雀异黄酮	山奈素	黄豆黄素	-0.604715	-1.91281	-1.02455	0.103641	9858	956	12729	11629
熊果酸	槲皮素	秦皮乙素	紫云英苷	黄芪甲苷 IV	-1.5846	-1.91259	-2.46802	-1.48085	1742	957	715	454
熊果酸	京尼平苷酸	槲皮素	秦皮乙素	黄芪甲苷 IV	-1.5846	-1.91259	-2.46802	-1.48085	1744	958	716	455
熊果酸	槲皮素	异槲皮苷	秦皮乙素	黄芪甲苷 IV	-1.5846	-1.91259	-2.46802	-1.48085	1745	959	717	453
熊果酸	槲皮素	秦皮乙素	黄芪甲苷 IV		-1.5846	-1.91259	-2.46802	-1.48085	1743	960	718	452
熊果酸	栀子苷	芒柄花苷	异槲皮苷	黄豆黄素	-1.65178	-1.91211	-2.28958	-1.32749	1425	961	1411	1031
熊果酸	京尼平苷酸	槲皮素	芦丁	紫云英苷	-0.332383	-1.91168	-1.27002	-0.283267	12112	962	10896	8988
熊果酸	异槲皮苷	金雀异黄酮	山奈素	车叶草苷酸	-1.34848	-1.91139	-1.42435	-0.849243	3218	963	9502	4373
金雀异黄酮	黄豆黄素	车叶草苷酸	黄芪甲苷 IV		-1.44237	-1.91128	-1.57496	-0.662809	2588	964	8003	5982
月桂酸	香草酸	熊果酸	车叶草苷	黄豆黄素	-1.36868	-1.91127	-1.18429	-0.378046	3073	965	11603	8300
熊果酸	对香豆酸	毛蕊异黄酮	金雀异黄酮	黄芪甲苷 IV	-1.89486	-1.91119	-2.56864	-1.72597	626	966	444	67
熊果酸	槲皮素	芦丁	秦皮乙素	紫云英苷	-0.903112	-1.91112	-1.8184	-0.987367	7051	967	5437	3240
月桂酸	栀子苷	金雀异黄酮	黄芪甲苷 IV		-2.34237	-1.91112	-1.94366	-0.255576	97	968	4150	9165
原儿茶酸	槲皮素	秦皮乙素	毛蕊异黄酮苷	黄芪甲苷 IV	-1.95323	-1.91075	-2.58902	-1.07774	492	969	385	2537
栀子苷	咖啡酸	槲皮素	黄芪甲苷 IV		-1.83505	-1.91062	-2.47113	-1.65316	791	970	704	140
栀子苷	咖啡酸	槲皮素	异槲皮苷	黄芪甲苷 IV	-1.83505	-1.91062	-2.47113	-1.65316	790	971	703	138
栀子苷	咖啡酸	槲皮素	紫云英苷	黄芪甲苷 IV	-1.83505	-1.91062	-2.47113	-1.65316	792	972	702	139
香草酸	熊果酸	车叶草苷	栀子苷	槲皮素	-0.892071	-1.91041	-1.89989	-0.781675	7149	973	4571	4934
月桂酸	熊果酸	栀子苷	异槲皮苷	毛蕊异黄酮苷	-1.48621	-1.91014	-2.23189	-1.49364	2332	974	1742	400
熊果酸	金雀异黄酮	车叶草苷酸	黄芪甲苷 IV		-1.89747	-1.90998	-2.41711	-1.51546	621	975	884	363
车叶草苷	咖啡酸	槲皮素	车叶草苷酸	黄芪甲苷 IV	-1.56186	-1.90985	-2.23325	-1.44775	1868	976	1727	546
月桂酸	槲皮素	芦丁	山奈酚	黄芪甲苷 IV	-1.37529	-1.90975	-2.01186	-0.916607	3034	977	3526	3812
熊果酸	车叶草苷	对香豆酸	金雀异黄酮	黄豆黄素	-1.77198	-1.90934	-2.12833	-0.622244	984	978	2496	6379
原儿茶酸	对香豆酸	槲皮素	芦丁	黄芪甲苷 IV	-2.01181	-1.90933	-2.63979	-0.808532	382	979	285	4732
熊果酸	栀子苷	芒柄花苷	金雀异黄酮	黄豆黄素	-1.50333	-1.90929	-2.00506	-0.446716	2236	980	3586	7767
熊果酸	车叶草苷	京尼平苷酸	金雀异黄酮	紫云英苷	-1.72804	-1.90908	-1.61955	0.0137239	1135	981	7522	11080
原儿茶酸	香草酸	山奈酚	金雀异黄酮	山奈素	-1.02134	-1.90896	-0.953479	0.756294	6013	982	13144	14885
原儿茶酸	对香豆酸	槲皮素	黄豆黄素	黄芪甲苷 IV	-1.83112	-1.90837	-2.80655	-0.949489	798	983	110	3563
熊果酸	金雀异黄酮	山奈素	车叶草苷酸		-1.47551	-1.90779	-1.59332	-0.887378	2403	984	7795	4067
车叶草苷	对香豆酸	咖啡酸	槲皮素	黄芪甲苷 IV	-1.80859	-1.90762	-2.46798	-1.59487	860	985	719	215
车叶草苷	栀子苷	槲皮素	芦丁	黄豆黄素	-1.45495	-1.90752	-2.39044	-0.638154	2519	986	978	6207
熊果酸	栀子苷	咖啡酸	槲皮素	芦丁	-0.535789	-1.90748	-1.72099	-0.5283	10458	987	6477	7132
阿魏酸	咖啡酸	槲皮素	黄豆黄素	黄芪甲苷 IV	-1.75199	-1.90746	-2.79394	-1.77974	1051	988	113	49
熊果酸	阿魏酸	对香豆酸	槲皮素	秦皮乙素	-1.49856	-1.90735	-2.49993	-1.30895	2263	989	618	1127
熊果酸	栀子苷	车叶草苷酸	黄芪甲苷 IV		-1.74167	-1.90699	-1.61024	-1.01382	1084	990	7623	3024
熊果酸	对香豆酸	金雀异黄酮	黄豆黄素	黄芪甲苷 IV	-1.95797	-1.90687	-2.57213	-1.49099	480	991	431	406
月桂酸	京尼平苷酸	槲皮素	车叶草苷酸	黄芪甲苷 IV	-1.5253	-1.90669	-2.03385	-1.21599	2098	992	3311	1654
月桂酸	熊果酸	对香豆酸	金雀异黄酮	山奈素	-1.15412	-1.90656	-1.33785	-0.31999	4838	993	10352	8706
月桂酸	熊果酸	栀子苷	紫云英苷	毛蕊异黄酮苷	-1.5058	-1.90626	-2.03712	-1.30946	2220	994	3280	1124
熊果酸	芒柄花苷	槲皮素	芦丁	车叶草苷酸	-0.599529	-1.90623	-1.69526	-0.47308	9917	995	6764	7578
熊果酸	栀子苷	紫云英苷	黄芪甲苷 IV		-1.90186	-1.90617	-1.45774	-1.07037	609	996	9213	2594
月桂酸	熊果酸	金雀异黄酮	黄芪甲苷 IV		-1.9228	-1.90612	-2.32773	-1.56511	558	997	1218	266
香草酸	熊果酸	芒柄花苷	槲皮素	芦丁	-1.00117	-1.90607	-2.16786	-0.479168	6203	998	2165	7523
熊果酸	栀子苷	槲皮素	秦皮乙素	紫云英苷	-1.16468	-1.9058	-2.04926	-1.09832	4753	999	3169	2396
香草酸	槲皮素	异槲皮苷	秦皮乙素	黄芪甲苷 IV	-1.76353	-1.90573	-2.50594	-1.28353	1015	1000	602	1269
香草酸	芒柄花苷	槲皮素	秦皮乙素	黄芪甲苷 IV	-1.73067	-1.90562	-2.45438	-1.33686	1125	1001	754	978
车叶草苷	对香豆酸	金雀异黄酮	黄豆黄素	黄芪甲苷 IV	-1.17718	-1.9053	-1.26082	0.0612836	4636	1002	10966	11385
原儿茶酸	芒柄花苷	咖啡酸	槲皮素	黄豆黄素	-1.62276	-1.90525	-2.9484	-0.96309	1574	1003	35	3445
槲皮素	芦丁	山奈素	黄豆黄素	黄芪甲苷 IV	-1.05397	-1.90487	-2.17835	-1.06939	5709	1004	2088	2605
熊果酸	车叶草苷	异槲皮苷	芦丁	车叶草苷酸	-1.1124	-1.90437	-1.04755	0.573332	5193	1005	12573	14188
原儿茶酸	栀子苷	咖啡酸	槲皮素	黄豆黄素	-1.62003	-1.90414	-2.88795	-0.838026	1591	1006	62	4484
原儿茶酸	熊果酸	京尼平苷酸	槲皮素	黄芪甲苷 IV	-1.16626	-1.90385	-2.00147	-0.754791	4734	1007	3616	5174
原儿茶酸	熊果酸	槲皮素	黄芪甲苷 IV		-1.16626	-1.90385	-2.00147	-0.754791	4731	1008	3618	5175
原儿茶酸	熊果酸	槲皮素	异槲皮苷	黄芪甲苷 IV	-1.16626	-1.90385	-2.00147	-0.754791	4732	1009	3619	5176
原儿茶酸	熊果酸	槲皮素	紫云英苷	黄芪甲苷 IV	-1.16626	-1.90385	-2.00147	-0.754791	4733	1010	3617	5177
原儿茶酸	月桂酸	香草酸	对香豆酸	槲皮素	-1.44362	-1.90355	-2.6652	-0.732829	2573	1011	249	5366
熊果酸	车叶草苷	芒柄花苷	金雀异黄酮		-1.74511	-1.90345	-1.92358	-0.965898	1070	1012	4344	3428
原儿茶酸	车叶草苷	槲皮素	芦丁	车叶草苷酸	-1.61958	-1.90312	-2.14061	0.207357	1593	1013	2375	12298
原儿茶酸	熊果酸	芒柄花苷	槲皮素	秦皮乙素	-1.16735	-1.9031	-2.2141	-0.748505	4721	1014	1872	5228
对香豆酸	槲皮素	秦皮乙素	黄芪甲苷 IV		-1.97532	-1.90306	-2.73576	-1.51791	446	1015	168	356
对香豆酸	槲皮素	秦皮乙素	紫云英苷	黄芪甲苷 IV	-1.97532	-1.90306	-2.73576	-1.51791	447	1016	167	357
熊果酸	金雀异黄酮	山奈素	紫云英苷		-1.44672	-1.90216	-1.43396	-0.866272	2557	1017	9406	4228
原儿茶酸	香草酸	熊果酸	车叶草苷	黄芪甲苷 IV	-1.34857	-1.90169	-1.22062	-0.388998	3217	1018	11307	8226
对香豆酸	金雀异黄酮	黄豆黄素	黄芪甲苷 IV		-1.20706	-1.90142	-1.79643	-0.784814	4365	1019	5671	4903
栀子苷	金雀异黄酮	紫云英苷	黄芪甲苷 IV		-2.31065	-1.90097	-1.63188	-0.067505	105	1020	7426	10495
熊果酸	芒柄花苷	槲皮素	秦皮乙素	黄芪甲苷 IV	-1.66244	-1.90056	-2.52918	-1.56741	1389	1021	538	260
栀子苷	京尼平苷酸	咖啡酸	槲皮素	黄芪甲苷 IV	-1.79943	-1.90049	-2.37676	-1.57174	884	1022	1023	247
京尼平苷酸	槲皮素	山奈酚	秦皮乙素	黄芪甲苷 IV	-1.60286	-1.90047	-2.27519	-1.42757	1658	1023	1495	600
原儿茶酸	柚皮素	槲皮素	芦丁	黄芪甲苷 IV	-1.84771	-1.90009	-2.5445	-0.399264	751	1024	493	8154
原儿茶酸	香草酸	熊果酸	异槲皮苷	黄豆黄素	-1.51567	-1.89993	-1.50205	-0.492037	2164	1025	8762	7405
月桂酸	熊果酸	栀子苷	毛蕊异黄酮苷		-1.45164	-1.89947	-2.14363	-1.39929	2539	1026	2352	708
原儿茶酸	月桂酸	熊果酸	车叶草苷	芦丁	-0.34282	-1.89921	-0.130646	0.748776	12019	1027	16228	14864
原儿茶酸	阿魏酸	槲皮素	芦丁	黄芪甲苷 IV	-1.96469	-1.89846	-2.35814	-0.469235	464	1028	1083	7611
原儿茶酸	香草酸	槲皮素	异槲皮苷	金雀异黄酮	-1.28456	-1.89837	-1.98782	-0.347131	3719	1029	3763	8513
车叶草苷	槲皮素	秦皮乙素	山奈素	黄芪甲苷 IV	-1.4857	-1.89818	-1.90954	-1.32088	2336	1030	4478	1060
熊果酸	京尼平苷酸	金雀异黄酮	山奈素	紫云英苷	-1.12782	-1.89795	-0.947726	-0.368152	5067	1031	13177	8370
原儿茶酸	熊果酸	车叶草苷	对香豆酸	芦丁	-0.737524	-1.89712	-0.51484	0.601792	8587	1032	15208	14321
咖啡酸	槲皮素	芦丁	黄豆黄素	车叶草苷酸	-1.17131	-1.89712	-2.49428	-0.725671	4680	1033	636	5443
原儿茶酸	栀子苷	对香豆酸	咖啡酸	槲皮素	-1.64626	-1.89693	-2.65349	-0.707042	1445	1034	266	5578
月桂酸	熊果酸	栀子苷	金雀异黄酮	山奈素	-0.872032	-1.89685	-1.23054	-0.299143	7330	1035	11221	8869
熊果酸	车叶草苷	栀子苷	芒柄花苷	槲皮素	-0.861115	-1.89645	-1.81241	-1.11454	7440	1036	5508	2271
月桂酸	熊果酸	对香豆酸	紫云英苷	黄芪甲苷 IV	-2.03279	-1.89631	-1.7115	-1.35588	346	1037	6596	892
原儿茶酸	熊果酸	车叶草苷	芦丁	紫云英苷	-0.404599	-1.8963	-0.141555	0.803599	11556	1038	16194	15027
熊果酸	咖啡酸	槲皮素	芦丁	黄豆黄素	-1.17713	-1.89628	-2.13941	-0.862759	4637	1039	2391	4263
原儿茶酸	香草酸	车叶草苷	槲皮素	车叶草苷酸	-1.5045	-1.89624	-2.28036	-0.443367	2230	1040	1460	7789
月桂酸	香草酸	熊果酸	黄豆黄素	黄芪甲苷 IV	-1.59134	-1.89602	-1.4004	-0.378477	1716	1041	9763	8295
车叶草苷	栀子苷	咖啡酸	槲皮素	芦丁	-1.34878	-1.89593	-2.18927	-0.799898	3215	1042	2001	4788
原儿茶酸	月桂酸	车叶草苷	槲皮素	黄芪甲苷 IV	-1.82262	-1.89551	-2.54658	-0.811001	818	1043	490	4712
熊果酸	槲皮素	芦丁	山奈酚	黄豆黄素	-0.59867	-1.89536	-1.84564	-0.638338	9930	1044	5152	6206
熊果酸	京尼平苷酸	槲皮素	芦丁		-0.205783	-1.89528	-1.16259	-0.20026	13072	1045	11754	9569
熊果酸	京尼平苷酸	槲皮素	异槲皮苷	芦丁	-0.205783	-1.89528	-1.16259	-0.20026	13073	1046	11755	9570
熊果酸	栀子苷	槲皮素	秦皮乙素	黄豆黄素	-1.61005	-1.8952	-2.43163	-1.18883	1623	1047	836	1799
原儿茶酸	香草酸	槲皮素	芦丁	紫云英苷	-1.86796	-1.89518	-2.6641	-0.611554	694	1048	251	6460
月桂酸	咖啡酸	槲皮素	车叶草苷酸	黄芪甲苷 IV	-1.65566	-1.89451	-2.24943	-1.4259	1415	1049	1642	610
栀子苷	对香豆酸	槲皮素	芦丁	黄豆黄素	-0.980764	-1.89441	-2.51353	-0.60594	6419	1050	585	6499
熊果酸	车叶草苷	异槲皮苷	芦丁	紫云英苷	-0.945741	-1.89425	-0.726957	0.727046	6698	1051	14292	14784
熊果酸	黄豆黄素	黄芪甲苷 IV			-2.2965	-1.89423	-2.39333	-1.9224	109	1052	963	12
原儿茶酸	栀子苷	芒柄花苷	槲皮素	芦丁	-1.84358	-1.89417	-2.57791	-0.469986	762	1053	412	7606
京尼平苷酸	对香豆酸	槲皮素	芦丁	黄芪甲苷 IV	-1.56049	-1.89405	-2.41535	-0.956861	1875	1054	888	3507
熊果酸	槲皮素	芦丁	山奈素	黄芪甲苷 IV	-0.961174	-1.89395	-1.61967	-1.10095	6583	1055	7520	2365
栀子苷	京尼平苷酸	对香豆酸	槲皮素	芦丁	-1.15298	-1.89367	-2.25498	-0.519599	4853	1056	1604	7192
香草酸	熊果酸	栀子苷	芒柄花苷	槲皮素	-1.00852	-1.89365	-2.04529	-0.760073	6151	1057	3206	5128
月桂酸	京尼平苷酸	槲皮素	黄豆黄素	黄芪甲苷 IV	-1.34571	-1.89359	-2.23319	-1.34028	3232	1058	1728	958
熊果酸	金雀异黄酮	紫云英苷	黄豆黄素	车叶草苷酸	-1.35759	-1.89336	-2.10902	-1.01415	3153	1059	2648	3020
原儿茶酸	香草酸	槲皮素	金雀异黄酮	秦皮乙素	-1.24664	-1.89336	-1.85269	-0.549235	4026	1060	5069	6963
原儿茶酸	车叶草苷	咖啡酸	槲皮素	秦皮乙素	-1.50954	-1.89327	-2.51897	-0.860523	2202	1061	567	4277
熊果酸	金雀异黄酮	山奈素	黄豆黄素		-0.926316	-1.89311	-1.37584	-0.302907	6856	1062	10010	8840
熊果酸	异槲皮苷	金雀异黄酮	山奈素	黄豆黄素	-0.744637	-1.89307	-1.34204	-0.430229	8518	1063	10318	7882
原儿茶酸	熊果酸	车叶草苷	栀子苷	槲皮素	-1.04993	-1.89302	-1.85215	-0.246882	5745	1064	5079	9242
月桂酸	熊果酸	京尼平苷酸	山奈酚	黄芪甲苷 IV	-1.34128	-1.89284	-1.70498	-1.46943	3276	1065	6673	486
月桂酸	槲皮素	黄豆黄素	黄芪甲苷 IV		-1.34245	-1.89236	-2.34786	-1.42229	3268	1066	1122	634
月桂酸	槲皮素	紫云英苷	黄豆黄素	黄芪甲苷 IV	-1.34245	-1.89236	-2.34786	-1.42229	3269	1067	1121	633
原儿茶酸	香草酸	车叶草苷	槲皮素		-1.61021	-1.89225	-2.35641	-0.549905	1621	1068	1091	6950
原儿茶酸	香草酸	车叶草苷	槲皮素	异槲皮苷	-1.61021	-1.89225	-2.35641	-0.549905	1619	1069	1090	6951
原儿茶酸	香草酸	车叶草苷	京尼平苷酸	槲皮素	-1.61021	-1.89225	-2.35641	-0.549905	1620	1070	1089	6952
香草酸	熊果酸	对香豆酸	槲皮素	秦皮乙素	-1.21755	-1.89182	-2.4416	-0.917497	4268	1071	797	3804
原儿茶酸	香草酸	熊果酸	槲皮素	山奈酚	-1.07897	-1.89157	-1.97118	-0.882368	5479	1072	3895	4105
原儿茶酸	香草酸	熊果酸	山奈酚	秦皮乙素	-1.04819	-1.89138	-1.91502	-1.14908	5765	1073	4422	2044
香草酸	栀子苷	咖啡酸	槲皮素	黄芪甲苷 IV	-1.62137	-1.89118	-2.58426	-1.33319	1588	1074	395	999
熊果酸	槲皮素	芦丁	山奈酚	黄芪甲苷 IV	-0.987723	-1.89109	-1.86278	-1.07113	6347	1075	4958	2584
月桂酸	京尼平苷酸	异槲皮苷	车叶草苷酸	黄芪甲苷 IV	-2.75512	-1.89103	-1.57085	-0.272772	35	1076	8048	9046
熊果酸	车叶草苷	对香豆酸	金雀异黄酮	紫云英苷	-1.71245	-1.89096	-1.87732	-0.446357	1198	1077	4812	7769
月桂酸	熊果酸	栀子苷	对香豆酸	车叶草苷酸	-0.830598	-1.89091	-1.73506	0.33753	7708	1078	6321	13022
车叶草苷	芒柄花苷	槲皮素	芦丁	金雀异黄酮	-1.15589	-1.89084	-1.83815	-0.220926	4826	1079	5234	9426
熊果酸	车叶草苷	芒柄花苷	对香豆酸	车叶草苷酸	-1.82601	-1.89011	-2.34624	-0.407538	808	1080	1130	8062
月桂酸	咖啡酸	金雀异黄酮	黄豆黄素	黄芪甲苷 IV	-1.60191	-1.89003	-1.8127	-1.04956	1662	1081	5503	2750
芒柄花苷	咖啡酸	槲皮素	芦丁	金雀异黄酮	-1.33766	-1.89003	-2.24394	-1.01418	3299	1082	1679	3019
芒柄花苷	咖啡酸	槲皮素	黄豆黄素	黄芪甲苷 IV	-1.95884	-1.88966	-2.869	-1.84283	478	1083	72	30
熊果酸	车叶草苷	栀子苷	芒柄花苷	黄豆黄素	-1.4088	-1.8896	-1.81396	-0.57169	2796	1084	5480	6785
月桂酸	栀子苷	芒柄花苷	槲皮素	芦丁	-1.33667	-1.88952	-2.1188	-0.252118	3310	1085	2566	9193
原儿茶酸	香草酸	车叶草苷	芒柄花苷	槲皮素	-1.72277	-1.88944	-2.59388	-0.708227	1162	1086	379	5567
月桂酸	车叶草苷	金雀异黄酮	黄芪甲苷 IV		-2.13514	-1.88938	-1.36811	-0.166158	206	1087	10073	9817
原儿茶酸	京尼平苷酸	槲皮素	山奈酚	黄芪甲苷 IV	-1.70886	-1.88923	-2.31139	-0.895297	1211	1088	1303	4004
原儿茶酸	槲皮素	异槲皮苷	山奈酚	黄芪甲苷 IV	-1.70886	-1.88923	-2.31139	-0.895297	1210	1089	1301	4003
原儿茶酸	槲皮素	山奈酚	紫云英苷	黄芪甲苷 IV	-1.70886	-1.88923	-2.31139	-0.895297	1212	1090	1302	4001
原儿茶酸	槲皮素	山奈酚	黄芪甲苷 IV		-1.70886	-1.88923	-2.31139	-0.895297	1209	1091	1304	4002
原儿茶酸	熊果酸	车叶草苷	黄豆黄素		-1.05415	-1.88923	-1.14367	-0.0596968	5708	1092	11882	10555
对香豆酸	咖啡酸	槲皮素	芦丁	山奈酚	-1.38534	-1.88848	-2.35984	-1.1777	2952	1093	1075	1869
原儿茶酸	芒柄花苷	咖啡酸	槲皮素	芦丁	-1.82923	-1.88826	-2.76782	-0.791963	803	1094	137	4852
原儿茶酸	栀子苷	槲皮素	芦丁	紫云英苷	-1.74149	-1.88823	-2.5512	-0.114645	1085	1095	480	10165
原儿茶酸	香草酸	咖啡酸	槲皮素	金雀异黄酮	-1.38427	-1.88742	-2.24897	-0.664782	2958	1096	1651	5967
槲皮素	秦皮乙素	山奈素	紫云英苷	黄芪甲苷 IV	-1.43762	-1.88718	-1.92317	-1.26439	2620	1097	4349	1378
槲皮素	秦皮乙素	山奈素	黄芪甲苷 IV		-1.43762	-1.88718	-1.92317	-1.26439	2619	1098	4350	1379
对香豆酸	咖啡酸	槲皮素	异槲皮苷	黄芪甲苷 IV	-1.94705	-1.88715	-2.69332	-1.71013	505	1099	204	91
对香豆酸	咖啡酸	槲皮素	黄芪甲苷 IV		-1.94705	-1.88715	-2.69332	-1.71013	506	1100	205	90
对香豆酸	咖啡酸	槲皮素	紫云英苷	黄芪甲苷 IV	-1.94705	-1.88715	-2.69332	-1.71013	507	1101	206	89
阿魏酸	对香豆酸	槲皮素	秦皮乙素	黄芪甲苷 IV	-1.92126	-1.88702	-2.69292	-1.50604	564	1102	207	383
月桂酸	熊果酸	栀子苷	对香豆酸		-0.906007	-1.88687	-1.86249	0.223346	7022	1103	4961	12386
原儿茶酸	栀子苷	阿魏酸	槲皮素	秦皮乙素	-1.52485	-1.88686	-2.22117	-0.746337	2103	1104	1816	5253
熊果酸	车叶草苷	栀子苷	京尼平苷酸	黄豆黄素	-1.28033	-1.88652	-1.72951	-0.24503	3749	1105	6374	9254
香草酸	熊果酸	车叶草苷	对香豆酸	槲皮素	-1.2663	-1.886	-2.39157	-0.982799	3863	1106	974	3272
原儿茶酸	熊果酸	对香豆酸	槲皮素	秦皮乙素	-1.06716	-1.88572	-2.08424	-0.579658	5602	1107	2872	6709
熊果酸	金雀异黄酮	秦皮乙素	黄豆黄素	黄芪甲苷 IV	-1.56467	-1.8857	-1.5044	-0.660148	1857	1108	8743	6013
原儿茶酸	京尼平苷酸	咖啡酸	槲皮素	秦皮乙素	-1.21647	-1.88565	-2.32134	-0.622923	4277	1109	1253	6372
原儿茶酸	咖啡酸	槲皮素	秦皮乙素		-1.21647	-1.88565	-2.32134	-0.622923	4276	1110	1252	6371
熊果酸	芒柄花苷	咖啡酸	槲皮素	芦丁	-0.686179	-1.88532	-1.79055	-0.605564	9090	1111	5754	6504
咖啡酸	槲皮素	芦丁	山奈酚	黄豆黄素	-1.23259	-1.88512	-2.43164	-1.07356	4140	1112	835	2562
原儿茶酸	熊果酸	栀子苷	芒柄花苷	紫云英苷	-0.647703	-1.88509	-0.560179	0.733159	9450	1113	15020	14810
月桂酸	槲皮素	紫云英苷	黄芪甲苷 IV		-1.54281	-1.88489	-2.17935	-1.39945	1984	1114	2079	704
月桂酸	槲皮素	黄芪甲苷 IV			-1.54281	-1.88489	-2.17935	-1.39945	1983	1115	2080	705
月桂酸	熊果酸	车叶草苷	异槲皮苷	金雀异黄酮	-1.74832	-1.8842	-1.82087	-0.869375	1060	1116	5419	4210
原儿茶酸	熊果酸	车叶草苷	栀子苷	芦丁	-0.619022	-1.88411	-0.206122	0.784343	9723	1117	16055	14967
芒柄花苷	金雀异黄酮	黄豆黄素	黄芪甲苷 IV		-1.55834	-1.88393	-1.53702	-1.08765	1888	1118	8418	2467
熊果酸	车叶草苷	秦皮乙素	山奈素	黄芪甲苷 IV	-1.33506	-1.88384	-1.54889	-0.876076	3323	1119	8288	4156
香草酸	车叶草苷	槲皮素	秦皮乙素	黄芪甲苷 IV	-1.29476	-1.88373	-2.15281	-1.11957	3637	1120	2280	2243
月桂酸	香草酸	熊果酸	山奈酚	秦皮乙素	-1.02433	-1.8835	-2.03951	-0.951053	5974	1121	3268	3556
熊果酸	京尼平苷酸	山奈酚	金雀异黄酮	黄芪甲苷 IV	-0.833281	-1.8834	-1.37928	-1.03635	7687	1122	9972	2855
月桂酸	熊果酸	对香豆酸	车叶草苷酸	黄芪甲苷 IV	-1.89245	-1.88321	-1.79743	-1.30114	635	1123	5662	1168
熊果酸	栀子苷	芒柄花苷	京尼平苷酸	黄豆黄素	-1.35797	-1.88313	-1.51161	-0.598659	3151	1124	8667	6566
月桂酸	金雀异黄酮	黄豆黄素	车叶草苷酸	黄芪甲苷 IV	-1.52513	-1.88306	-1.56365	-0.679394	2100	1125	8133	5818
月桂酸	熊果酸	槲皮素	芦丁	秦皮乙素	-0.827385	-1.88287	-1.71035	-0.766151	7746	1126	6606	5064
月桂酸	熊果酸	车叶草苷	芦丁	紫云英苷	-0.862528	-1.88278	-0.495992	0.822682	7427	1127	15267	15090
熊果酸	金雀异黄酮	黄芪甲苷 IV			-1.94432	-1.88243	-2.46825	-1.67388	511	1128	714	115
熊果酸	车叶草苷	栀子苷	槲皮素	车叶草苷酸	-0.560724	-1.88231	-1.53518	-0.711022	10263	1129	8436	5550
香草酸	栀子苷	对香豆酸	槲皮素	芦丁	-1.60952	-1.88175	-2.6697	-0.50711	1626	1130	238	7292
原儿茶酸	熊果酸	车叶草苷	芒柄花苷	紫云英苷	-0.937514	-1.88167	-0.903171	0.457744	6755	1131	13426	13655
芒柄花苷	阿魏酸	咖啡酸	槲皮素	芦丁	-1.49033	-1.88164	-2.41847	-0.958004	2307	1132	875	3501
原儿茶酸	香草酸	槲皮素	金雀异黄酮	紫云英苷	-1.32099	-1.88144	-2.02228	-0.393957	3420	1133	3430	8189
熊果酸	栀子苷	京尼平苷酸	对香豆酸	异槲皮苷	-1.03093	-1.881	-1.61695	0.2152	5916	1134	7544	12337
栀子苷	阿魏酸	对香豆酸	咖啡酸	槲皮素	-1.66459	-1.88093	-2.55433	-1.48835	1379	1135	472	411
原儿茶酸	车叶草苷	对香豆酸	咖啡酸	槲皮素	-1.73612	-1.88092	-2.6324	-0.82554	1102	1136	300	4593
京尼平苷酸	对香豆酸	咖啡酸	槲皮素	黄芪甲苷 IV	-1.92184	-1.88076	-2.59215	-1.62817	562	1137	382	166
原儿茶酸	熊果酸	栀子苷	京尼平苷酸	紫云英苷	-0.388957	-1.88067	-0.286183	0.801116	11683	1138	15881	15021
原儿茶酸	熊果酸	芦丁	金雀异黄酮	山奈素	-0.249646	-1.88067	-0.455862	0.504511	12719	1139	15383	13878
阿魏酸	对香豆酸	咖啡酸	槲皮素	秦皮乙素	-1.76471	-1.88063	-2.86287	-1.60368	1009	1140	78	199
月桂酸	熊果酸	异槲皮苷	紫云英苷	黄芪甲苷 IV	-2.03729	-1.8806	-1.84463	-1.39483	339	1141	5166	723
芒柄花苷	京尼平苷酸	槲皮素	秦皮乙素	紫云英苷	-1.56517	-1.88014	-2.35503	-1.43112	1851	1142	1096	597
芒柄花苷	京尼平苷酸	槲皮素	秦皮乙素		-1.56517	-1.88014	-2.35503	-1.43112	1852	1143	1095	596
熊果酸	车叶草苷	芒柄花苷	对香豆酸	金雀异黄酮	-1.58989	-1.88005	-2.21019	-0.637432	1720	1144	1888	6211
熊果酸	柚皮素	芒柄花苷	槲皮素	芦丁	-0.754933	-1.87997	-1.94548	-0.390377	8418	1145	4135	8214
原儿茶酸	栀子苷	槲皮素	芦丁	车叶草苷酸	-1.58249	-1.87993	-2.29872	0.300547	1767	1146	1373	12830
月桂酸	京尼平苷酸	咖啡酸	槲皮素	黄芪甲苷 IV	-1.73428	-1.87968	-2.33698	-1.54692	1113	1147	1177	309
对香豆酸	槲皮素	异槲皮苷	秦皮乙素	黄芪甲苷 IV	-2.02995	-1.87949	-2.76261	-1.52674	349	1148	138	344
槲皮素	芦丁	山奈酚	车叶草苷酸	黄芪甲苷 IV	-1.40371	-1.87946	-2.06199	-0.791505	2824	1149	3073	4857
月桂酸	熊果酸	芒柄花苷	金雀异黄酮	黄豆黄素	-1.38928	-1.87942	-1.94726	-1.34494	2927	1150	4112	941
原儿茶酸	月桂酸	香草酸	槲皮素	芦丁	-1.68966	-1.8792	-2.56634	-0.530421	1287	1151	451	7116
熊果酸	芒柄花苷	金雀异黄酮	紫云英苷	黄豆黄素	-1.61517	-1.8791	-2.18979	-1.44051	1608	1152	1998	571
对香豆酸	咖啡酸	槲皮素	金雀异黄酮	黄芪甲苷 IV	-1.3381	-1.87909	-2.40753	-1.5786	3296	1153	911	233
芒柄花苷	槲皮素	芦丁	山奈素	黄芪甲苷 IV	-1.37865	-1.87906	-2.07833	-1.24403	3002	1154	2919	1476
原儿茶酸	对香豆酸	槲皮素	芦丁	金雀异黄酮	-1.25916	-1.87904	-2.12891	-0.184583	3911	1155	2488	9690
原儿茶酸	月桂酸	熊果酸	黄豆黄素		-0.860206	-1.87898	-0.678143	0.069018	7445	1156	14517	11429
月桂酸	咖啡酸	槲皮素	紫云英苷	黄芪甲苷 IV	-1.7758	-1.87869	-2.42726	-1.6275	971	1157	851	172
月桂酸	咖啡酸	槲皮素	异槲皮苷	黄芪甲苷 IV	-1.7758	-1.87869	-2.42726	-1.6275	970	1158	849	170
月桂酸	咖啡酸	槲皮素	黄芪甲苷 IV		-1.7758	-1.87869	-2.42726	-1.6275	972	1159	850	171
熊果酸	栀子苷	芒柄花苷	对香豆酸		-1.17362	-1.87859	-1.4177	0.0450444	4660	1160	9578	11289
熊果酸	车叶草苷	芦丁	紫云英苷	车叶草苷酸	-0.593413	-1.8776	-0.594028	1.00374	9969	1161	14886	15592
原儿茶酸	芒柄花苷	槲皮素	秦皮乙素	车叶草苷酸	-1.51055	-1.87755	-2.62378	-0.796211	2199	1162	312	4825
香草酸	槲皮素	金雀异黄酮	秦皮乙素	黄芪甲苷 IV	-1.47339	-1.87743	-1.73438	-0.670492	2412	1163	6324	5923
对香豆酸	咖啡酸	槲皮素	芦丁	紫云英苷	-1.31116	-1.87712	-2.3868	-0.82777	3487	1164	990	4567
原儿茶酸	月桂酸	香草酸	熊果酸	黄豆黄素	-1.36878	-1.87706	-1.2832	-0.483501	3071	1165	10786	7476
原儿茶酸	芒柄花苷	对香豆酸	咖啡酸	槲皮素	-1.66264	-1.87677	-2.79137	-0.915179	1388	1166	117	3815
香草酸	熊果酸	芦丁	紫云英苷	黄豆黄素	-1.4094	-1.87597	-0.928267	0.158186	2790	1167	13288	11968
原儿茶酸	栀子苷	槲皮素	秦皮乙素	黄豆黄素	-1.82094	-1.87559	-2.81108	-0.963721	824	1168	108	3439
原儿茶酸	车叶草苷	栀子苷	对香豆酸	槲皮素	-1.5509	-1.87548	-2.42627	-0.203705	1943	1169	853	9547
熊果酸	栀子苷	槲皮素	黄豆黄素	黄芪甲苷 IV	-1.51872	-1.87535	-2.49401	-1.34698	2134	1170	640	930
月桂酸	栀子苷	金雀异黄酮	车叶草苷酸	黄芪甲苷 IV	-2.14862	-1.87526	-1.7029	0.093801	198	1171	6697	11580
月桂酸	熊果酸	京尼平苷酸	黄芪甲苷 IV		-1.98568	-1.87496	-1.91278	-1.29223	433	1172	4449	1225
熊果酸	对香豆酸	咖啡酸	槲皮素	芦丁	-0.886911	-1.8749	-1.99779	-0.656411	7192	1173	3653	6048
原儿茶酸	月桂酸	香草酸	车叶草苷	槲皮素	-1.5062	-1.87475	-2.35893	-0.541123	2216	1174	1079	7041
原儿茶酸	槲皮素	山奈酚	金雀异黄酮	黄芪甲苷 IV	-1.32178	-1.87455	-1.56607	-0.238701	3412	1175	8103	9297
阿魏酸	槲皮素	秦皮乙素	紫云英苷	黄芪甲苷 IV	-1.78602	-1.87455	-2.33943	-1.47786	937	1176	1160	463
阿魏酸	槲皮素	异槲皮苷	秦皮乙素	黄芪甲苷 IV	-1.78602	-1.87455	-2.33943	-1.47786	935	1177	1161	464
阿魏酸	槲皮素	秦皮乙素	黄芪甲苷 IV		-1.78602	-1.87455	-2.33943	-1.47786	936	1178	1162	465
芒柄花苷	京尼平苷酸	槲皮素	芦丁	黄豆黄素	-1.5052	-1.87445	-2.62086	-0.826349	2222	1179	316	4583
香草酸	熊果酸	异槲皮苷	黄豆黄素	黄芪甲苷 IV	-1.60306	-1.87437	-1.53071	-0.404299	1654	1180	8483	8104
熊果酸	京尼平苷酸	槲皮素	芦丁	山奈酚	-0.370828	-1.87407	-1.31799	-0.343079	11801	1181	10506	8540
咖啡酸	槲皮素	异槲皮苷	车叶草苷酸	黄芪甲苷 IV	-1.69307	-1.87394	-2.32043	-1.47032	1276	1182	1261	481
咖啡酸	槲皮素	车叶草苷酸	黄芪甲苷 IV		-1.69307	-1.87394	-2.32043	-1.47032	1277	1183	1260	480
咖啡酸	槲皮素	紫云英苷	车叶草苷酸	黄芪甲苷 IV	-1.69307	-1.87394	-2.32043	-1.47032	1275	1184	1259	482
月桂酸	熊果酸	栀子苷	芒柄花苷	槲皮素	-0.844598	-1.87393	-1.78487	-0.94474	7593	1185	5809	3609
车叶草苷	栀子苷	槲皮素	秦皮乙素	黄芪甲苷 IV	-1.64478	-1.87323	-2.10806	-1.41365	1450	1186	2663	665
原儿茶酸	熊果酸	芒柄花苷	槲皮素	黄豆黄素	-1.0201	-1.87269	-2.3118	-0.392658	6020	1187	1299	8196
金雀异黄酮	紫云英苷	车叶草苷酸	黄芪甲苷 IV		-1.98584	-1.87229	-1.64809	-0.502807	432	1188	7295	7319
原儿茶酸	芒柄花苷	京尼平苷酸	槲皮素	芦丁	-1.85153	-1.87209	-2.57327	-0.594411	742	1189	426	6603
槲皮素	金雀异黄酮	秦皮乙素	车叶草苷酸	黄芪甲苷 IV	-1.52596	-1.87185	-1.69061	-1.10927	2096	1190	6825	2305
月桂酸	熊果酸	对香豆酸	黄芪甲苷 IV		-1.91845	-1.87181	-1.80556	-1.3622	572	1191	5569	861
熊果酸	车叶草苷	芦丁	金雀异黄酮		-0.902427	-1.87167	-1.00065	0.425061	7058	1192	12884	13492
原儿茶酸	月桂酸	熊果酸	栀子苷	黄豆黄素	-0.656512	-1.87156	-0.646292	0.361335	9355	1193	14666	13140
月桂酸	熊果酸	对香豆酸	紫云英苷	车叶草苷酸	-1.66012	-1.87126	-1.89859	-0.743036	1400	1194	4580	5276
熊果酸	栀子苷	槲皮素	秦皮乙素	车叶草苷酸	-1.046	-1.87088	-1.92576	-0.950136	5789	1195	4316	3558
原儿茶酸	栀子苷	芒柄花苷	咖啡酸	槲皮素	-1.61141	-1.87059	-2.66442	-0.897597	1616	1196	250	3979
金雀异黄酮	紫云英苷	黄豆黄素	车叶草苷酸	黄芪甲苷 IV	-1.37738	-1.87055	-1.3426	-0.283204	3015	1197	10314	8989
槲皮素	秦皮乙素	山奈素	车叶草苷酸	黄芪甲苷 IV	-1.42158	-1.87041	-1.91605	-1.15354	2715	1198	4411	2026
月桂酸	栀子苷	槲皮素	秦皮乙素	黄芪甲苷 IV	-1.76974	-1.87018	-2.23662	-1.36385	993	1199	1711	857
栀子苷	咖啡酸	金雀异黄酮	黄豆黄素	黄芪甲苷 IV	-1.67956	-1.87016	-1.84908	-1.02412	1325	1200	5108	2941
原儿茶酸	香草酸	车叶草苷	槲皮素	紫云英苷	-1.65101	-1.87012	-2.39863	-0.622726	1427	1201	938	6374
熊果酸	栀子苷	芒柄花苷	京尼平苷酸	槲皮素	-0.977371	-1.87009	-1.90623	-1.10325	6446	1202	4510	2346
熊果酸	栀子苷	芒柄花苷	槲皮素	异槲皮苷	-0.977371	-1.87009	-1.90623	-1.10325	6447	1203	4511	2343
熊果酸	栀子苷	芒柄花苷	槲皮素	紫云英苷	-0.977371	-1.87009	-1.90623	-1.10325	6445	1204	4509	2344
熊果酸	栀子苷	芒柄花苷	槲皮素		-0.977371	-1.87009	-1.90623	-1.10325	6448	1205	4512	2345
月桂酸	熊果酸	车叶草苷	芒柄花苷	毛蕊异黄酮苷	-1.58424	-1.87004	-1.78718	-0.734037	1749	1206	5788	5350
咖啡酸	槲皮素	芦丁	秦皮乙素	山奈素	-1.0767	-1.87	-1.98722	-0.930071	5508	1207	3764	3712
原儿茶酸	熊果酸	芒柄花苷	槲皮素	黄芪甲苷 IV	-1.28574	-1.86994	-2.08744	-0.788197	3712	1208	2841	4875
芒柄花苷	京尼平苷酸	槲皮素	异槲皮苷	秦皮乙素	-1.59774	-1.86976	-2.40721	-1.45044	1682	1209	912	542
车叶草苷	对香豆酸	槲皮素	芦丁	山奈酚	-1.58619	-1.86974	-2.33606	-0.897101	1738	1210	1187	3982
月桂酸	熊果酸	车叶草苷	栀子苷	槲皮素	-0.573876	-1.86959	-1.5707	-0.759463	10140	1211	8052	5140
车叶草苷	芒柄花苷	对香豆酸	槲皮素	秦皮乙素	-1.78313	-1.86915	-2.65398	-1.48721	942	1212	263	420
车叶草苷	柚皮素	金雀异黄酮	黄豆黄素	黄芪甲苷 IV	-1.12853	-1.86912	-0.637057	0.799074	5057	1213	14699	15017
熊果酸	栀子苷	黄豆黄素	车叶草苷酸	黄芪甲苷 IV	-1.84449	-1.86899	-1.92142	-1.39248	759	1214	4357	736
熊果酸	栀子苷	京尼平苷酸	槲皮素	秦皮乙素	-1.15148	-1.86862	-2.01001	-1.07319	4866	1215	3550	2570
熊果酸	栀子苷	槲皮素	秦皮乙素		-1.15148	-1.86862	-2.01001	-1.07319	4867	1216	3551	2568
熊果酸	栀子苷	槲皮素	异槲皮苷	秦皮乙素	-1.15148	-1.86862	-2.01001	-1.07319	4868	1217	3552	2569
原儿茶酸	车叶草苷	栀子苷	槲皮素	金雀异黄酮	-1.38141	-1.86851	-1.90827	-0.101823	2983	1218	4492	10238
原儿茶酸	车叶草苷	栀子苷	咖啡酸	槲皮素	-1.43908	-1.86833	-2.43528	-0.719846	2610	1219	828	5488
熊果酸	车叶草苷	栀子苷	对香豆酸	槲皮素	-0.935944	-1.86817	-2.0723	-1.0215	6764	1220	2970	2966
原儿茶酸	月桂酸	车叶草苷	槲皮素	芦丁	-1.62693	-1.86816	-2.2554	0.0372024	1556	1221	1600	11235
熊果酸	车叶草苷	芦丁	紫云英苷		-0.992161	-1.86814	-0.58748	0.757093	6306	1222	14912	14890
原儿茶酸	香草酸	芒柄花苷	槲皮素	芦丁	-1.92385	-1.86802	-2.72424	-0.754702	555	1223	176	5178
熊果酸	芒柄花苷	金雀异黄酮	山奈素		-1.36824	-1.86781	-1.26189	-0.754382	3077	1224	10956	5184
咖啡酸	异槲皮苷	金雀异黄酮	紫云英苷	黄芪甲苷 IV	-1.59289	-1.86766	-1.69667	-1.11226	1707	1225	6752	2289
熊果酸	车叶草苷	芒柄花苷	金雀异黄酮	车叶草苷酸	-1.71941	-1.86736	-1.92894	-0.729725	1172	1226	4288	5399
熊果酸	芒柄花苷	山奈酚	秦皮乙素	黄芪甲苷 IV	-1.75631	-1.86734	-2.35869	-1.73799	1034	1227	1080	61
熊果酸	车叶草苷	金雀异黄酮			-1.87034	-1.86726	-1.94296	-0.908964	689	1228	4157	3868
原儿茶酸	槲皮素	芦丁	金雀异黄酮	黄豆黄素	-1.3206	-1.86726	-2.21534	-0.0992318	3423	1229	1861	10259
异槲皮苷	金雀异黄酮	紫云英苷	黄芪甲苷 IV		-1.93635	-1.86714	-1.81172	-0.739153	526	1230	5517	5315
栀子苷	芒柄花苷	槲皮素	芦丁	车叶草苷酸	-1.38009	-1.86702	-2.05344	-0.142255	2993	1231	3139	9995
月桂酸	对香豆酸	槲皮素	芦丁	黄芪甲苷 IV	-1.29032	-1.86689	-2.26704	-0.635537	3677	1232	1538	6233
芒柄花苷	对香豆酸	咖啡酸	槲皮素	秦皮乙素	-1.90292	-1.86682	-2.98267	-1.6642	607	1233	23	122
熊果酸	阿魏酸	槲皮素	秦皮乙素	黄芪甲苷 IV	-1.48392	-1.86678	-2.37524	-1.391	2347	1234	1030	744
原儿茶酸	栀子苷	京尼平苷酸	槲皮素	秦皮乙素	-1.49578	-1.86651	-2.37018	-0.77033	2276	1235	1043	5031
原儿茶酸	栀子苷	槲皮素	秦皮乙素		-1.49578	-1.86651	-2.37018	-0.77033	2277	1236	1042	5033
原儿茶酸	栀子苷	槲皮素	异槲皮苷	秦皮乙素	-1.49578	-1.86651	-2.37018	-0.77033	2275	1237	1044	5032
原儿茶酸	香草酸	芒柄花苷	咖啡酸	槲皮素	-1.6682	-1.86625	-2.78585	-1.00956	1367	1238	121	3063
月桂酸	槲皮素	异槲皮苷	黄豆黄素	黄芪甲苷 IV	-1.34244	-1.86613	-2.36841	-1.43945	3270	1239	1049	575
月桂酸	熊果酸	车叶草苷	金雀异黄酮	车叶草苷酸	-1.795	-1.866	-1.79561	-0.585882	905	1240	5689	6665
栀子苷	槲皮素	芦丁	黄豆黄素		-1.19126	-1.86574	-2.36359	-0.484941	4494	1241	1060	7463
栀子苷	槲皮素	异槲皮苷	芦丁	黄豆黄素	-1.19126	-1.86574	-2.36359	-0.484941	4493	1242	1062	7462
栀子苷	槲皮素	芦丁	紫云英苷	黄豆黄素	-1.19126	-1.86574	-2.36359	-0.484941	4495	1243	1061	7461
柚皮素	芒柄花苷	京尼平苷酸	槲皮素	芦丁	-1.48988	-1.86563	-2.31947	-0.661932	2315	1244	1266	5990
原儿茶酸	阿魏酸	咖啡酸	槲皮素	黄豆黄素	-1.78203	-1.86531	-2.99735	-0.960124	949	1245	19	3477
原儿茶酸	熊果酸	车叶草苷	黄豆黄素	黄芪甲苷 IV	-1.19934	-1.86528	-1.23717	-0.402203	4438	1246	11170	8127
熊果酸	车叶草苷	槲皮素	芦丁	车叶草苷酸	-0.458849	-1.86506	-1.35775	-0.182622	11116	1247	10174	9704
车叶草苷	金雀异黄酮	紫云英苷	黄芪甲苷 IV		-2.10263	-1.86501	-1.0738	0.0107435	248	1248	12393	11054
熊果酸	槲皮素	黄豆黄素	车叶草苷酸	黄芪甲苷 IV	-1.27764	-1.86463	-2.3532	-1.26693	3775	1249	1101	1356
月桂酸	熊果酸	金雀异黄酮	黄豆黄素	车叶草苷酸	-1.24513	-1.86458	-2.02598	-0.929509	4046	1250	3388	3714
原儿茶酸	月桂酸	芒柄花苷	槲皮素	秦皮乙素	-1.51232	-1.86442	-2.57797	-0.878089	2184	1251	411	4137
香草酸	栀子苷	对香豆酸	咖啡酸	槲皮素	-1.45613	-1.86386	-2.72632	-1.04332	2512	1252	174	2795
熊果酸	车叶草苷	对香豆酸	金雀异黄酮	车叶草苷酸	-1.42516	-1.86385	-1.82231	-0.112337	2697	1253	5406	10178
熊果酸	柚皮素	槲皮素	芦丁	黄豆黄素	-0.973137	-1.86347	-2.17299	-0.525457	6478	1254	2130	7157
原儿茶酸	栀子苷	槲皮素	秦皮乙素	紫云英苷	-1.55265	-1.86341	-2.41757	-0.784071	1934	1255	881	4915
月桂酸	熊果酸	车叶草苷	车叶草苷酸	黄芪甲苷 IV	-2.00082	-1.8634	-1.62148	-1.17284	406	1256	7500	1906
原儿茶酸	香草酸	车叶草苷	槲皮素	山奈酚	-1.777	-1.86338	-2.60869	-1.12349	965	1257	340	2228
原儿茶酸	车叶草苷	槲皮素	秦皮乙素		-1.46281	-1.86337	-2.26245	-0.663077	2480	1258	1572	5979
原儿茶酸	车叶草苷	槲皮素	异槲皮苷	秦皮乙素	-1.46281	-1.86337	-2.26245	-0.663077	2479	1259	1573	5977
原儿茶酸	车叶草苷	京尼平苷酸	槲皮素	秦皮乙素	-1.46281	-1.86337	-2.26245	-0.663077	2478	1260	1571	5978
熊果酸	芒柄花苷	京尼平苷酸	金雀异黄酮	山奈素	-1.38534	-1.86332	-1.14296	-0.615752	2953	1261	11887	6438
月桂酸	熊果酸	京尼平苷酸	槲皮素	芦丁	-0.0816925	-1.86329	-1.05765	-0.0953091	14008	1262	12510	10291
原儿茶酸	香草酸	咖啡酸	槲皮素	车叶草苷酸	-1.35293	-1.8632	-2.49069	-0.57785	3184	1263	646	6725
熊果酸	芒柄花苷	对香豆酸	槲皮素	秦皮乙素	-1.64245	-1.86268	-2.61119	-1.32372	1472	1264	337	1049
熊果酸	京尼平苷酸	阿魏酸	槲皮素	芦丁	-0.507171	-1.86202	-1.37323	-0.546271	10704	1265	10037	7001
熊果酸	京尼平苷酸	对香豆酸	金雀异黄酮	山奈素	-0.852172	-1.86196	-1.0558	-0.0155095	7522	1266	12527	10871
月桂酸	熊果酸	京尼平苷酸	紫云英苷	黄芪甲苷 IV	-2.05514	-1.8618	-1.64794	-1.23115	302	1267	7296	1568
芒柄花苷	京尼平苷酸	槲皮素	芦丁	车叶草苷酸	-1.50207	-1.86122	-2.23894	-0.598011	2245	1268	1695	6570
熊果酸	车叶草苷	芒柄花苷	异槲皮苷	金雀异黄酮	-1.67303	-1.86104	-1.94359	-0.914458	1345	1269	4151	3821
原儿茶酸	槲皮素	山奈酚	车叶草苷酸	黄芪甲苷 IV	-1.66462	-1.861	-2.26222	-0.739584	1378	1270	1575	5311
月桂酸	京尼平苷酸	槲皮素	黄芪甲苷 IV		-1.57031	-1.86093	-2.07014	-1.31467	1828	1271	3002	1095
月桂酸	京尼平苷酸	槲皮素	紫云英苷	黄芪甲苷 IV	-1.57031	-1.86093	-2.07014	-1.31467	1829	1272	3003	1094
熊果酸	芦丁	金雀异黄酮	山奈素	黄芪甲苷 IV	-0.781255	-1.86079	-1.07323	-0.738644	8181	1273	12399	5318
栀子苷	阿魏酸	咖啡酸	槲皮素	芦丁	-1.36673	-1.86077	-2.2364	-0.898707	3088	1274	1712	3962
熊果酸	车叶草苷	金雀异黄酮	黄豆黄素	黄芪甲苷 IV	-1.76865	-1.86065	-2.05763	-1.13766	1001	1275	3115	2122
车叶草苷	金雀异黄酮	紫云英苷	车叶草苷酸	黄芪甲苷 IV	-2.02048	-1.86003	-1.0019	0.282309	366	1276	12878	12722
熊果酸	栀子苷	对香豆酸	车叶草苷酸		-0.772954	-1.86	-1.69698	0.273571	8256	1277	6749	12688
熊果酸	车叶草苷	京尼平苷酸	异槲皮苷		-1.72648	-1.85982	-1.57024	-0.139156	1142	1278	8062	10018
车叶草苷	对香豆酸	槲皮素	芦丁	紫云英苷	-1.3196	-1.85979	-2.42317	-0.55505	3427	1279	859	6908
咖啡酸	金雀异黄酮	紫云英苷	黄芪甲苷 IV		-1.59568	-1.85978	-1.60631	-1.04432	1692	1280	7668	2787
月桂酸	熊果酸	车叶草苷	对香豆酸	毛蕊异黄酮苷	-1.59789	-1.85962	-1.89911	-0.257334	1681	1281	4576	9155
熊果酸	栀子苷	异槲皮苷	金雀异黄酮	山奈素	-0.776566	-1.85914	-1.10327	-0.419302	8224	1282	12179	7983
月桂酸	熊果酸	山奈酚	金雀异黄酮	黄芪甲苷 IV	-0.795401	-1.85897	-1.34582	-1.13076	8042	1283	10276	2186
车叶草苷	异槲皮苷	金雀异黄酮	紫云英苷	黄芪甲苷 IV	-1.97894	-1.85896	-1.11076	0.000463247	445	1284	12131	10976
原儿茶酸	月桂酸	熊果酸	槲皮素	黄芪甲苷 IV	-1.06631	-1.85883	-1.92728	-0.655052	5608	1285	4305	6063
熊果酸	咖啡酸	槲皮素	秦皮乙素	黄芪甲苷 IV	-1.56716	-1.85839	-2.55223	-1.48806	1846	1286	477	412
原儿茶酸	香草酸	芒柄花苷	槲皮素	秦皮乙素	-1.4511	-1.85833	-2.54582	-0.993049	2542	1287	492	3195
熊果酸	栀子苷	槲皮素	芦丁	金雀异黄酮	-0.507838	-1.85793	-1.46309	-0.217875	10698	1288	9172	9452
原儿茶酸	咖啡酸	槲皮素	金雀异黄酮	秦皮乙素	-1.22847	-1.85789	-1.91482	-0.407508	4184	1289	4425	8063
槲皮素	异槲皮苷	秦皮乙素	山奈素	黄芪甲苷 IV	-1.50777	-1.85729	-1.98611	-1.33241	2209	1290	3768	1004
原儿茶酸	阿魏酸	槲皮素	芦丁	金雀异黄酮	-1.5373	-1.85722	-2.02034	-0.406989	2020	1291	3449	8072
熊果酸	黄芪甲苷 IV				-2.17027	-1.85651	-2.17778	-1.64039	184	1292	2091	153
熊果酸	栀子苷	金雀异黄酮	山奈素		-0.915089	-1.85644	-1.29728	-0.486344	6938	1293	10683	7447
熊果酸	车叶草苷	京尼平苷酸	对香豆酸	金雀异黄酮	-1.42816	-1.85641	-1.66668	0.373077	2683	1294	7100	13211
原儿茶酸	栀子苷	对香豆酸	槲皮素	紫云英苷	-1.43678	-1.85625	-2.43358	-0.218826	2626	1295	832	9439
月桂酸	槲皮素	山奈酚	秦皮乙素	黄芪甲苷 IV	-1.5078	-1.85597	-2.13538	-1.24223	2208	1296	2425	1492
熊果酸	栀子苷	黄芪甲苷 IV			-1.82034	-1.85586	-1.58386	-1.1434	830	1297	7898	2089
阿魏酸	咖啡酸	山奈酚	秦皮乙素	黄芪甲苷 IV	-1.54518	-1.85583	-2.1975	-1.3809	1973	1298	1968	788
月桂酸	熊果酸	栀子苷	京尼平苷酸	黄芪甲苷 IV	-1.79586	-1.85581	-1.38387	-0.886044	902	1299	9927	4077
月桂酸	熊果酸				-1.80204	-1.8558	-2.08337	-1.34966	878	1300	2877	922
芒柄花苷	槲皮素	秦皮乙素	山奈素	黄芪甲苷 IV	-1.44547	-1.85572	-1.88843	-1.2946	2564	1301	4690	1215
香草酸	车叶草苷	对香豆酸	咖啡酸	槲皮素	-1.54946	-1.85561	-2.64023	-1.09526	1949	1302	283	2411
原儿茶酸	栀子苷	对香豆酸	槲皮素	秦皮乙素	-1.55093	-1.85559	-2.52866	-0.763733	1942	1303	543	5089
原儿茶酸	熊果酸	黄豆黄素			-0.757707	-1.85555	-0.537019	0.313169	8393	1304	15121	12899
车叶草苷	栀子苷	咖啡酸	槲皮素	黄芪甲苷 IV	-1.61126	-1.85539	-2.258	-1.49095	1617	1305	1590	407
原儿茶酸	栀子苷	咖啡酸	槲皮素	车叶草苷酸	-1.30794	-1.85533	-2.39337	-0.416629	3534	1306	962	7998
熊果酸	异槲皮苷	金雀异黄酮	黄豆黄素	黄芪甲苷 IV	-1.78767	-1.85532	-2.30842	-1.45995	929	1307	1317	515
熊果酸	栀子苷	芒柄花苷	紫云英苷	毛蕊异黄酮苷	-1.56022	-1.85514	-2.05771	-1.10221	1879	1308	3113	2356
月桂酸	熊果酸	车叶草苷	栀子苷	毛蕊异黄酮苷	-1.27333	-1.85507	-1.6591	-0.264986	3802	1309	7185	9106
熊果酸	车叶草苷	栀子苷	槲皮素	山奈酚	-0.714381	-1.85483	-1.68729	-1.08729	8825	1310	6869	2471
熊果酸	栀子苷	槲皮素	芦丁	山奈素	-0.337396	-1.85469	-1.45659	-0.388945	12061	1311	9228	8227
栀子苷	槲皮素	异槲皮苷	秦皮乙素	黄芪甲苷 IV	-1.79601	-1.85447	-2.339	-1.4535	900	1312	1167	534
栀子苷	槲皮素	秦皮乙素	黄芪甲苷 IV		-1.79601	-1.85447	-2.339	-1.4535	901	1313	1165	535
栀子苷	槲皮素	秦皮乙素	紫云英苷	黄芪甲苷 IV	-1.79601	-1.85447	-2.339	-1.4535	899	1314	1166	536
月桂酸	槲皮素	车叶草苷酸	黄芪甲苷 IV		-1.38964	-1.85422	-1.98022	-1.06474	2923	1315	3812	2638
月桂酸	槲皮素	紫云英苷	车叶草苷酸	黄芪甲苷 IV	-1.38964	-1.85422	-1.98022	-1.06474	2924	1316	3811	2639
月桂酸	熊果酸	车叶草苷酸			-1.67329	-1.85414	-1.98846	-1.19572	1344	1317	3759	1753
月桂酸	熊果酸	槲皮素	黄豆黄素	黄芪甲苷 IV	-1.26649	-1.85377	-2.30326	-1.27459	3861	1318	1344	1307
熊果酸	栀子苷	紫云英苷	毛蕊异黄酮苷	车叶草苷酸	-1.49995	-1.85306	-2.13746	-1.05869	2256	1319	2413	2681
栀子苷	咖啡酸	槲皮素	车叶草苷酸	黄芪甲苷 IV	-1.67158	-1.85294	-2.30986	-1.40557	1349	1320	1311	689
金雀异黄酮	山奈素	紫云英苷	黄豆黄素	黄芪甲苷 IV	-0.261109	-1.8529	-0.623658	0.666722	12627	1321	14759	14575
熊果酸	芒柄花苷	金雀异黄酮	山奈素	紫云英苷	-1.39845	-1.85253	-1.3804	-0.787817	2864	1322	9961	4878
熊果酸	车叶草苷	栀子苷	槲皮素	异槲皮苷	-0.60687	-1.8525	-1.58705	-0.844815	9830	1323	7857	4410
熊果酸	车叶草苷	栀子苷	京尼平苷酸	槲皮素	-0.60687	-1.8525	-1.58705	-0.844815	9831	1324	7856	4409
熊果酸	车叶草苷	栀子苷	槲皮素		-0.60687	-1.8525	-1.58705	-0.844815	9829	1325	7858	4411
原儿茶酸	车叶草苷	栀子苷	槲皮素	车叶草苷酸	-1.36679	-1.85244	-1.9959	0.112819	3087	1326	3683	11684
原儿茶酸	月桂酸	栀子苷	槲皮素	黄芪甲苷 IV	-1.81809	-1.85225	-2.35848	-0.59307	834	1327	1081	6614
京尼平苷酸	咖啡酸	槲皮素	芦丁	秦皮乙素	-1.43365	-1.85206	-2.20893	-0.910769	2654	1328	1901	3848
原儿茶酸	香草酸	熊果酸	异槲皮苷	黄芪甲苷 IV	-1.1952	-1.85123	-0.915246	-0.178829	4463	1329	13360	9724
月桂酸	槲皮素	黄豆黄素	车叶草苷酸	黄芪甲苷 IV	-1.17293	-1.85121	-2.13554	-1.10079	4668	1330	2424	2369
芒柄花苷	槲皮素	芦丁	金雀异黄酮	黄芪甲苷 IV	-1.1268	-1.85105	-1.95105	-0.779891	5076	1331	4080	4953
原儿茶酸	栀子苷	京尼平苷酸	槲皮素	金雀异黄酮	-1.34292	-1.85104	-1.89517	-0.0685822	3264	1332	4621	10487
原儿茶酸	栀子苷	槲皮素	金雀异黄酮		-1.34292	-1.85104	-1.89517	-0.0685822	3263	1333	4620	10488
原儿茶酸	栀子苷	槲皮素	异槲皮苷	金雀异黄酮	-1.34292	-1.85104	-1.89517	-0.0685822	3265	1334	4622	10489
原儿茶酸	栀子苷	咖啡酸	槲皮素	紫云英苷	-1.44816	-1.85103	-2.53203	-0.698154	2552	1335	527	5653
熊果酸	车叶草苷	栀子苷	黄豆黄素		-1.26747	-1.85082	-1.9486	-0.525931	3850	1336	4101	7152
车叶草苷	对香豆酸	槲皮素	异槲皮苷	芦丁	-1.11938	-1.85077	-2.28502	-0.515134	5130	1337	1427	7229
车叶草苷	对香豆酸	槲皮素	芦丁		-1.11938	-1.85077	-2.28502	-0.515134	5128	1338	1429	7231
车叶草苷	京尼平苷酸	对香豆酸	槲皮素	芦丁	-1.11938	-1.85077	-2.28502	-0.515134	5129	1339	1428	7230
原儿茶酸	咖啡酸	金雀异黄酮	山奈素	黄芪甲苷 IV	-0.495034	-1.8506	-0.287048	1.4494	10798	1340	15879	16351
月桂酸	熊果酸	京尼平苷酸			-1.57014	-1.85058	-1.40239	-0.330766	1830	1341	9747	8627
月桂酸	熊果酸	车叶草苷	京尼平苷酸	黄芪甲苷 IV	-2.11885	-1.85019	-1.76212	-1.11778	226	1342	6061	2254
芒柄花苷	槲皮素	芦丁	山奈酚	黄芪甲苷 IV	-1.38782	-1.85015	-2.07657	-1.01872	2939	1343	2932	2990
香草酸	咖啡酸	槲皮素	紫云英苷	黄芪甲苷 IV	-1.60027	-1.85008	-2.60351	-1.31629	1667	1344	345	1088
香草酸	咖啡酸	槲皮素	黄芪甲苷 IV		-1.60027	-1.85008	-2.60351	-1.31629	1670	1345	346	1086
香草酸	京尼平苷酸	咖啡酸	槲皮素	黄芪甲苷 IV	-1.60027	-1.85008	-2.60351	-1.31629	1668	1346	344	1085
香草酸	咖啡酸	槲皮素	异槲皮苷	黄芪甲苷 IV	-1.60027	-1.85008	-2.60351	-1.31629	1669	1347	343	1087
月桂酸	熊果酸	芒柄花苷	紫云英苷	车叶草苷酸	-1.88278	-1.8498	-1.98987	-0.905169	670	1348	3739	3906
对香豆酸	咖啡酸	槲皮素	芦丁	山奈素	-1.10673	-1.84971	-2.10354	-0.907539	5232	1349	2706	3886
熊果酸	车叶草苷	芒柄花苷	京尼平苷酸	金雀异黄酮	-1.67278	-1.84967	-1.70594	-0.179868	1346	1350	6665	9719
原儿茶酸	熊果酸	车叶草苷	槲皮素	秦皮乙素	-1.00176	-1.84965	-1.82849	-0.48147	6199	1351	5346	7498
原儿茶酸	咖啡酸	槲皮素	秦皮乙素	紫云英苷	-1.25526	-1.84927	-2.36142	-0.692198	3939	1352	1070	5694
车叶草苷	槲皮素	山奈酚	秦皮乙素	黄芪甲苷 IV	-1.55322	-1.84895	-2.22642	-1.43349	1926	1353	1775	595
原儿茶酸	咖啡酸	槲皮素	秦皮乙素	车叶草苷酸	-1.07913	-1.84892	-2.28688	-0.463479	5475	1354	1424	7648
栀子苷	槲皮素	秦皮乙素	车叶草苷酸	黄芪甲苷 IV	-1.80339	-1.84877	-2.31136	-1.35779	872	1355	1306	882
熊果酸	车叶草苷	金雀异黄酮	车叶草苷酸		-1.78877	-1.84872	-1.81409	-0.641829	923	1356	5478	6176
熊果酸	柚皮素	对香豆酸	槲皮素	芦丁	-0.913691	-1.84856	-2.24193	-0.379907	6953	1357	1684	8284
香草酸	咖啡酸	槲皮素	车叶草苷酸	黄芪甲苷 IV	-1.59378	-1.84845	-2.53997	-1.21603	1702	1358	509	1653
香草酸	熊果酸	车叶草苷	槲皮素	秦皮乙素	-0.865863	-1.84834	-1.75988	-0.726017	7394	1359	6080	5442
咖啡酸	槲皮素	异槲皮苷	紫云英苷	黄芪甲苷 IV	-1.82087	-1.84816	-2.49868	-1.71219	826	1360	622	86
咖啡酸	槲皮素	异槲皮苷	黄芪甲苷 IV		-1.82087	-1.84816	-2.49868	-1.71219	825	1361	624	87
咖啡酸	槲皮素	紫云英苷	黄芪甲苷 IV		-1.82087	-1.84816	-2.49868	-1.71219	828	1362	623	84
咖啡酸	槲皮素	黄芪甲苷 IV			-1.82087	-1.84816	-2.49868	-1.71219	827	1363	625	85
原儿茶酸	车叶草苷	芒柄花苷	对香豆酸	槲皮素	-1.73835	-1.84813	-2.5681	-0.572079	1097	1364	448	6778
原儿茶酸	芦丁	金雀异黄酮	山奈素	黄芪甲苷 IV	-0.60799	-1.84776	-0.460276	1.09216	9816	1365	15365	15801
原儿茶酸	车叶草苷	栀子苷	槲皮素		-1.48267	-1.84758	-2.07167	-0.0846285	2358	1366	2978	10365
原儿茶酸	车叶草苷	栀子苷	槲皮素	异槲皮苷	-1.48267	-1.84758	-2.07167	-0.0846285	2359	1367	2979	10366
原儿茶酸	车叶草苷	栀子苷	京尼平苷酸	槲皮素	-1.48267	-1.84758	-2.07167	-0.0846285	2360	1368	2980	10367
对香豆酸	咖啡酸	槲皮素	芦丁		-1.09291	-1.84752	-2.29801	-0.830655	5353	1369	1379	4539
对香豆酸	咖啡酸	槲皮素	异槲皮苷	芦丁	-1.09291	-1.84752	-2.29801	-0.830655	5352	1370	1380	4538
熊果酸	金雀异黄酮	山奈素	黄豆黄素	车叶草苷酸	-0.848601	-1.84717	-1.51901	-0.283837	7555	1371	8585	8986
芒柄花苷	对香豆酸	槲皮素	芦丁		-1.53621	-1.84679	-2.60212	-0.741926	2024	1372	349	5289
芒柄花苷	对香豆酸	槲皮素	芦丁	紫云英苷	-1.53621	-1.84679	-2.60212	-0.741926	2025	1373	350	5288
芒柄花苷	对香豆酸	槲皮素	异槲皮苷	芦丁	-1.53621	-1.84679	-2.60212	-0.741926	2023	1374	351	5290
熊果酸	车叶草苷	槲皮素	秦皮乙素	黄豆黄素	-1.58921	-1.84673	-2.33178	-1.25108	1724	1375	1199	1445
月桂酸	香草酸	熊果酸	栀子苷	山奈酚	-0.847887	-1.84664	-1.65522	-0.959443	7563	1376	7220	3486
对香豆酸	咖啡酸	槲皮素	山奈酚	黄芪甲苷 IV	-1.68273	-1.8466	-2.65373	-1.61893	1309	1377	265	182
对香豆酸	咖啡酸	槲皮素	车叶草苷酸	黄芪甲苷 IV	-1.76262	-1.84594	-2.49301	-1.46873	1017	1378	642	488
车叶草苷	对香豆酸	槲皮素	芦丁	黄芪甲苷 IV	-1.44543	-1.84562	-2.29917	-0.738943	2565	1379	1368	5317
栀子苷	槲皮素	芦丁	山奈素	黄芪甲苷 IV	-1.49689	-1.84553	-2.0428	-1.1928	2272	1380	3234	1774
熊果酸	芒柄花苷	金雀异黄酮	黄豆黄素		-1.49293	-1.84542	-2.05085	-1.41317	2296	1381	3160	667
熊果酸	紫云英苷	黄芪甲苷 IV			-2.28298	-1.8453	-1.9518	-1.54431	116	1382	4072	315
原儿茶酸	熊果酸	车叶草苷	对香豆酸	槲皮素	-1.04082	-1.8451	-1.99971	-0.173064	5839	1383	3636	9768
原儿茶酸	车叶草苷	槲皮素	秦皮乙素	紫云英苷	-1.51332	-1.84494	-2.30363	-0.678265	2177	1384	1342	5837
熊果酸	槲皮素	芦丁	秦皮乙素	车叶草苷酸	-0.714308	-1.84494	-1.65758	-0.66556	8826	1385	7206	5964
原儿茶酸	车叶草苷	芒柄花苷	槲皮素	紫云英苷	-1.69371	-1.84473	-2.35763	-0.467611	1267	1386	1087	7626
原儿茶酸	车叶草苷	芒柄花苷	槲皮素		-1.69371	-1.84473	-2.35763	-0.467611	1270	1387	1085	7627
原儿茶酸	车叶草苷	芒柄花苷	京尼平苷酸	槲皮素	-1.69371	-1.84473	-2.35763	-0.467611	1269	1388	1088	7628
原儿茶酸	车叶草苷	芒柄花苷	槲皮素	异槲皮苷	-1.69371	-1.84473	-2.35763	-0.467611	1268	1389	1086	7625
原儿茶酸	香草酸	咖啡酸	槲皮素	紫云英苷	-1.53042	-1.84431	-2.58194	-0.784904	2066	1390	405	4902
月桂酸	槲皮素	金雀异黄酮	秦皮乙素	黄芪甲苷 IV	-1.55678	-1.84429	-1.61892	-1.09499	1897	1391	7528	2413
原儿茶酸	香草酸	京尼平苷酸	咖啡酸	槲皮素	-1.4466	-1.84395	-2.57357	-0.726522	2559	1392	424	5435
原儿茶酸	香草酸	咖啡酸	槲皮素		-1.4466	-1.84395	-2.57357	-0.726522	2560	1393	425	5436
京尼平苷酸	槲皮素	紫云英苷	黄豆黄素	黄芪甲苷 IV	-1.4675	-1.84393	-2.34454	-1.42496	2441	1394	1141	615
京尼平苷酸	槲皮素	黄豆黄素	黄芪甲苷 IV		-1.4675	-1.84393	-2.34454	-1.42496	2440	1395	1142	616
香草酸	熊果酸	阿魏酸	山奈酚	秦皮乙素	-1.19147	-1.84391	-2.06782	-1.22101	4492	1396	3029	1625
原儿茶酸	槲皮素	秦皮乙素			-1.23303	-1.84388	-2.19697	-0.504859	4138	1397	1969	7309
原儿茶酸	京尼平苷酸	槲皮素	秦皮乙素		-1.23303	-1.84388	-2.19697	-0.504859	4137	1398	1970	7308
柚皮素	京尼平苷酸	槲皮素	芦丁	黄芪甲苷 IV	-1.72633	-1.84379	-2.18749	-1.0274	1146	1399	2013	2917
月桂酸	咖啡酸	槲皮素	金雀异黄酮	黄芪甲苷 IV	-1.25534	-1.84377	-2.12501	-1.55055	3937	1400	2519	296
原儿茶酸	月桂酸	栀子苷	槲皮素	芦丁	-1.58233	-1.84368	-2.36368	0.148549	1770	1401	1059	11899
原儿茶酸	槲皮素	芦丁	黄豆黄素	车叶草苷酸	-1.59211	-1.84318	-2.73804	-0.422111	1711	1402	164	7956
栀子苷	芒柄花苷	槲皮素	秦皮乙素	黄芪甲苷 IV	-1.76642	-1.84318	-2.27766	-1.492	1004	1403	1481	405
原儿茶酸	香草酸	熊果酸	芦丁	秦皮乙素	-0.398695	-1.84286	-0.525222	0.497295	11602	1404	15172	13843
月桂酸	熊果酸	金雀异黄酮	紫云英苷	黄芪甲苷 IV	-1.83907	-1.84285	-2.07864	-1.43363	774	1405	2916	594
车叶草苷	柚皮素	芒柄花苷	槲皮素	芦丁	-1.52487	-1.84259	-2.11843	-0.386464	2101	1406	2568	8247
京尼平苷酸	咖啡酸	槲皮素	黄芪甲苷 IV		-1.78046	-1.84249	-2.40482	-1.63198	952	1407	922	160
京尼平苷酸	咖啡酸	槲皮素	紫云英苷	黄芪甲苷 IV	-1.78046	-1.84249	-2.40482	-1.63198	953	1408	923	159
京尼平苷酸	咖啡酸	槲皮素	异槲皮苷	黄芪甲苷 IV	-1.78046	-1.84249	-2.40482	-1.63198	954	1409	921	161
熊果酸	芒柄花苷	槲皮素	秦皮乙素	车叶草苷酸	-1.16381	-1.84241	-2.09296	-1.09654	4761	1410	2807	2402
原儿茶酸	栀子苷	槲皮素	芦丁	山奈酚	-1.74999	-1.84241	-2.43005	-0.783393	1057	1411	841	4924
咖啡酸	槲皮素	芦丁	秦皮乙素	车叶草苷酸	-1.13756	-1.8424	-2.08345	-0.630026	4995	1412	2876	6272
原儿茶酸	京尼平苷酸	咖啡酸	槲皮素	芦丁	-1.61855	-1.84236	-2.4693	-0.293486	1599	1413	707	8905
原儿茶酸	香草酸	京尼平苷酸	槲皮素	黄豆黄素	-1.51121	-1.8423	-2.88332	-0.831922	2193	1414	66	4526
原儿茶酸	香草酸	槲皮素	黄豆黄素		-1.51121	-1.8423	-2.88332	-0.831922	2194	1415	65	4527
柚皮素	金雀异黄酮	山奈素	黄豆黄素	黄芪甲苷 IV	0.0474011	-1.84223	-0.548899	1.04942	14766	1416	15072	15708
熊果酸	栀子苷	京尼平苷酸	紫云英苷	毛蕊异黄酮苷	-1.60306	-1.84198	-1.62724	-0.413431	1655	1417	7456	8017
月桂酸	熊果酸	栀子苷	山奈酚	秦皮乙素	-1.2234	-1.8413	-1.90636	-0.883196	4218	1418	4508	4099
栀子苷	对香豆酸	槲皮素	秦皮乙素	黄芪甲苷 IV	-1.99378	-1.84108	-2.67329	-1.50085	421	1419	230	391
月桂酸	熊果酸	秦皮乙素	黄豆黄素	黄芪甲苷 IV	-1.77408	-1.84096	-1.58821	-1.01312	979	1420	7847	3028
栀子苷	咖啡酸	金雀异黄酮	黄芪甲苷 IV		-1.5317	-1.84092	-1.67461	-0.6841	2059	1421	6999	5767
香草酸	熊果酸	栀子苷	槲皮素	黄豆黄素	-1.24022	-1.84087	-2.57628	-0.907264	4073	1422	418	3892
车叶草苷	栀子苷	芒柄花苷	咖啡酸	槲皮素	-1.43646	-1.8405	-2.24394	-1.46433	2633	1423	1680	508
熊果酸	芒柄花苷	金雀异黄酮	山奈素	车叶草苷酸	-1.43877	-1.84044	-1.46249	-0.776731	2611	1424	9180	4983
月桂酸	车叶草苷	咖啡酸	槲皮素	黄芪甲苷 IV	-1.51807	-1.84035	-2.22755	-1.49605	2142	1425	1769	395
原儿茶酸	香草酸	京尼平苷酸	槲皮素	秦皮乙素	-1.18485	-1.84025	-2.24592	-0.767786	4563	1426	1669	5049
原儿茶酸	香草酸	槲皮素	秦皮乙素		-1.18485	-1.84025	-2.24592	-0.767786	4564	1427	1670	5048
熊果酸	山奈素	紫云英苷	黄豆黄素	黄芪甲苷 IV	-1.59992	-1.84007	-1.42237	-1.09087	1672	1428	9528	2443
香草酸	阿魏酸	槲皮素	秦皮乙素	黄芪甲苷 IV	-1.69099	-1.83987	-2.31392	-1.21306	1281	1429	1294	1668
月桂酸	栀子苷	金雀异黄酮	紫云英苷	黄芪甲苷 IV	-2.30633	-1.83985	-1.76596	-0.0340782	106	1430	6031	10745
熊果酸	车叶草苷	芒柄花苷	对香豆酸	槲皮素	-1.07505	-1.83975	-2.16106	-1.21869	5528	1431	2212	1637
熊果酸	车叶草苷	芒柄花苷	京尼平苷酸	紫云英苷	-2.01044	-1.83965	-2.06098	-0.456861	388	1432	3085	7691
对香豆酸	槲皮素	芦丁	黄芪甲苷 IV		-1.40892	-1.83963	-2.35957	-0.786912	2794	1433	1076	4887
对香豆酸	槲皮素	异槲皮苷	芦丁	黄芪甲苷 IV	-1.40892	-1.83963	-2.35957	-0.786912	2793	1434	1078	4886
对香豆酸	槲皮素	芦丁	紫云英苷	黄芪甲苷 IV	-1.40892	-1.83963	-2.35957	-0.786912	2795	1435	1077	4885
原儿茶酸	咖啡酸	槲皮素	异槲皮苷	秦皮乙素	-1.19603	-1.8395	-2.33024	-0.619304	4458	1436	1208	6411
香草酸	熊果酸	槲皮素	秦皮乙素	黄豆黄素	-1.21041	-1.83948	-2.43363	-0.871735	4327	1437	831	4190
槲皮素	金雀异黄酮	秦皮乙素	黄芪甲苷 IV		-1.5922	-1.83917	-1.70146	-1.23569	1710	1438	6705	1539
槲皮素	金雀异黄酮	秦皮乙素	紫云英苷	黄芪甲苷 IV	-1.5922	-1.83917	-1.70146	-1.23569	1709	1439	6704	1540
栀子苷	阿魏酸	对香豆酸	槲皮素	芦丁	-1.21839	-1.83914	-2.17754	-0.780466	4258	1440	2094	4944
熊果酸	芒柄花苷	槲皮素	芦丁	金雀异黄酮	-0.671788	-1.83887	-1.76084	-0.562891	9229	1441	6074	6840
熊果酸	异槲皮苷	秦皮乙素	山奈素	黄芪甲苷 IV	-1.56632	-1.83867	-1.60653	-1.00785	1849	1442	7660	3076
原儿茶酸	熊果酸	车叶草苷	金雀异黄酮	黄豆黄素	-0.579177	-1.83792	-0.678741	0.870234	10085	1443	14508	15217
香草酸	熊果酸	对香豆酸	槲皮素	黄芪甲苷 IV	-1.38751	-1.83792	-2.44401	-1.09548	2940	1444	785	2407
月桂酸	芒柄花苷	京尼平苷酸	槲皮素	黄芪甲苷 IV	-1.73452	-1.83771	-2.08161	-1.38089	1108	1445	2898	789
月桂酸	熊果酸	京尼平苷酸	异槲皮苷	黄芪甲苷 IV	-2.07551	-1.83766	-1.85873	-1.26337	278	1446	4997	1384
车叶草苷	芒柄花苷	槲皮素	秦皮乙素		-1.583	-1.83733	-2.10676	-1.39431	1765	1447	2680	727
车叶草苷	芒柄花苷	京尼平苷酸	槲皮素	秦皮乙素	-1.583	-1.83733	-2.10676	-1.39431	1764	1448	2681	729
车叶草苷	芒柄花苷	槲皮素	秦皮乙素	紫云英苷	-1.583	-1.83733	-2.10676	-1.39431	1763	1449	2679	728
原儿茶酸	阿魏酸	对香豆酸	咖啡酸	槲皮素	-1.59657	-1.83707	-2.70984	-0.878012	1688	1450	190	4142
熊果酸	金雀异黄酮	黄豆黄素	车叶草苷酸		-1.29328	-1.83661	-2.14858	-1.02694	3650	1451	2313	2920
原儿茶酸	芒柄花苷	槲皮素	秦皮乙素	黄豆黄素	-1.80502	-1.83661	-2.86379	-0.99714	867	1452	77	3168
熊果酸	车叶草苷	秦皮乙素	紫云英苷	车叶草苷酸	-0.478657	-1.83654	-0.85385	0.282313	10943	1453	13698	12723
原儿茶酸	咖啡酸	金雀异黄酮	山奈素	黄豆黄素	-0.0187101	-1.83649	-0.356112	1.54571	14376	1454	15695	16464
熊果酸	对香豆酸	山奈酚	黄豆黄素	黄芪甲苷 IV	-1.04116	-1.83612	-2.29837	-1.66211	5836	1455	1374	125
月桂酸	芒柄花苷	槲皮素	紫云英苷	黄芪甲苷 IV	-1.78468	-1.83604	-2.19179	-1.46542	940	1456	1984	502
月桂酸	芒柄花苷	槲皮素	黄芪甲苷 IV		-1.78468	-1.83604	-2.19179	-1.46542	939	1457	1985	501
月桂酸	金雀异黄酮	车叶草苷酸	黄芪甲苷 IV		-2.07601	-1.83595	-1.9802	-0.806437	277	1458	3813	4745
原儿茶酸	栀子苷	槲皮素	金雀异黄酮	紫云英苷	-1.39648	-1.83583	-1.95719	-0.106362	2872	1459	4015	10216
原儿茶酸	熊果酸	栀子苷	黄豆黄素		-0.487163	-1.8358	-0.555405	0.462818	10870	1460	15040	13682
原儿茶酸	香草酸	对香豆酸	槲皮素	金雀异黄酮	-1.32112	-1.8358	-2.18742	-0.432525	3419	1461	2015	7865
熊果酸	槲皮素	山奈酚	秦皮乙素	黄芪甲苷 IV	-1.31676	-1.8356	-2.30945	-1.36843	3450	1462	1314	839
原儿茶酸	熊果酸	对香豆酸	紫云英苷	黄豆黄素	-0.706604	-1.83558	-0.961745	0.843642	8914	1463	13106	15141
月桂酸	熊果酸	栀子苷	京尼平苷酸	对香豆酸	-0.654936	-1.83539	-1.39748	0.427435	9374	1464	9785	13501
原儿茶酸	熊果酸	栀子苷	金雀异黄酮	黄豆黄素	-0.279533	-1.83528	-0.469263	1.18475	12511	1465	15341	15966
月桂酸	熊果酸	栀子苷	柚皮素		-0.0664001	-1.83527	-1.10277	0.755322	14098	1466	12184	14880
熊果酸	栀子苷	京尼平苷酸	异槲皮苷	黄芪甲苷 IV	-1.88839	-1.835	-1.41528	-0.88734	645	1467	9604	4069
原儿茶酸	月桂酸	熊果酸	栀子苷	异槲皮苷	-0.590834	-1.83479	-0.521427	0.720997	9986	1468	15186	14753
月桂酸	香草酸	咖啡酸	槲皮素	黄芪甲苷 IV	-1.5451	-1.83469	-2.48714	-1.21812	1974	1469	655	1640
原儿茶酸	栀子苷	京尼平苷酸	对香豆酸	槲皮素	-1.38215	-1.83463	-2.37357	-0.15027	2974	1470	1036	9941
原儿茶酸	栀子苷	对香豆酸	槲皮素	异槲皮苷	-1.38215	-1.83463	-2.37357	-0.15027	2976	1471	1034	9942
原儿茶酸	栀子苷	对香豆酸	槲皮素		-1.38215	-1.83463	-2.37357	-0.15027	2975	1472	1035	9943
咖啡酸	槲皮素	芦丁	秦皮乙素	紫云英苷	-1.37614	-1.83446	-2.1978	-0.850895	3026	1473	1967	4356
槲皮素	山奈酚	秦皮乙素	车叶草苷酸	黄芪甲苷 IV	-1.53776	-1.83442	-2.2049	-1.25662	2015	1474	1920	1419
原儿茶酸	熊果酸	槲皮素	山奈酚	黄芪甲苷 IV	-1.06415	-1.8342	-1.86268	-0.737158	5624	1475	4959	5330
熊果酸	阿魏酸	槲皮素	芦丁	紫云英苷	-0.536377	-1.8341	-1.43493	-0.593739	10451	1476	9399	6608
熊果酸	车叶草苷	山奈酚	秦皮乙素		-1.41306	-1.83401	-1.94283	-1.205	2762	1477	4158	1717
熊果酸	芒柄花苷	槲皮素	秦皮乙素	紫云英苷	-1.2703	-1.83401	-2.13767	-1.22965	3820	1478	2404	1579
熊果酸	芒柄花苷	槲皮素	异槲皮苷	秦皮乙素	-1.2703	-1.83401	-2.13767	-1.22965	3819	1479	2403	1580
熊果酸	芒柄花苷	槲皮素	秦皮乙素		-1.2703	-1.83401	-2.13767	-1.22965	3821	1480	2406	1581
熊果酸	芒柄花苷	京尼平苷酸	槲皮素	秦皮乙素	-1.2703	-1.83401	-2.13767	-1.22965	3822	1481	2405	1578
熊果酸	金雀异黄酮	紫云英苷	车叶草苷酸	黄芪甲苷 IV	-1.79344	-1.834	-2.17479	-1.38346	908	1482	2114	778
对香豆酸	金雀异黄酮	山奈素	黄豆黄素	黄芪甲苷 IV	-0.163589	-1.83394	-0.778537	0.567789	13403	1483	14057	14166
月桂酸	芒柄花苷	金雀异黄酮	黄豆黄素	黄芪甲苷 IV	-1.63122	-1.83371	-1.62195	-0.967983	1527	1484	7494	3412
熊果酸	咖啡酸	槲皮素	芦丁	黄芪甲苷 IV	-1.25259	-1.83335	-2.02759	-1.21901	3965	1485	3373	1634
熊果酸	栀子苷	柚皮素	紫云英苷	黄豆黄素	-1.07175	-1.83289	-1.58264	-0.186778	5557	1486	7911	9671
原儿茶酸	熊果酸	车叶草苷	栀子苷	紫云英苷	-1.02668	-1.83267	-0.778573	0.544482	5954	1487	14056	14049
栀子苷	对香豆酸	金雀异黄酮	黄豆黄素	黄芪甲苷 IV	-1.48742	-1.83248	-1.88767	-0.573597	2326	1488	4697	6764
香草酸	槲皮素	芦丁	秦皮乙素	黄豆黄素	-1.64046	-1.83234	-2.6364	-1.08546	1478	1489	292	2478
月桂酸	车叶草苷	芒柄花苷	槲皮素	芦丁	-1.48322	-1.83217	-2.10056	-0.35316	2351	1490	2742	8473
栀子苷	对香豆酸	槲皮素	芦丁	紫云英苷	-1.17928	-1.83217	-2.27954	-0.373522	4617	1491	1470	8336
月桂酸	熊果酸	栀子苷	金雀异黄酮	黄芪甲苷 IV	-1.79252	-1.83211	-1.73032	-1.05445	912	1492	6365	2713
熊果酸	槲皮素	异槲皮苷	黄豆黄素	黄芪甲苷 IV	-1.30038	-1.83199	-2.39256	-1.35522	3590	1493	970	898
熊果酸	槲皮素	黄豆黄素	黄芪甲苷 IV		-1.30038	-1.83199	-2.39256	-1.35522	3588	1494	971	896
熊果酸	槲皮素	紫云英苷	黄豆黄素	黄芪甲苷 IV	-1.30038	-1.83199	-2.39256	-1.35522	3591	1495	969	899
熊果酸	京尼平苷酸	槲皮素	黄豆黄素	黄芪甲苷 IV	-1.30038	-1.83199	-2.39256	-1.35522	3589	1496	972	897
槲皮素	紫云英苷	黄芪甲苷 IV			-1.66202	-1.83197	-2.27962	-1.48371	1391	1497	1469	433
槲皮素	黄芪甲苷 IV				-1.66202	-1.83197	-2.27962	-1.48371	1392	1498	1468	434
月桂酸	熊果酸	金雀异黄酮	紫云英苷	黄豆黄素	-1.35146	-1.83185	-2.02521	-0.960845	3195	1499	3399	3468
原儿茶酸	熊果酸	芒柄花苷	对香豆酸	槲皮素	-0.990099	-1.83167	-2.21157	-0.376145	6325	1500	1880	8315
金雀异黄酮	秦皮乙素	山奈素	黄豆黄素	黄芪甲苷 IV	-0.829839	-1.83161	-1.13296	0.124752	7719	1501	11959	11773
芒柄花苷	对香豆酸	槲皮素	秦皮乙素	黄芪甲苷 IV	-1.96482	-1.83158	-2.70008	-1.58694	463	1502	201	222
月桂酸	槲皮素	异槲皮苷	黄芪甲苷 IV		-1.57882	-1.83143	-2.20129	-1.42199	1785	1503	1944	636
月桂酸	槲皮素	异槲皮苷	紫云英苷	黄芪甲苷 IV	-1.57882	-1.83143	-2.20129	-1.42199	1786	1504	1943	635
香草酸	槲皮素	山奈酚	秦皮乙素	黄芪甲苷 IV	-1.45281	-1.83142	-2.19975	-1.12003	2532	1505	1953	2239
栀子苷	对香豆酸	槲皮素	异槲皮苷	芦丁	-0.980848	-1.83103	-2.17093	-0.328421	6417	1506	2141	8643
栀子苷	对香豆酸	槲皮素	芦丁		-0.980848	-1.83103	-2.17093	-0.328421	6418	1507	2142	8644
原儿茶酸	车叶草苷	栀子苷	芒柄花苷	槲皮素	-1.67548	-1.83093	-2.25649	-0.370717	1337	1508	1597	8347
熊果酸	槲皮素	异槲皮苷	芦丁	山奈酚	-0.294807	-1.83092	-1.34276	-0.269898	12373	1509	10311	9062
熊果酸	槲皮素	芦丁	山奈酚	紫云英苷	-0.294807	-1.83092	-1.34276	-0.269898	12375	1510	10312	9063
熊果酸	槲皮素	芦丁	山奈酚		-0.294807	-1.83092	-1.34276	-0.269898	12374	1511	10310	9064
原儿茶酸	车叶草苷	芒柄花苷	咖啡酸	槲皮素	-1.60555	-1.83092	-2.58246	-0.796032	1638	1512	403	4826
原儿茶酸	香草酸	熊果酸	阿魏酸	芦丁	-0.761232	-1.83081	-0.551139	0.233393	8362	1513	15048	12437
月桂酸	熊果酸	车叶草苷	毛蕊异黄酮苷		-1.5378	-1.83066	-1.78436	-0.724448	2014	1514	5815	5453
原儿茶酸	栀子苷	咖啡酸	槲皮素	异槲皮苷	-1.36456	-1.83031	-2.46876	-0.590585	3105	1515	711	6634
原儿茶酸	栀子苷	京尼平苷酸	咖啡酸	槲皮素	-1.36456	-1.83031	-2.46876	-0.590585	3103	1516	712	6633
原儿茶酸	栀子苷	咖啡酸	槲皮素		-1.36456	-1.83031	-2.46876	-0.590585	3104	1517	713	6632
月桂酸	熊果酸	车叶草苷	柚皮素	山奈素	-1.61816	-1.83025	-1.68594	-0.718621	1601	1518	6884	5501
香草酸	熊果酸	车叶草苷	紫云英苷	黄豆黄素	-1.4924	-1.83025	-1.31976	-0.19931	2298	1519	10494	9576
芒柄花苷	京尼平苷酸	槲皮素	秦皮乙素	车叶草苷酸	-1.52174	-1.83019	-2.33735	-1.31343	2110	1520	1175	1101
熊果酸	金雀异黄酮	山奈素	毛蕊异黄酮苷	黄芪甲苷 IV	-0.850287	-1.83013	-1.40712	-0.617638	7541	1521	9696	6428
原儿茶酸	月桂酸	香草酸	熊果酸	山奈酚	-0.904598	-1.83009	-1.55642	-1.0372	7038	1522	8213	2850
车叶草苷	槲皮素	芦丁	秦皮乙素	黄豆黄素	-2.00531	-1.82963	-2.58314	-1.16672	399	1523	398	1942
月桂酸	芒柄花苷	紫云英苷	黄芪甲苷 IV		-3.13019	-1.82958	-2.04201	-0.811558	5	1524	3240	4709
原儿茶酸	车叶草苷	栀子苷	槲皮素	紫云英苷	-1.55531	-1.8294	-2.11564	-0.124344	1910	1525	2593	10113
京尼平苷酸	槲皮素	芦丁	秦皮乙素	黄豆黄素	-1.90477	-1.82934	-2.51425	-1.22656	602	1526	577	1600
香草酸	咖啡酸	槲皮素	芦丁	黄豆黄素	-1.54367	-1.82898	-2.80452	-1.03548	1979	1527	112	2858
月桂酸	芒柄花苷	槲皮素	车叶草苷酸	黄芪甲苷 IV	-1.57892	-1.82898	-1.99986	-1.15254	1784	1528	3635	2028
熊果酸	金雀异黄酮	紫云英苷	黄豆黄素		-1.46849	-1.82876	-2.13898	-1.13002	2437	1529	2394	2191
月桂酸	熊果酸	对香豆酸	紫云英苷		-1.71531	-1.82856	-1.91782	-0.80907	1192	1530	4391	4727
月桂酸	金雀异黄酮	紫云英苷	车叶草苷酸	黄芪甲苷 IV	-2.0454	-1.82846	-1.72503	-0.607989	321	1531	6433	6487
月桂酸	熊果酸	栀子苷	芒柄花苷	黄芪甲苷 IV	-1.75803	-1.82835	-1.3496	-1.09305	1028	1532	10248	2432
熊果酸	咖啡酸	山奈酚	秦皮乙素	黄芪甲苷 IV	-1.41286	-1.8282	-2.28733	-1.62633	2763	1533	1422	175
槲皮素	异槲皮苷	金雀异黄酮	秦皮乙素	黄芪甲苷 IV	-1.65801	-1.82811	-1.78135	-1.30891	1406	1534	5850	1128
原儿茶酸	咖啡酸	槲皮素	黄豆黄素	车叶草苷酸	-1.20373	-1.8279	-2.60968	-0.427907	4392	1535	338	7903
原儿茶酸	车叶草苷	咖啡酸	槲皮素	黄豆黄素	-1.60661	-1.82759	-2.78808	-0.859508	1633	1536	120	4291
栀子苷	芒柄花苷	对香豆酸	咖啡酸	槲皮素	-1.71449	-1.82732	-2.57094	-1.57651	1193	1537	436	236
原儿茶酸	栀子苷	咖啡酸	槲皮素	金雀异黄酮	-1.18225	-1.82719	-2.09588	-0.298753	4598	1538	2780	8871
车叶草苷	京尼平苷酸	槲皮素	黄豆黄素	黄芪甲苷 IV	-1.1697	-1.82705	-2.1772	-1.22984	4696	1539	2099	1577
车叶草苷	槲皮素	黄豆黄素	黄芪甲苷 IV		-1.1697	-1.82705	-2.1772	-1.22984	4698	1540	2098	1576
车叶草苷	槲皮素	紫云英苷	黄豆黄素	黄芪甲苷 IV	-1.1697	-1.82705	-2.1772	-1.22984	4697	1541	2097	1575
原儿茶酸	咖啡酸	槲皮素	芦丁	山奈酚	-1.63057	-1.82681	-2.5867	-0.894305	1531	1542	391	4010
月桂酸	柚皮素	槲皮素	芦丁	黄芪甲苷 IV	-1.40922	-1.82679	-2.03575	-0.681194	2791	1543	3293	5801
熊果酸	车叶草苷	对香豆酸	芦丁	山奈素	-1.1603	-1.8266	-0.986202	-0.0425432	4793	1544	12968	10687
月桂酸	熊果酸	车叶草苷	异槲皮苷	黄芪甲苷 IV	-1.9173	-1.8265	-1.49671	-1.14783	576	1545	8821	2052
原儿茶酸	车叶草苷	对香豆酸	槲皮素	秦皮乙素	-1.62974	-1.82628	-2.61471	-0.784759	1538	1546	330	4905
熊果酸	栀子苷	金雀异黄酮	车叶草苷酸	黄芪甲苷 IV	-1.79186	-1.82605	-1.87874	-0.958707	913	1547	4804	3494
熊果酸	异槲皮苷	黄豆黄素	黄芪甲苷 IV		-2.23594	-1.82601	-2.17432	-1.87059	134	1548	2119	25
月桂酸	熊果酸	芒柄花苷	黄豆黄素	黄芪甲苷 IV	-2.17785	-1.82601	-2.16994	-1.95512	174	1549	2148	8
月桂酸	熊果酸	京尼平苷酸	车叶草苷酸	黄芪甲苷 IV	-1.92372	-1.82592	-1.81344	-1.22453	556	1550	5489	1616
京尼平苷酸	金雀异黄酮	黄豆黄素	黄芪甲苷 IV		-1.51192	-1.8257	-1.46284	-0.294473	2187	1551	9176	8894
香草酸	咖啡酸	槲皮素	金雀异黄酮	黄芪甲苷 IV	-1.31508	-1.82566	-2.12255	-1.04699	3460	1552	2557	2766
原儿茶酸	香草酸	咖啡酸	槲皮素	异槲皮苷	-1.45998	-1.82551	-2.55721	-0.721735	2492	1553	465	5477
原儿茶酸	熊果酸	栀子苷	芦丁	金雀异黄酮	-0.163287	-1.82541	0.100634	1.8913	13409	1554	16629	16747
栀子苷	柚皮素	芒柄花苷	槲皮素	芦丁	-1.26413	-1.82534	-2.22379	-0.372923	3877	1555	1797	8341
原儿茶酸	熊果酸	异槲皮苷	黄豆黄素	车叶草苷酸	-0.675295	-1.82496	-0.860627	0.503789	9191	1556	13661	13872
熊果酸	阿魏酸	槲皮素	芦丁		-0.441849	-1.82492	-1.36474	-0.48246	11234	1557	10104	7490
熊果酸	阿魏酸	槲皮素	异槲皮苷	芦丁	-0.441849	-1.82492	-1.36474	-0.48246	11233	1558	10105	7491
芒柄花苷	阿魏酸	咖啡酸	槲皮素	秦皮乙素	-1.56396	-1.82473	-2.49964	-1.55335	1862	1559	619	287
原儿茶酸	车叶草苷	芒柄花苷	槲皮素	黄芪甲苷 IV	-1.83041	-1.82458	-2.51201	-0.807195	800	1560	587	4737
香草酸	熊果酸	柚皮素	槲皮素	芦丁	-0.581338	-1.82448	-2.04179	0.23426	10068	1561	3241	12445
月桂酸	熊果酸	车叶草苷	黄豆黄素	黄芪甲苷 IV	-2.1076	-1.82431	-1.78453	-1.53407	240	1562	5812	331
原儿茶酸	熊果酸	车叶草苷	芦丁	金雀异黄酮	-0.473564	-1.82423	-0.359733	1.32688	10985	1563	15686	16189
熊果酸	异槲皮苷	紫云英苷	黄豆黄素	黄芪甲苷 IV	-2.17785	-1.82389	-2.03274	-1.79165	175	1564	3322	47
对香豆酸	槲皮素	芦丁	金雀异黄酮	黄芪甲苷 IV	-0.914479	-1.8236	-2.08689	-0.729468	6949	1565	2845	5405
熊果酸	对香豆酸	槲皮素	黄豆黄素	黄芪甲苷 IV	-1.45037	-1.82358	-2.64297	-1.38937	2546	1566	281	750
熊果酸	柚皮素	京尼平苷酸	槲皮素	芦丁	-0.264891	-1.82355	-1.32334	0.160419	12600	1567	10465	11980
香草酸	熊果酸	栀子苷	槲皮素	黄芪甲苷 IV	-1.28078	-1.82347	-2.20691	-1.06782	3744	1568	1907	2617
原儿茶酸	香草酸	芒柄花苷	槲皮素	黄豆黄素	-1.63221	-1.82322	-2.95541	-0.937733	1522	1569	32	3667
原儿茶酸	熊果酸	紫云英苷	黄豆黄素	黄芪甲苷 IV	-0.849099	-1.82306	-0.890756	-0.154399	7549	1570	13488	9904
熊果酸	车叶草苷	异槲皮苷	秦皮乙素	紫云英苷	-0.538843	-1.82304	-0.829808	0.12781	10427	1571	13832	11787
月桂酸	熊果酸	栀子苷	京尼平苷酸	毛蕊异黄酮苷	-1.32153	-1.82242	-1.81146	-0.754567	3413	1572	5520	5180
熊果酸	车叶草苷	京尼平苷酸	车叶草苷酸		-1.73457	-1.82236	-1.58735	-0.178041	1107	1573	7853	9732
熊果酸	槲皮素	芦丁			-0.133527	-1.82236	-1.18775	-0.131148	13611	1574	11578	10066
熊果酸	槲皮素	异槲皮苷	芦丁		-0.133527	-1.82236	-1.18775	-0.131148	13612	1575	11579	10067
京尼平苷酸	咖啡酸	金雀异黄酮	黄豆黄素	黄芪甲苷 IV	-1.7112	-1.82233	-1.93849	-1.08092	1205	1576	4206	2499
月桂酸	熊果酸	车叶草苷	对香豆酸	山奈素	-1.62751	-1.8222	-1.396	-0.719258	1554	1577	9801	5492
柚皮素	咖啡酸	槲皮素	芦丁	黄芪甲苷 IV	-1.75964	-1.82213	-2.28011	-1.25246	1023	1578	1461	1442
原儿茶酸	车叶草苷	柚皮素	槲皮素	芦丁	-1.24947	-1.82208	-2.07103	0.604397	3995	1579	2987	14329
熊果酸	阿魏酸	槲皮素	秦皮乙素	黄豆黄素	-1.60055	-1.82206	-2.46038	-1.26202	1666	1580	733	1392
原儿茶酸	芒柄花苷	咖啡酸	槲皮素	金雀异黄酮	-1.22976	-1.8219	-2.28418	-0.492762	4170	1581	1441	7398
熊果酸	栀子苷	异槲皮苷	金雀异黄酮	黄豆黄素	-1.13147	-1.82185	-2.04863	-0.248345	5036	1582	3179	9230
月桂酸	阿魏酸	山奈酚	秦皮乙素	黄芪甲苷 IV	-1.83731	-1.82173	-1.90941	-0.615623	785	1583	4479	6440
原儿茶酸	柚皮素	槲皮素	芦丁	秦皮乙素	-1.20577	-1.82167	-2.19954	-0.0702313	4380	1584	1955	10472
原儿茶酸	月桂酸	槲皮素	山奈酚	黄芪甲苷 IV	-1.61801	-1.82156	-2.25635	-0.807667	1602	1585	1598	4735
熊果酸	对香豆酸	金雀异黄酮	山奈素		-1.1238	-1.82119	-1.37989	-0.448857	5097	1586	9964	7744
原儿茶酸	栀子苷	芒柄花苷	槲皮素	金雀异黄酮	-1.43688	-1.82118	-2.0028	-0.244581	2625	1587	3599	9257
熊果酸	对香豆酸	异槲皮苷	金雀异黄酮	山奈素	-0.981339	-1.82115	-1.19222	-0.431336	6413	1588	11540	7874
熊果酸	车叶草苷	栀子苷	金雀异黄酮	山奈素	-0.916915	-1.82113	-1.06569	-0.175648	6924	1589	12457	9748
熊果酸	栀子苷	芒柄花苷	异槲皮苷	毛蕊异黄酮苷	-1.52173	-1.82108	-2.15257	-1.19395	2111	1590	2281	1761
原儿茶酸	月桂酸	车叶草苷	栀子苷	槲皮素	-1.37453	-1.82097	-2.02899	0.0357724	3039	1591	3355	11229
原儿茶酸	香草酸	熊果酸	金雀异黄酮	山奈素	-0.928369	-1.82091	-1.00036	-0.143611	6843	1592	12886	9989
香草酸	熊果酸	栀子苷	紫云英苷		-1.35997	-1.82062	-0.95768	0.442882	3138	1593	13133	13580
京尼平苷酸	异槲皮苷	黄芪甲苷 IV			-2.85306	-1.82046	-1.84476	-0.455241	28	1594	5165	7705
车叶草苷	芒柄花苷	槲皮素	秦皮乙素	车叶草苷酸	-1.54051	-1.82031	-2.0406	-1.2891	1996	1595	3253	1240
车叶草苷	异槲皮苷	金雀异黄酮	车叶草苷酸	黄芪甲苷 IV	-1.76058	-1.82018	-1.02561	0.200537	1021	1596	12722	12252
熊果酸	对香豆酸	山奈酚	金雀异黄酮	黄芪甲苷 IV	-0.575651	-1.82013	-1.61327	-1.23427	10124	1597	7590	1551
熊果酸	栀子苷	对香豆酸	槲皮素	秦皮乙素	-1.40946	-1.82006	-2.26695	-1.08499	2789	1598	1539	2483
原儿茶酸	熊果酸	槲皮素	芦丁	山奈酚	-0.772253	-1.81993	-1.78449	-0.267637	8261	1599	5813	9090
车叶草苷	槲皮素	金雀异黄酮	秦皮乙素	黄芪甲苷 IV	-1.4874	-1.81958	-1.58479	-1.22328	2327	1600	7885	1618
月桂酸	熊果酸	栀子苷	芒柄花苷	对香豆酸	-0.917131	-1.81945	-1.5451	0.00158572	6923	1601	8329	10986
熊果酸	车叶草苷	异槲皮苷	金雀异黄酮		-1.75581	-1.81942	-1.83109	-0.921544	1036	1602	5320	3777
月桂酸	对香豆酸	金雀异黄酮	黄豆黄素	黄芪甲苷 IV	-1.21408	-1.81941	-1.89258	-0.755223	4292	1603	4645	5173
熊果酸	栀子苷	京尼平苷酸	金雀异黄酮	山奈素	-0.941826	-1.81908	-1.06173	-0.407738	6731	1604	12480	8061
车叶草苷	芒柄花苷	咖啡酸	槲皮素	秦皮乙素	-1.64334	-1.81881	-2.55624	-1.54631	1462	1605	469	310
香草酸	熊果酸	对香豆酸	槲皮素	紫云英苷	-1.07058	-1.81869	-2.29112	-0.810171	5565	1606	1399	4716
月桂酸	车叶草苷	金雀异黄酮	山奈素	黄芪甲苷 IV	-0.817917	-1.81835	-0.581372	0.676102	7833	1607	14932	14608
车叶草苷	京尼平苷酸	黄芪甲苷 IV			-2.81338	-1.8182	-1.51887	0.00329864	29	1608	8588	10998
月桂酸	熊果酸	车叶草苷	对香豆酸	金雀异黄酮	-1.54337	-1.81818	-1.86114	-0.21195	1981	1609	4976	9490
熊果酸	车叶草苷	芦丁	金雀异黄酮	车叶草苷酸	-0.536212	-1.81816	-0.987881	0.786145	10452	1610	12958	14977
原儿茶酸	香草酸	槲皮素	芦丁	山奈素	-1.51864	-1.81808	-2.26978	-0.605912	2135	1611	1530	6500
槲皮素	紫云英苷	黄豆黄素	黄芪甲苷 IV		-1.44278	-1.818	-2.44185	-1.50864	2581	1612	792	377
槲皮素	黄豆黄素	黄芪甲苷 IV			-1.44278	-1.818	-2.44185	-1.50864	2580	1613	791	376
异槲皮苷	金雀异黄酮	黄芪甲苷 IV			-1.82054	-1.81798	-1.82833	-0.781706	829	1614	5348	4933
芒柄花苷	京尼平苷酸	咖啡酸	槲皮素	秦皮乙素	-1.57098	-1.81778	-2.55911	-1.54958	1821	1615	462	297
槲皮素	芦丁	秦皮乙素	毛蕊异黄酮苷	黄芪甲苷 IV	-1.73569	-1.81754	-2.3244	-1.20815	1103	1616	1224	1705
柚皮素	芒柄花苷	槲皮素	芦丁	秦皮乙素	-1.27292	-1.81749	-2.22816	-0.893487	3806	1617	1763	4014
车叶草苷	异槲皮苷	金雀异黄酮	黄芪甲苷 IV		-1.8567	-1.81748	-1.10111	-0.0243924	722	1618	12194	10819
月桂酸	熊果酸	槲皮素	芦丁	山奈酚	-0.199686	-1.81716	-1.16834	-0.0888314	13132	1619	11714	10346
栀子苷	芒柄花苷	槲皮素	芦丁	金雀异黄酮	-1.12944	-1.81711	-1.81734	-0.123338	5052	1620	5445	10116
香草酸	熊果酸	芒柄花苷	对香豆酸	槲皮素	-1.18251	-1.81686	-2.42836	-0.980233	4593	1621	847	3288
熊果酸	栀子苷	芒柄花苷	金雀异黄酮	紫云英苷	-1.32568	-1.81674	-1.63215	-0.559369	3383	1622	7424	6868
原儿茶酸	芒柄花苷	京尼平苷酸	咖啡酸	槲皮素	-1.48838	-1.81665	-2.57962	-0.672955	2323	1623	409	5894
熊果酸	栀子苷	槲皮素	紫云英苷	车叶草苷酸	-0.66486	-1.81661	-1.58829	-0.765019	9295	1624	7846	5070
月桂酸	栀子苷	槲皮素	芦丁	黄豆黄素	-1.08344	-1.81637	-2.24101	-0.292267	5441	1625	1687	8917
月桂酸	槲皮素	芦丁	秦皮乙素	黄豆黄素	-1.55687	-1.81627	-2.36203	-0.875069	1894	1626	1068	4163
京尼平苷酸	对香豆酸	槲皮素	芦丁	秦皮乙素	-1.32905	-1.81619	-2.27394	-1.01102	3356	1627	1507	3053
熊果酸	栀子苷	异槲皮苷	车叶草苷酸	黄芪甲苷 IV	-1.69731	-1.81614	-1.47914	-0.904762	1260	1628	9009	3913
车叶草苷	芒柄花苷	槲皮素	异槲皮苷	秦皮乙素	-1.62427	-1.81608	-2.20909	-1.41561	1569	1629	1899	661
原儿茶酸	熊果酸	柚皮素	紫云英苷	黄豆黄素	-0.595387	-1.81592	-0.911594	0.834884	9951	1630	13381	15123
香草酸	熊果酸	栀子苷	槲皮素	山奈酚	-0.989835	-1.81577	-1.98839	-1.13955	6327	1631	3760	2108
京尼平苷酸	槲皮素	车叶草苷酸	黄芪甲苷 IV		-1.58943	-1.81567	-2.12333	-1.26854	1723	1632	2544	1341
京尼平苷酸	槲皮素	紫云英苷	车叶草苷酸	黄芪甲苷 IV	-1.58943	-1.81567	-2.12333	-1.26854	1722	1633	2543	1342
咖啡酸	槲皮素	山奈酚	黄芪甲苷 IV		-1.54748	-1.81564	-2.48612	-1.64164	1959	1634	660	149
咖啡酸	槲皮素	异槲皮苷	山奈酚	黄芪甲苷 IV	-1.54748	-1.81564	-2.48612	-1.64164	1958	1635	661	150
咖啡酸	槲皮素	山奈酚	紫云英苷	黄芪甲苷 IV	-1.54748	-1.81564	-2.48612	-1.64164	1960	1636	662	151
月桂酸	熊果酸	车叶草苷	黄豆黄素	车叶草苷酸	-1.74684	-1.81562	-1.84558	-1.10209	1065	1637	5155	2357
原儿茶酸	熊果酸	槲皮素	金雀异黄酮	秦皮乙素	-0.744846	-1.81552	-1.39507	-0.0377967	8515	1638	9808	10723
原儿茶酸	熊果酸	京尼平苷酸	槲皮素	芦丁	-0.802843	-1.81541	-1.80053	0.166935	7966	1639	5625	12022
月桂酸	熊果酸	京尼平苷酸	车叶草苷酸		-1.32179	-1.81526	-1.15846	-0.0863734	3411	1640	11787	10359
芒柄花苷	咖啡酸	槲皮素	秦皮乙素	车叶草苷酸	-1.46005	-1.81524	-2.52879	-1.37698	2490	1641	541	805
熊果酸	金雀异黄酮	紫云英苷	黄芪甲苷 IV		-1.88392	-1.81518	-2.22237	-1.54181	663	1642	1808	321
原儿茶酸	车叶草苷	芒柄花苷	槲皮素	车叶草苷酸	-1.57803	-1.81467	-2.24701	-0.317045	1790	1643	1666	8726
月桂酸	熊果酸	金雀异黄酮	黄豆黄素		-1.38351	-1.81439	-2.07285	-0.996092	2962	1644	2959	3175
原儿茶酸	车叶草苷	槲皮素	秦皮乙素	车叶草苷酸	-1.36593	-1.81431	-2.18202	-0.522614	3096	1645	2054	7168
香草酸	熊果酸	紫云英苷	黄豆黄素	黄芪甲苷 IV	-1.56073	-1.81429	-1.37782	-0.283803	1873	1646	9988	8987
熊果酸	芒柄花苷	阿魏酸	槲皮素	秦皮乙素	-1.18725	-1.81422	-1.97288	-1.16164	4534	1647	3871	1972
熊果酸	车叶草苷	阿魏酸	山奈酚	秦皮乙素	-1.48477	-1.81406	-2.01025	-1.38257	2341	1648	3545	781
月桂酸	京尼平苷酸	槲皮素	异槲皮苷	黄芪甲苷 IV	-1.60461	-1.81405	-2.109	-1.34033	1642	1649	2649	957
芒柄花苷	咖啡酸	槲皮素	芦丁	山奈酚	-1.12795	-1.8135	-2.2556	-1.19599	5065	1650	1599	1752
月桂酸	车叶草苷	槲皮素	车叶草苷酸	黄芪甲苷 IV	-1.24153	-1.8133	-1.9373	-0.932872	4067	1651	4218	3698
香草酸	熊果酸	车叶草苷	黄豆黄素	黄芪甲苷 IV	-1.74175	-1.81324	-1.4601	-0.419476	1082	1652	9199	7979
原儿茶酸	阿魏酸	对香豆酸	槲皮素	芦丁	-1.52889	-1.81322	-2.40641	-0.658664	2074	1653	914	6031
月桂酸	异槲皮苷	金雀异黄酮	紫云英苷	黄芪甲苷 IV	-1.97462	-1.81297	-1.88122	-0.776319	448	1654	4772	4985
月桂酸	熊果酸	车叶草苷	毛蕊异黄酮苷	车叶草苷酸	-1.43284	-1.81274	-1.70404	-0.608068	2661	1655	6687	6485
熊果酸	车叶草苷	栀子苷	京尼平苷酸	对香豆酸	-1.00716	-1.81271	-1.23688	0.568468	6159	1656	11174	14167
京尼平苷酸	槲皮素	紫云英苷	黄芪甲苷 IV		-1.68999	-1.81265	-2.16776	-1.3982	1286	1657	2171	711
京尼平苷酸	槲皮素	黄芪甲苷 IV			-1.68999	-1.81265	-2.16776	-1.3982	1285	1658	2170	712
原儿茶酸	车叶草苷	芒柄花苷	槲皮素	金雀异黄酮	-1.49862	-1.81258	-1.98367	-0.381919	2262	1659	3784	8275
熊果酸	栀子苷	芒柄花苷	对香豆酸	槲皮素	-1.17758	-1.8125	-2.27397	-1.10253	4630	1660	1506	2350
原儿茶酸	栀子苷	芒柄花苷	槲皮素	黄芪甲苷 IV	-1.8599	-1.81201	-2.3826	-0.63076	711	1661	1005	6269
熊果酸	芒柄花苷	金雀异黄酮	黄豆黄素	车叶草苷酸	-1.37592	-1.81177	-2.02802	-1.26702	3030	1662	3367	1355
熊果酸	车叶草苷	槲皮素	黄豆黄素	黄芪甲苷 IV	-1.11893	-1.81173	-2.22461	-1.32837	5133	1663	1788	1027
原儿茶酸	熊果酸	阿魏酸	槲皮素	秦皮乙素	-0.855379	-1.81171	-1.72442	-0.271517	7497	1664	6438	9051
原儿茶酸	熊果酸	车叶草苷	槲皮素	金雀异黄酮	-0.857554	-1.81158	-1.48637	0.100006	7479	1665	8927	11611
阿魏酸	槲皮素	芦丁	秦皮乙素	黄豆黄素	-1.90617	-1.81139	-2.55196	-1.23697	597	1666	478	1529
原儿茶酸	月桂酸	咖啡酸	槲皮素	秦皮乙素	-1.09268	-1.81138	-2.27183	-0.556251	5354	1667	1521	6898
芒柄花苷	咖啡酸	槲皮素	芦丁	山奈素	-0.975674	-1.81133	-1.95619	-0.824753	6458	1668	4027	4601
槲皮素	山奈酚	秦皮乙素	黄芪甲苷 IV		-1.5317	-1.81043	-2.2242	-1.37833	2061	1669	1792	800
槲皮素	山奈酚	秦皮乙素	紫云英苷	黄芪甲苷 IV	-1.5317	-1.81043	-2.2242	-1.37833	2060	1670	1793	799
原儿茶酸	月桂酸	香草酸	咖啡酸	槲皮素	-1.35001	-1.8103	-2.50554	-0.663081	3203	1671	604	5976
原儿茶酸	栀子苷	槲皮素	秦皮乙素	车叶草苷酸	-1.37936	-1.8101	-2.302	-0.559309	2998	1672	1353	6872
槲皮素	山奈酚	秦皮乙素	黄豆黄素	黄芪甲苷 IV	-1.50929	-1.80999	-2.24332	-1.38858	2204	1673	1681	755
栀子苷	槲皮素	芦丁	秦皮乙素	黄豆黄素	-1.73381	-1.80975	-2.42825	-1.14346	1115	1674	848	2088
车叶草苷	京尼平苷酸	咖啡酸	槲皮素	黄芪甲苷 IV	-1.57037	-1.80959	-2.25122	-1.54545	1825	1675	1620	311
车叶草苷	咖啡酸	槲皮素	异槲皮苷	黄芪甲苷 IV	-1.57037	-1.80959	-2.25122	-1.54545	1827	1676	1623	314
车叶草苷	咖啡酸	槲皮素	紫云英苷	黄芪甲苷 IV	-1.57037	-1.80959	-2.25122	-1.54545	1826	1677	1622	313
车叶草苷	咖啡酸	槲皮素	黄芪甲苷 IV		-1.57037	-1.80959	-2.25122	-1.54545	1824	1678	1621	312
原儿茶酸	栀子苷	槲皮素			-1.33749	-1.80957	-2.1141	0.0343451	3302	1679	2613	11220
原儿茶酸	栀子苷	槲皮素	异槲皮苷		-1.33749	-1.80957	-2.1141	0.0343451	3303	1680	2610	11221
原儿茶酸	栀子苷	京尼平苷酸	槲皮素	异槲皮苷	-1.33749	-1.80957	-2.1141	0.0343451	3301	1681	2611	11222
原儿茶酸	栀子苷	京尼平苷酸	槲皮素		-1.33749	-1.80957	-2.1141	0.0343451	3300	1682	2612	11223
原儿茶酸	月桂酸	槲皮素	芦丁	黄豆黄素	-1.62779	-1.80944	-2.7558	-0.558328	1550	1683	146	6879
栀子苷	阿魏酸	槲皮素	秦皮乙素	黄芪甲苷 IV	-1.72699	-1.80936	-2.21456	-1.4096	1141	1684	1871	675
原儿茶酸	槲皮素	山奈素	黄芪甲苷 IV		-1.52651	-1.80933	-2.12277	-0.759667	2095	1685	2555	5136
原儿茶酸	京尼平苷酸	槲皮素	山奈素	黄芪甲苷 IV	-1.52651	-1.80933	-2.12277	-0.759667	2092	1686	2554	5135
原儿茶酸	槲皮素	异槲皮苷	山奈素	黄芪甲苷 IV	-1.52651	-1.80933	-2.12277	-0.759667	2093	1687	2552	5133
原儿茶酸	槲皮素	山奈素	紫云英苷	黄芪甲苷 IV	-1.52651	-1.80933	-2.12277	-0.759667	2094	1688	2553	5134
原儿茶酸	京尼平苷酸	对香豆酸	槲皮素	芦丁	-1.60057	-1.8093	-2.46176	-0.274802	1665	1689	730	9039
月桂酸	车叶草苷	槲皮素	黄豆黄素	黄芪甲苷 IV	-1.09378	-1.80927	-2.1144	-1.11807	5343	1690	2602	2251
原儿茶酸	京尼平苷酸	对香豆酸	咖啡酸	槲皮素	-1.38625	-1.80925	-2.50302	-0.455327	2944	1691	607	7704
原儿茶酸	栀子苷	槲皮素	金雀异黄酮	车叶草苷酸	-1.21784	-1.80877	-1.82359	0.1143	4266	1692	5388	11695
原儿茶酸	熊果酸	车叶草苷	槲皮素	黄豆黄素	-1.09023	-1.80874	-2.11577	-0.405629	5380	1693	2592	8087
原儿茶酸	京尼平苷酸	槲皮素	异槲皮苷	芦丁	-1.59789	-1.80847	-2.29888	0.00681221	1679	1694	1372	11026
原儿茶酸	京尼平苷酸	槲皮素	芦丁		-1.59789	-1.80847	-2.29888	0.00681221	1680	1695	1371	11027
原儿茶酸	香草酸	熊果酸	栀子苷	黄豆黄素	-1.04807	-1.80799	-1.11559	-0.278441	5766	1696	12089	9020
香草酸	熊果酸	黄豆黄素	车叶草苷酸	黄芪甲苷 IV	-1.44597	-1.80783	-1.24514	-0.218431	2561	1697	11100	9446
原儿茶酸	栀子苷	阿魏酸	咖啡酸	槲皮素	-1.53301	-1.80755	-2.51896	-0.791748	2051	1698	568	4855
熊果酸	槲皮素	芦丁	金雀异黄酮	黄芪甲苷 IV	-1.05309	-1.80742	-1.77358	-1.02042	5719	1699	5937	2975
熊果酸	槲皮素	芦丁	金雀异黄酮	秦皮乙素	-0.797676	-1.80738	-1.55241	-0.731093	8026	1700	8257	5382
原儿茶酸	车叶草苷	槲皮素	金雀异黄酮	黄芪甲苷 IV	-1.485	-1.80705	-1.96696	-0.391071	2338	1701	3915	8213
熊果酸	车叶草苷	咖啡酸	槲皮素	芦丁	-0.429163	-1.80691	-1.57398	-0.375916	11337	1702	8021	8316
原儿茶酸	阿魏酸	槲皮素	秦皮乙素	黄豆黄素	-1.80995	-1.8069	-2.67957	-0.81362	857	1703	221	4692
京尼平苷酸	槲皮素	异槲皮苷	黄豆黄素	黄芪甲苷 IV	-1.50039	-1.80665	-2.34475	-1.44419	2254	1704	1137	557
月桂酸	熊果酸	车叶草苷	黄芪甲苷 IV		-2.02098	-1.80662	-1.71603	-1.28757	364	1705	6530	1252
熊果酸	阿魏酸	槲皮素	秦皮乙素	紫云英苷	-1.02141	-1.80662	-1.77238	-0.946069	6011	1706	5951	3593
对香豆酸	咖啡酸	槲皮素	芦丁	车叶草苷酸	-0.899759	-1.80648	-2.21087	-0.621974	7084	1707	1884	6382
原儿茶酸	车叶草苷	京尼平苷酸	对香豆酸	槲皮素	-1.52817	-1.80645	-2.32384	-0.136611	2080	1708	1235	10033
原儿茶酸	车叶草苷	对香豆酸	槲皮素		-1.52817	-1.80645	-2.32384	-0.136611	2081	1709	1236	10031
原儿茶酸	车叶草苷	对香豆酸	槲皮素	异槲皮苷	-1.52817	-1.80645	-2.32384	-0.136611	2079	1710	1234	10032
熊果酸	车叶草苷	山奈素	黄豆黄素	黄芪甲苷 IV	-1.58917	-1.80612	-1.69035	-0.968028	1725	1711	6829	3411
熊果酸	车叶草苷	山奈酚	金雀异黄酮	秦皮乙素	-1.13867	-1.8058	-1.50041	-0.832211	4985	1712	8779	4518
原儿茶酸	香草酸	咖啡酸	金雀异黄酮	黄芪甲苷 IV	-1.33824	-1.80545	-0.887755	0.875998	3293	1713	13499	15238
熊果酸	芒柄花苷	槲皮素	秦皮乙素	黄豆黄素	-1.67502	-1.80537	-2.5643	-1.32128	1338	1714	456	1057
熊果酸	车叶草苷	芒柄花苷			-1.8988	-1.80497	-2.08709	-0.800128	616	1715	2843	4787
原儿茶酸	香草酸	柚皮素	槲皮素	芦丁	-1.34428	-1.8047	-2.30924	0.146204	3246	1716	1315	11880
原儿茶酸	咖啡酸	槲皮素	异槲皮苷	黄豆黄素	-1.43042	-1.80457	-2.69041	-0.588888	2673	1717	212	6648
原儿茶酸	咖啡酸	槲皮素	紫云英苷	黄豆黄素	-1.43042	-1.80457	-2.69041	-0.588888	2674	1718	211	6647
原儿茶酸	香草酸	阿魏酸	槲皮素	芦丁	-1.62162	-1.80452	-2.38072	-0.49922	1584	1719	1013	7350
咖啡酸	金雀异黄酮	黄芪甲苷 IV			-1.57925	-1.80426	-1.76484	-0.950247	1783	1720	6035	3557
熊果酸	栀子苷	芒柄花苷	毛蕊异黄酮苷		-1.44776	-1.80424	-1.92828	-0.95989	2554	1721	4292	3479
熊果酸	栀子苷	黄豆黄素	黄芪甲苷 IV		-1.90217	-1.80419	-1.90041	-1.46231	608	1722	4566	510
原儿茶酸	栀子苷	芒柄花苷	对香豆酸	槲皮素	-1.51985	-1.80403	-2.44605	-0.289716	2127	1723	780	8931
月桂酸	熊果酸	山奈酚	黄芪甲苷 IV		-1.34369	-1.80394	-1.74672	-1.57516	3252	1724	6202	240
月桂酸	熊果酸	车叶草苷	山奈素	黄豆黄素	-1.37401	-1.8039	-1.22003	-0.67798	3041	1725	11316	5844
熊果酸	车叶草苷	槲皮素	秦皮乙素	紫云英苷	-1.0496	-1.80388	-1.57051	-1.04188	5747	1726	8057	2813
熊果酸	栀子苷	阿魏酸	山奈酚	秦皮乙素	-1.24857	-1.80379	-1.56105	-1.13985	4006	1727	8159	2106
原儿茶酸	熊果酸	京尼平苷酸	紫云英苷	黄豆黄素	-0.443698	-1.80364	-0.627797	0.679978	11217	1728	14745	14624
熊果酸	阿魏酸	咖啡酸	槲皮素	芦丁	-0.611858	-1.80353	-1.61005	-0.515263	9772	1729	7625	7227
原儿茶酸	咖啡酸	槲皮素	黄豆黄素		-1.44496	-1.80349	-2.74244	-0.589411	2569	1730	163	6645
原儿茶酸	京尼平苷酸	咖啡酸	槲皮素	黄豆黄素	-1.44496	-1.80349	-2.74244	-0.589411	2568	1731	162	6646
熊果酸	车叶草苷	对香豆酸	金雀异黄酮		-1.58004	-1.80321	-1.91346	-0.279129	1779	1732	4439	9016
熊果酸	槲皮素	金雀异黄酮	秦皮乙素	黄芪甲苷 IV	-1.40361	-1.80319	-1.87039	-1.209	2825	1733	4885	1697
原儿茶酸	熊果酸	京尼平苷酸	芦丁	金雀异黄酮	-0.272856	-1.80309	0.155031	1.47087	12545	1734	16699	16377
原儿茶酸	香草酸	咖啡酸	槲皮素	山奈酚	-1.47417	-1.803	-2.61548	-1.18385	2408	1735	327	1828
熊果酸	车叶草苷	芦丁	山奈素	黄豆黄素	-1.08462	-1.80273	-0.938193	-0.287489	5437	1736	13233	8952
月桂酸	熊果酸	车叶草苷	对香豆酸	黄豆黄素	-1.76179	-1.80263	-2.26712	-1.09266	1020	1737	1536	2435
熊果酸	车叶草苷	芦丁	金雀异黄酮	山奈素	-0.908452	-1.80261	-1.02337	-0.109857	7000	1738	12737	10196
月桂酸	芒柄花苷	槲皮素	异槲皮苷	黄芪甲苷 IV	-1.79523	-1.80258	-2.22705	-1.48784	904	1739	1770	413
熊果酸	对香豆酸	金雀异黄酮	车叶草苷酸	黄芪甲苷 IV	-1.82119	-1.80251	-2.3851	-1.37461	823	1740	996	812
月桂酸	熊果酸	京尼平苷酸	山奈素	黄芪甲苷 IV	-1.54519	-1.80213	-1.13202	-0.960403	1972	1741	11965	3475
熊果酸	对香豆酸	槲皮素	芦丁	山奈素	-0.38574	-1.8021	-1.59299	-0.457434	11710	1742	7796	7688
原儿茶酸	车叶草苷	槲皮素	芦丁	山奈素	-1.53753	-1.8021	-2.16103	-0.148595	2019	1743	2215	9957
阿魏酸	槲皮素	金雀异黄酮	秦皮乙素	黄芪甲苷 IV	-1.55219	-1.80206	-1.68622	-1.32668	1938	1744	6882	1036
香草酸	熊果酸	山奈酚	黄豆黄素	黄芪甲苷 IV	-1.13832	-1.80204	-2.01806	-1.18299	4988	1745	3468	1832
对香豆酸	咖啡酸	金雀异黄酮	黄豆黄素	黄芪甲苷 IV	-1.49993	-1.80178	-2.15464	-1.3646	2257	1746	2270	856
原儿茶酸	香草酸	熊果酸	紫云英苷	黄芪甲苷 IV	-1.12213	-1.80161	-0.822084	-0.0613172	5115	1747	13861	10545
栀子苷	芒柄花苷	咖啡酸	槲皮素	秦皮乙素	-1.50981	-1.80145	-2.51653	-1.48066	2201	1748	573	456
原儿茶酸	栀子苷	槲皮素	金雀异黄酮	秦皮乙素	-1.41286	-1.80123	-1.85385	-0.435341	2764	1749	5053	7832
原儿茶酸	芒柄花苷	对香豆酸	槲皮素	秦皮乙素	-1.55259	-1.80122	-2.6016	-0.818292	1936	1750	352	4655
原儿茶酸	熊果酸	车叶草苷	槲皮素	黄芪甲苷 IV	-1.15632	-1.80116	-1.89742	-0.652738	4824	1751	4589	6090
原儿茶酸	阿魏酸	槲皮素	金雀异黄酮	秦皮乙素	-1.26952	-1.80107	-1.61241	-0.15215	3830	1752	7599	9923
芒柄花苷	阿魏酸	槲皮素	秦皮乙素	黄芪甲苷 IV	-1.85359	-1.80099	-2.38078	-1.55939	735	1753	1012	277
柚皮素	槲皮素	异槲皮苷	芦丁	黄芪甲苷 IV	-1.55414	-1.80099	-2.12475	-0.854032	1919	1754	2527	4326
柚皮素	槲皮素	芦丁	黄芪甲苷 IV		-1.55414	-1.80099	-2.12475	-0.854032	1917	1755	2526	4327
柚皮素	槲皮素	芦丁	紫云英苷	黄芪甲苷 IV	-1.55414	-1.80099	-2.12475	-0.854032	1918	1756	2528	4328
原儿茶酸	阿魏酸	槲皮素	金雀异黄酮	黄芪甲苷 IV	-1.38059	-1.80096	-1.80777	-0.204896	2987	1757	5549	9536
槲皮素	异槲皮苷	山奈酚	秦皮乙素	黄芪甲苷 IV	-1.59184	-1.80083	-2.28165	-1.4257	1715	1758	1452	611
芒柄花苷	阿魏酸	对香豆酸	槲皮素	芦丁	-1.38804	-1.80066	-2.40517	-0.737702	2936	1759	919	5326
车叶草苷	槲皮素	黄芪甲苷 IV			-1.38152	-1.80051	-1.99242	-1.29645	2981	1760	3715	1202
车叶草苷	槲皮素	紫云英苷	黄芪甲苷 IV		-1.38152	-1.80051	-1.99242	-1.29645	2978	1761	3714	1205
车叶草苷	京尼平苷酸	槲皮素	紫云英苷	黄芪甲苷 IV	-1.38152	-1.80051	-1.99242	-1.29645	2979	1762	3717	1203
车叶草苷	京尼平苷酸	槲皮素	黄芪甲苷 IV		-1.38152	-1.80051	-1.99242	-1.29645	2980	1763	3716	1204
月桂酸	槲皮素	异槲皮苷	车叶草苷酸	黄芪甲苷 IV	-1.41706	-1.80033	-2.01474	-1.07905	2737	1764	3496	2518
熊果酸	芒柄花苷	阿魏酸	槲皮素	芦丁	-0.596661	-1.80014	-1.51478	-0.667603	9937	1765	8634	5944
熊果酸	栀子苷	对香豆酸	异槲皮苷		-1.0208	-1.80005	-1.82365	0.147202	6015	1766	5387	11891
月桂酸	熊果酸	阿魏酸	槲皮素	芦丁	-0.299138	-1.80002	-1.28049	-0.355372	12343	1767	10822	8456
柚皮素	槲皮素	芦丁	车叶草苷酸	黄芪甲苷 IV	-1.37845	-1.79946	-2.10524	-0.557184	3004	1768	2695	6891
原儿茶酸	熊果酸	芒柄花苷	异槲皮苷	黄豆黄素	-0.795102	-1.79943	-1.13089	0.154488	8044	1769	11974	11943
月桂酸	栀子苷	槲皮素	黄豆黄素	黄芪甲苷 IV	-1.5722	-1.79901	-2.38353	-1.37416	1815	1770	1001	814
月桂酸	熊果酸	紫云英苷	黄豆黄素	车叶草苷酸	-1.86483	-1.79893	-1.97305	-1.33239	703	1771	3870	1005
月桂酸	熊果酸	车叶草苷	京尼平苷酸	金雀异黄酮	-1.5823	-1.79854	-1.50115	0.0553091	1771	1772	8770	11353
阿魏酸	对香豆酸	咖啡酸	槲皮素	黄芪甲苷 IV	-1.74032	-1.79837	-2.59376	-1.64142	1087	1773	380	152
槲皮素	异槲皮苷	黄豆黄素	黄芪甲苷 IV		-1.44271	-1.79798	-2.44314	-1.52184	2582	1774	787	349
槲皮素	异槲皮苷	紫云英苷	黄豆黄素	黄芪甲苷 IV	-1.44271	-1.79798	-2.44314	-1.52184	2583	1775	788	350
香草酸	熊果酸	栀子苷	异槲皮苷	紫云英苷	-1.18613	-1.79779	-0.986657	0.459065	4549	1776	12963	13661
原儿茶酸	熊果酸	金雀异黄酮	紫云英苷	黄豆黄素	-0.405759	-1.79775	-0.772955	1.01909	11537	1777	14089	15626
车叶草苷	芒柄花苷	槲皮素	芦丁	车叶草苷酸	-1.52139	-1.79774	-2.00929	-0.250835	2112	1778	3556	9205
熊果酸	栀子苷	槲皮素	紫云英苷		-0.745091	-1.79765	-1.66997	-0.907331	8511	1779	7062	3890
熊果酸	栀子苷	槲皮素	异槲皮苷	紫云英苷	-0.745091	-1.79765	-1.66997	-0.907331	8510	1780	7061	3889
熊果酸	栀子苷	京尼平苷酸	槲皮素	紫云英苷	-0.745091	-1.79765	-1.66997	-0.907331	8509	1781	7063	3891
栀子苷	金雀异黄酮	紫云英苷	车叶草苷酸	黄芪甲苷 IV	-2.13983	-1.79748	-1.37641	0.401594	203	1782	10004	13370
熊果酸	栀子苷	异槲皮苷	黄芪甲苷 IV		-1.77831	-1.79745	-1.45633	-1.03707	960	1783	9231	2853
月桂酸	芒柄花苷	咖啡酸	槲皮素	黄芪甲苷 IV	-1.82721	-1.79742	-2.46042	-1.71971	805	1784	732	77
熊果酸	芒柄花苷	金雀异黄酮	黄豆黄素	黄芪甲苷 IV	-1.87764	-1.79737	-2.25295	-1.5976	680	1785	1616	208
原儿茶酸	芒柄花苷	槲皮素	山奈酚	黄芪甲苷 IV	-1.69987	-1.79737	-2.23096	-0.887495	1249	1786	1746	4066
咖啡酸	槲皮素	芦丁	秦皮乙素		-1.29768	-1.79737	-2.14353	-0.827296	3613	1787	2354	4575
咖啡酸	槲皮素	异槲皮苷	芦丁	秦皮乙素	-1.29768	-1.79737	-2.14353	-0.827296	3612	1788	2353	4574
栀子苷	芒柄花苷	京尼平苷酸	槲皮素	秦皮乙素	-1.53235	-1.79707	-2.29652	-1.38451	2056	1789	1385	776
原儿茶酸	香草酸	槲皮素	秦皮乙素	车叶草苷酸	-1.08489	-1.79696	-2.20602	-0.58338	5432	1790	1914	6683
原儿茶酸	月桂酸	栀子苷	咖啡酸	槲皮素	-1.2912	-1.79695	-2.41418	-0.495803	3669	1791	891	7376
京尼平苷酸	咖啡酸	槲皮素	金雀异黄酮	黄芪甲苷 IV	-1.34692	-1.79692	-2.04548	-1.5525	3223	1792	3202	291
熊果酸	京尼平苷酸	金雀异黄酮	黄豆黄素	黄芪甲苷 IV	-1.99483	-1.79654	-2.29304	-1.22023	419	1793	1395	1627
原儿茶酸	熊果酸	车叶草苷	芒柄花苷	槲皮素	-1.01649	-1.79648	-1.76633	-0.24409	6061	1794	6026	9260
原儿茶酸	香草酸	阿魏酸	金雀异黄酮	黄芪甲苷 IV	-1.71926	-1.79635	-0.892139	0.768318	1173	1795	13479	14914
柚皮素	芒柄花苷	咖啡酸	槲皮素	芦丁	-1.37153	-1.79629	-2.36612	-0.888735	3052	1796	1055	4053
柚皮素	槲皮素	芦丁	黄豆黄素	黄芪甲苷 IV	-1.20037	-1.79622	-2.17955	-0.751815	4431	1797	2077	5209
芒柄花苷	京尼平苷酸	槲皮素	车叶草苷酸	黄芪甲苷 IV	-1.7718	-1.79594	-2.15549	-1.35994	985	1798	2261	871
咖啡酸	槲皮素	金雀异黄酮	车叶草苷酸	黄芪甲苷 IV	-1.11124	-1.79592	-2.00378	-1.35318	5203	1799	3593	905
熊果酸	槲皮素	异槲皮苷	芦丁	紫云英苷	-0.257172	-1.79584	-1.29119	-0.240197	12666	1800	10720	9286
熊果酸	槲皮素	芦丁	紫云英苷		-0.257172	-1.79584	-1.29119	-0.240197	12665	1801	10721	9285
原儿茶酸	月桂酸	车叶草苷	槲皮素	秦皮乙素	-1.35935	-1.7957	-2.20323	-0.602448	3143	1802	1931	6532
熊果酸	紫云英苷	车叶草苷酸	黄芪甲苷 IV		-2.23282	-1.79559	-1.90988	-1.41385	137	1803	4470	664
香草酸	熊果酸	栀子苷	槲皮素	金雀异黄酮	-0.804587	-1.79554	-1.70561	-0.336563	7957	1804	6667	8587
咖啡酸	槲皮素	金雀异黄酮	紫云英苷	黄芪甲苷 IV	-1.31713	-1.79539	-2.14396	-1.61878	3445	1805	2350	185
咖啡酸	槲皮素	异槲皮苷	金雀异黄酮	黄芪甲苷 IV	-1.31713	-1.79539	-2.14396	-1.61878	3443	1806	2349	184
咖啡酸	槲皮素	金雀异黄酮	黄芪甲苷 IV		-1.31713	-1.79539	-2.14396	-1.61878	3444	1807	2348	183
原儿茶酸	香草酸	槲皮素	黄豆黄素	车叶草苷酸	-1.33386	-1.79536	-2.82806	-0.684094	3331	1808	91	5768
栀子苷	咖啡酸	槲皮素	芦丁	山奈素	-0.93023	-1.79474	-1.97444	-0.824008	6827	1809	3859	4612
槲皮素	异槲皮苷	紫云英苷	黄芪甲苷 IV		-1.69837	-1.79468	-2.26683	-1.50459	1255	1810	1541	385
槲皮素	异槲皮苷	黄芪甲苷 IV			-1.69837	-1.79468	-2.26683	-1.50459	1254	1811	1542	386
芒柄花苷	京尼平苷酸	槲皮素	黄芪甲苷 IV		-1.80236	-1.79448	-2.18912	-1.46528	876	1812	2002	504
芒柄花苷	京尼平苷酸	槲皮素	紫云英苷	黄芪甲苷 IV	-1.80236	-1.79448	-2.18912	-1.46528	877	1813	2003	503
槲皮素	芦丁	秦皮乙素	黄豆黄素		-1.7258	-1.79443	-2.42861	-1.02605	1149	1814	844	2926
槲皮素	芦丁	秦皮乙素	紫云英苷	黄豆黄素	-1.7258	-1.79443	-2.42861	-1.02605	1148	1815	845	2927
槲皮素	异槲皮苷	芦丁	秦皮乙素	黄豆黄素	-1.7258	-1.79443	-2.42861	-1.02605	1150	1816	846	2928
京尼平苷酸	槲皮素	异槲皮苷	车叶草苷酸	黄芪甲苷 IV	-1.62268	-1.79442	-2.16322	-1.2879	1575	1817	2201	1245
芒柄花苷	对香豆酸	槲皮素	芦丁	黄豆黄素	-1.02417	-1.79429	-2.58888	-0.713513	5976	1818	386	5527
原儿茶酸	香草酸	熊果酸	车叶草苷	紫云英苷	-1.3248	-1.79416	-1.09142	0.182624	3388	1819	12269	12125
熊果酸	金雀异黄酮	山奈素	紫云英苷	车叶草苷酸	-1.32841	-1.79412	-1.39436	-0.657247	3363	1820	9814	6042
月桂酸	熊果酸	车叶草苷	异槲皮苷	毛蕊异黄酮苷	-1.46517	-1.79365	-1.69475	-0.634828	2464	1821	6771	6242
熊果酸	异槲皮苷	黄豆黄素	车叶草苷酸	黄芪甲苷 IV	-2.15705	-1.79356	-2.06699	-1.82047	193	1822	3035	33
栀子苷	对香豆酸	槲皮素	芦丁	秦皮乙素	-1.40097	-1.79354	-2.23555	-0.913387	2850	1823	1714	3833
香草酸	对香豆酸	槲皮素	芦丁	紫云英苷	-1.379	-1.79353	-2.57532	-0.646937	3001	1824	421	6138
原儿茶酸	车叶草苷	咖啡酸	槲皮素	金雀异黄酮	-1.13775	-1.79342	-2.03654	-0.37812	4992	1825	3289	8299
香草酸	对香豆酸	槲皮素	芦丁		-1.23509	-1.79337	-2.51362	-0.555066	4118	1826	584	6907
香草酸	对香豆酸	槲皮素	异槲皮苷	芦丁	-1.23509	-1.79337	-2.51362	-0.555066	4119	1827	582	6906
香草酸	京尼平苷酸	对香豆酸	槲皮素	芦丁	-1.23509	-1.79337	-2.51362	-0.555066	4117	1828	583	6905
熊果酸	京尼平苷酸	山奈酚	黄豆黄素	黄芪甲苷 IV	-1.29339	-1.79333	-2.07468	-1.5599	3649	1829	2943	276
芒柄花苷	对香豆酸	咖啡酸	槲皮素	黄芪甲苷 IV	-1.95971	-1.79329	-2.69208	-1.76971	476	1830	209	51
月桂酸	熊果酸	京尼平苷酸	对香豆酸	紫云英苷	-0.912987	-1.79305	-0.8512	0.551871	6961	1831	13711	14084
原儿茶酸	熊果酸	芒柄花苷	槲皮素	金雀异黄酮	-0.744804	-1.79301	-1.67284	-0.128042	8516	1832	7024	10081
咖啡酸	芦丁	金雀异黄酮	山奈素	黄豆黄素	-0.132556	-1.79295	-0.739574	0.682474	13622	1833	14256	14637
京尼平苷酸	咖啡酸	槲皮素	山奈酚	黄芪甲苷 IV	-1.49664	-1.79291	-2.36999	-1.55602	2273	1834	1045	281
熊果酸	栀子苷	阿魏酸	槲皮素	紫云英苷	-0.777409	-1.79254	-1.73997	-0.878642	8218	1835	6269	4133
月桂酸	对香豆酸	咖啡酸	槲皮素	芦丁	-0.96204	-1.7924	-2.19064	-0.689101	6577	1836	1992	5726
月桂酸	熊果酸	栀子苷	柚皮素	黄豆黄素	-0.602759	-1.79234	-1.4427	0.125692	9882	1837	9334	11775
熊果酸	车叶草苷	对香豆酸	槲皮素	紫云英苷	-1.01193	-1.79215	-1.9233	-1.02481	6116	1838	4347	2932
原儿茶酸	栀子苷	对香豆酸	槲皮素	车叶草苷酸	-1.23825	-1.79212	-2.29664	0.0250161	4090	1839	1384	11154
香草酸	熊果酸	对香豆酸	黄豆黄素	黄芪甲苷 IV	-1.51312	-1.7921	-1.33028	-0.321995	2180	1840	10412	8689
芒柄花苷	槲皮素	秦皮乙素	紫云英苷		-1.45076	-1.79207	-2.29898	-1.35761	2545	1841	1370	884
芒柄花苷	槲皮素	秦皮乙素			-1.45076	-1.79207	-2.29898	-1.35761	2544	1842	1369	883
香草酸	熊果酸	紫云英苷	黄豆黄素		-1.34241	-1.79205	-1.35685	-0.0880747	3272	1843	10180	10350
对香豆酸	槲皮素	芦丁	车叶草苷酸	黄芪甲苷 IV	-1.24583	-1.79204	-2.30724	-0.586759	4037	1844	1325	6660
熊果酸	柚皮素	槲皮素	芦丁	紫云英苷	-0.325228	-1.79184	-1.45771	0.131553	12159	1845	9215	11803
栀子苷	金雀异黄酮	黄豆黄素	车叶草苷酸	黄芪甲苷 IV	-1.74784	-1.79162	-1.22685	0.330776	1061	1846	11251	12991
月桂酸	熊果酸	栀子苷	毛蕊异黄酮苷	车叶草苷酸	-1.36308	-1.79138	-2.17203	-1.26721	3113	1847	2134	1354
原儿茶酸	香草酸	熊果酸	黄豆黄素		-1.27724	-1.79131	-1.21617	-0.304144	3784	1848	11339	8835
原儿茶酸	阿魏酸	对香豆酸	槲皮素	秦皮乙素	-1.44482	-1.79107	-2.47914	-0.792112	2571	1849	686	4850
芒柄花苷	槲皮素	紫云英苷	黄芪甲苷 IV		-1.85986	-1.79105	-2.29459	-1.54752	713	1850	1388	307
芒柄花苷	槲皮素	黄芪甲苷 IV			-1.85986	-1.79105	-2.29459	-1.54752	712	1851	1387	306
原儿茶酸	香草酸	阿魏酸	槲皮素	秦皮乙素	-1.29402	-1.79104	-2.13246	-0.657633	3646	1852	2454	6041
栀子苷	京尼平苷酸	咖啡酸	槲皮素	芦丁	-1.16437	-1.79104	-2.13409	-0.654581	4754	1853	2440	6070
熊果酸	秦皮乙素	紫云英苷	黄豆黄素	黄芪甲苷 IV	-1.93731	-1.7909	-1.51965	-0.998487	524	1854	8574	3161
熊果酸	京尼平苷酸	槲皮素	芦丁	金雀异黄酮	-0.245374	-1.79071	-1.30875	-0.0757626	12753	1855	10589	10432
车叶草苷	咖啡酸	芦丁	金雀异黄酮	黄豆黄素	-0.570264	-1.79069	-0.877549	1.1531	10177	1856	13552	15910
原儿茶酸	月桂酸	栀子苷	槲皮素	秦皮乙素	-1.38718	-1.79037	-2.25732	-0.642089	2941	1857	1594	6174
熊果酸	栀子苷	京尼平苷酸	紫云英苷	黄芪甲苷 IV	-1.90718	-1.79028	-1.22803	-0.841073	594	1858	11238	4454
熊果酸	车叶草苷	芦丁	山奈素	黄芪甲苷 IV	-1.34968	-1.7902	-1.18126	-0.752088	3205	1859	11631	5205
熊果酸	车叶草苷	栀子苷	异槲皮苷	黄豆黄素	-1.19905	-1.78978	-1.95	-0.430023	4441	1860	4088	7883
原儿茶酸	槲皮素	秦皮乙素	车叶草苷酸		-1.10104	-1.78931	-2.12717	-0.310296	5287	1861	2504	8784
原儿茶酸	京尼平苷酸	槲皮素	秦皮乙素	车叶草苷酸	-1.10104	-1.78931	-2.12717	-0.310296	5286	1862	2503	8785
月桂酸	芒柄花苷	槲皮素	黄豆黄素	黄芪甲苷 IV	-1.50215	-1.78928	-2.2747	-1.48332	2244	1863	1497	437
咖啡酸	异槲皮苷	金雀异黄酮	黄芪甲苷 IV		-1.59031	-1.78906	-1.69253	-1.00087	1718	1864	6809	3137
熊果酸	栀子苷	芒柄花苷	京尼平苷酸	对香豆酸	-1.16639	-1.78906	-1.02875	0.403069	4730	1865	12706	13379
月桂酸	车叶草苷	槲皮素	紫云英苷	黄芪甲苷 IV	-1.27738	-1.78881	-1.96662	-1.1788	3781	1866	3919	1855
月桂酸	车叶草苷	京尼平苷酸	槲皮素	黄芪甲苷 IV	-1.27738	-1.78881	-1.96662	-1.1788	3782	1867	3920	1856
月桂酸	车叶草苷	槲皮素	黄芪甲苷 IV		-1.27738	-1.78881	-1.96662	-1.1788	3783	1868	3918	1854
原儿茶酸	槲皮素	山奈素	车叶草苷酸	黄芪甲苷 IV	-1.40708	-1.78877	-2.08437	-0.594345	2806	1869	2871	6604
熊果酸	芦丁	山奈酚	黄豆黄素	黄芪甲苷 IV	-1.05463	-1.78876	-1.48102	-1.07918	5705	1870	8991	2516
熊果酸	山奈酚	金雀异黄酮	黄芪甲苷 IV		-0.837289	-1.78853	-1.38431	-1.20164	7648	1871	9921	1734
栀子苷	咖啡酸	槲皮素	金雀异黄酮	黄芪甲苷 IV	-1.59853	-1.78837	-2.27186	-1.55334	1675	1872	1520	288
原儿茶酸	栀子苷	阿魏酸	槲皮素	芦丁	-1.58611	-1.78823	-2.17292	-0.274821	1739	1873	2131	9038
月桂酸	熊果酸	紫云英苷	车叶草苷酸		-1.86197	-1.78821	-1.88766	-1.03285	709	1874	4698	2875
车叶草苷	阿魏酸	金雀异黄酮	车叶草苷酸	黄芪甲苷 IV	-1.20474	-1.78817	-0.591562	0.344474	4390	1875	14896	13062
异槲皮苷	金雀异黄酮	黄豆黄素	车叶草苷酸	黄芪甲苷 IV	-1.04234	-1.78806	-1.20659	-0.150827	5827	1876	11423	9935
月桂酸	熊果酸	栀子苷	槲皮素	秦皮乙素	-0.964514	-1.78776	-1.81814	-0.902478	6556	1877	5440	3928
熊果酸	车叶草苷	芦丁	金雀异黄酮	紫云英苷	-0.575496	-1.78768	-0.799709	0.856619	10125	1878	13958	15176
月桂酸	香草酸	熊果酸	对香豆酸	山奈酚	-0.932585	-1.78731	-1.85815	-1.10356	6811	1879	5002	2338
京尼平苷酸	槲皮素	黄豆黄素	车叶草苷酸	黄芪甲苷 IV	-1.33519	-1.78724	-2.2848	-1.31819	3322	1880	1436	1072
京尼平苷酸	咖啡酸	金雀异黄酮	山奈素	黄豆黄素	-0.333449	-1.78717	-0.584333	0.62929	12099	1881	14925	14415
原儿茶酸	咖啡酸	槲皮素	山奈素	黄芪甲苷 IV	-1.50237	-1.78712	-2.33993	-1.01265	2241	1882	1159	3034
月桂酸	咖啡酸	槲皮素	山奈酚	黄芪甲苷 IV	-1.52321	-1.78589	-2.42105	-1.56295	2107	1883	870	270
熊果酸	芒柄花苷	对香豆酸	金雀异黄酮	黄豆黄素	-1.28112	-1.78588	-2.08996	-0.892931	3741	1884	2825	4021
香草酸	熊果酸	槲皮素	黄芪甲苷 IV		-1.16819	-1.78508	-2.06205	-1.0328	4714	1885	3069	2877
香草酸	熊果酸	京尼平苷酸	槲皮素	黄芪甲苷 IV	-1.16819	-1.78508	-2.06205	-1.0328	4715	1886	3072	2878
香草酸	熊果酸	槲皮素	紫云英苷	黄芪甲苷 IV	-1.16819	-1.78508	-2.06205	-1.0328	4717	1887	3071	2880
香草酸	熊果酸	槲皮素	异槲皮苷	黄芪甲苷 IV	-1.16819	-1.78508	-2.06205	-1.0328	4716	1888	3070	2879
原儿茶酸	月桂酸	车叶草苷	芒柄花苷	槲皮素	-1.58341	-1.78484	-2.30304	-0.419375	1757	1889	1346	7982
熊果酸	阿魏酸	槲皮素	芦丁	车叶草苷酸	-0.262555	-1.78484	-1.26814	-0.337886	12619	1890	10908	8581
熊果酸	柚皮素	槲皮素	芦丁	黄芪甲苷 IV	-1.24497	-1.78471	-1.99247	-1.04462	4047	1891	3712	2785
香草酸	咖啡酸	槲皮素	芦丁	秦皮乙素	-1.11489	-1.78464	-2.40946	-0.67739	5165	1892	902	5847
熊果酸	柚皮素	槲皮素	芦丁		-0.203453	-1.78457	-1.32557	0.232948	13092	1893	10456	12434
熊果酸	柚皮素	槲皮素	异槲皮苷	芦丁	-0.203453	-1.78457	-1.32557	0.232948	13093	1894	10455	12435
栀子苷	对香豆酸	槲皮素	芦丁	车叶草苷酸	-0.791216	-1.7845	-2.06226	-0.0559777	8077	1895	3065	10579
熊果酸	对香豆酸	金雀异黄酮	山奈素	黄豆黄素	-0.50152	-1.78439	-1.45764	0.189719	10749	1896	9216	12177
月桂酸	熊果酸	京尼平苷酸	异槲皮苷		-1.43937	-1.78437	-1.29555	-0.11159	2608	1897	10692	10185
熊果酸	阿魏酸	槲皮素	秦皮乙素	车叶草苷酸	-0.882796	-1.78403	-1.62743	-0.798503	7221	1898	7454	4801
月桂酸	熊果酸	栀子苷	对香豆酸	异槲皮苷	-0.867975	-1.78398	-1.88052	0.233565	7379	1899	4784	12438
原儿茶酸	熊果酸	对香豆酸	槲皮素	黄芪甲苷 IV	-1.30941	-1.78389	-2.1482	-0.763669	3509	1900	2318	5090
咖啡酸	槲皮素	芦丁	黄豆黄素	毛蕊异黄酮苷	-1.56217	-1.78319	-2.51981	-0.8057	1867	1901	566	4748
香草酸	熊果酸	咖啡酸	槲皮素	芦丁	-0.593916	-1.78316	-1.84423	-0.281325	9961	1902	5170	9002
芒柄花苷	槲皮素	异槲皮苷	秦皮乙素	紫云英苷	-1.4835	-1.78308	-2.34648	-1.37912	2349	1903	1128	797
芒柄花苷	槲皮素	异槲皮苷	秦皮乙素		-1.4835	-1.78308	-2.34648	-1.37912	2350	1904	1129	796
原儿茶酸	车叶草苷	对香豆酸	槲皮素	紫云英苷	-1.56649	-1.78287	-2.3839	-0.240978	1848	1905	998	9283
原儿茶酸	栀子苷	槲皮素	山奈酚	黄芪甲苷 IV	-1.6404	-1.78225	-2.23721	-0.85484	1479	1906	1706	4322
栀子苷	阿魏酸	咖啡酸	槲皮素	秦皮乙素	-1.39355	-1.78191	-2.28211	-1.36635	2889	1907	1451	851
香草酸	熊果酸	异槲皮苷	紫云英苷	黄豆黄素	-1.26537	-1.78152	-1.38636	-0.134574	3875	1908	9899	10049
熊果酸	栀子苷	京尼平苷酸	槲皮素	车叶草苷酸	-0.550697	-1.78119	-1.49176	-0.711178	10343	1909	8874	5545
熊果酸	栀子苷	槲皮素	车叶草苷酸		-0.550697	-1.78119	-1.49176	-0.711178	10342	1910	8873	5544
熊果酸	栀子苷	槲皮素	异槲皮苷	车叶草苷酸	-0.550697	-1.78119	-1.49176	-0.711178	10344	1911	8872	5543
车叶草苷	槲皮素	异槲皮苷	黄豆黄素	黄芪甲苷 IV	-1.21517	-1.78107	-2.21463	-1.23946	4286	1912	1870	1515
芒柄花苷	对香豆酸	槲皮素	芦丁	黄芪甲苷 IV	-1.47488	-1.78105	-2.35341	-0.788447	2405	1913	1099	4873
月桂酸	熊果酸	山奈素	黄芪甲苷 IV		-1.53189	-1.7808	-1.25958	-1.09489	2058	1914	10981	2415
原儿茶酸	月桂酸	栀子苷	槲皮素	金雀异黄酮	-1.22658	-1.78077	-1.82734	0.0362642	4194	1915	5357	11230
原儿茶酸	月桂酸	槲皮素	秦皮乙素	车叶草苷酸	-1.06241	-1.78071	-2.07374	-0.269313	5640	1916	2951	9066
原儿茶酸	车叶草苷	栀子苷	槲皮素	黄豆黄素	-1.68528	-1.78051	-2.64588	-0.456597	1302	1917	279	7694
紫云英苷	黄芪甲苷 IV				-3.18902	-1.78039	-1.91193	-0.576168	3	1918	4460	6737
柚皮素	芒柄花苷	槲皮素	芦丁	黄芪甲苷 IV	-1.66183	-1.78001	-2.16031	-0.897907	1393	1919	2219	3976
月桂酸	熊果酸	车叶草苷	紫云英苷	黄芪甲苷 IV	-1.95881	-1.77963	-1.31212	-1.05542	479	1920	10562	2707
熊果酸	车叶草苷	异槲皮苷	金雀异黄酮	车叶草苷酸	-1.64879	-1.77961	-1.71044	-0.681656	1437	1921	6604	5800
原儿茶酸	月桂酸	香草酸	槲皮素	黄豆黄素	-1.38796	-1.7794	-2.81933	-0.743522	2938	1922	102	5269
槲皮素	芦丁	秦皮乙素	黄豆黄素	车叶草苷酸	-1.47241	-1.7793	-2.39536	-0.720971	2415	1923	948	5483
香草酸	熊果酸	槲皮素	车叶草苷酸	黄芪甲苷 IV	-1.14276	-1.77903	-2.01576	-0.924873	4959	1924	3484	3758
熊果酸	栀子苷	京尼平苷酸	对香豆酸		-0.719843	-1.77879	-1.42989	0.371512	8768	1925	9457	13202
车叶草苷	黄芪甲苷 IV				-2.94546	-1.77877	-1.60247	-0.255354	15	1926	7717	9168
熊果酸	车叶草苷	异槲皮苷	芦丁	金雀异黄酮	-0.654226	-1.77863	-0.931474	0.53957	9382	1927	13266	14021
原儿茶酸	熊果酸	车叶草苷	芦丁	车叶草苷酸	-0.220314	-1.77859	-0.174679	0.914338	12958	1928	16131	15357
柚皮素	金雀异黄酮	黄豆黄素	黄芪甲苷 IV		-0.945352	-1.77854	-0.949736	0.155115	6705	1929	13164	11947
车叶草苷	芒柄花苷	对香豆酸	槲皮素	紫云英苷	-1.50336	-1.77842	-2.2473	-1.01163	2233	1930	1663	3045
车叶草苷	芒柄花苷	对香豆酸	槲皮素		-1.50336	-1.77842	-2.2473	-1.01163	2235	1931	1662	3044
车叶草苷	芒柄花苷	京尼平苷酸	对香豆酸	槲皮素	-1.50336	-1.77842	-2.2473	-1.01163	2234	1932	1661	3046
原儿茶酸	栀子苷	咖啡酸	槲皮素	山奈酚	-1.38927	-1.77829	-2.48135	-1.13515	2928	1933	676	2140
熊果酸	京尼平苷酸	槲皮素	芦丁	车叶草苷酸	-0.0517319	-1.77809	-1.07108	0.122896	14177	1934	12415	11749
熊果酸	车叶草苷	对香豆酸	芦丁	车叶草苷酸	-1.24392	-1.7779	-0.990893	0.273954	4053	1935	12936	12690
芒柄花苷	咖啡酸	槲皮素	车叶草苷酸	黄芪甲苷 IV	-1.73848	-1.77779	-2.35282	-1.56567	1096	1936	1102	264
咖啡酸	芦丁	山奈酚	秦皮乙素	黄芪甲苷 IV	-1.17016	-1.77744	-1.99599	-1.05133	4690	1937	3680	2729
京尼平苷酸	阿魏酸	槲皮素	芦丁	黄芪甲苷 IV	-1.40288	-1.77736	-2.00667	-0.783515	2832	1938	3571	4923
原儿茶酸	熊果酸	京尼平苷酸	对香豆酸	槲皮素	-0.541757	-1.77731	-1.85435	0.0682452	10411	1939	5039	11426
月桂酸	熊果酸	栀子苷	槲皮素	紫云英苷	-0.59845	-1.7772	-1.51133	-0.735149	9931	1940	8670	5345
熊果酸	车叶草苷	京尼平苷酸	紫云英苷	车叶草苷酸	-1.70672	-1.77708	-1.64471	-0.052111	1221	1941	7327	10615
熊果酸	车叶草苷	栀子苷	槲皮素	黄豆黄素	-1.01266	-1.77674	-2.16783	-1.01957	6101	1942	2166	2983
熊果酸	车叶草苷	京尼平苷酸	金雀异黄酮		-1.63622	-1.77668	-1.53955	-0.0971857	1501	1943	8399	10270
月桂酸	熊果酸	芒柄花苷	槲皮素	秦皮乙素	-1.0966	-1.77637	-1.96596	-1.09809	5312	1944	3925	2397
原儿茶酸	对香豆酸	槲皮素	芦丁	黄豆黄素	-1.4312	-1.77635	-2.48865	-0.475067	2670	1945	652	7560
原儿茶酸	月桂酸	熊果酸	黄豆黄素	车叶草苷酸	-0.634685	-1.77631	-0.455913	0.384793	9548	1946	15382	13282
香草酸	熊果酸	京尼平苷酸	芦丁	黄豆黄素	-1.25117	-1.77624	-0.806297	0.221557	3979	1947	13929	12382
熊果酸	秦皮乙素	山奈素	紫云英苷	黄芪甲苷 IV	-1.50042	-1.77605	-1.50171	-0.915867	2253	1948	8765	3814
原儿茶酸	月桂酸	咖啡酸	槲皮素	黄豆黄素	-1.32314	-1.776	-2.65766	-0.483241	3401	1949	259	7479
原儿茶酸	车叶草苷	京尼平苷酸	槲皮素	异槲皮苷	-1.36302	-1.77596	-1.97762	0.0870702	3116	1950	3840	11535
原儿茶酸	车叶草苷	京尼平苷酸	槲皮素		-1.36302	-1.77596	-1.97762	0.0870702	3115	1951	3837	11536
原儿茶酸	车叶草苷	槲皮素	异槲皮苷		-1.36302	-1.77596	-1.97762	0.0870702	3114	1952	3839	11537
原儿茶酸	车叶草苷	槲皮素			-1.36302	-1.77596	-1.97762	0.0870702	3117	1953	3838	11538
熊果酸	栀子苷	金雀异黄酮	黄芪甲苷 IV		-1.82838	-1.7759	-1.87276	-1.23694	804	1954	4863	1530
月桂酸	熊果酸	柚皮素	金雀异黄酮	山奈素	-1.0972	-1.77561	-1.45813	-0.327997	5307	1955	9211	8649
香草酸	芒柄花苷	咖啡酸	槲皮素	黄芪甲苷 IV	-1.64367	-1.77539	-2.61376	-1.40157	1455	1956	334	698
月桂酸	异槲皮苷	紫云英苷	黄芪甲苷 IV		-2.95908	-1.77536	-1.79811	-0.508508	13	1957	5649	7278
熊果酸	槲皮素	芦丁	金雀异黄酮	紫云英苷	-0.294672	-1.77525	-1.42021	-0.106555	12376	1958	9552	10214
槲皮素	芦丁	山奈酚	山奈素	黄芪甲苷 IV	-1.1768	-1.77519	-1.88993	-1.07052	4641	1959	4678	2592
原儿茶酸	栀子苷	柚皮素	槲皮素	芦丁	-1.27071	-1.77492	-2.20925	0.717636	3816	1960	1895	14746
原儿茶酸	香草酸	槲皮素	紫云英苷	黄豆黄素	-1.49488	-1.77485	-2.87025	-0.82752	2285	1961	70	4571
原儿茶酸	香草酸	槲皮素	异槲皮苷	黄豆黄素	-1.49488	-1.77485	-2.87025	-0.82752	2286	1962	71	4570
香草酸	熊果酸	对香豆酸	槲皮素	车叶草苷酸	-0.842712	-1.77469	-2.25088	-0.631156	7605	1963	1629	6265
原儿茶酸	熊果酸	车叶草苷	芒柄花苷	芦丁	-0.532938	-1.77463	-0.321181	0.682764	10490	1964	15796	14639
原儿茶酸	月桂酸	槲皮素	秦皮乙素		-1.10527	-1.77452	-2.13026	-0.415117	5249	1965	2475	8004
原儿茶酸	月桂酸	京尼平苷酸	槲皮素	秦皮乙素	-1.10527	-1.77452	-2.13026	-0.415117	5248	1966	2474	8003
熊果酸	车叶草苷	槲皮素	秦皮乙素	车叶草苷酸	-0.864008	-1.7743	-1.49787	-0.927248	7407	1967	8811	3734
熊果酸	芒柄花苷	槲皮素	黄豆黄素	黄芪甲苷 IV	-1.31247	-1.77427	-2.36219	-1.4128	3479	1968	1067	670
原儿茶酸	柚皮素	槲皮素	车叶草苷酸	黄芪甲苷 IV	-1.55304	-1.77403	-2.43587	-0.186978	1928	1969	826	9669
京尼平苷酸	槲皮素	异槲皮苷	黄芪甲苷 IV		-1.72635	-1.77403	-2.1782	-1.42073	1145	1970	2090	643
京尼平苷酸	槲皮素	异槲皮苷	紫云英苷	黄芪甲苷 IV	-1.72635	-1.77403	-2.1782	-1.42073	1144	1971	2089	642
熊果酸	车叶草苷	对香豆酸	秦皮乙素	山奈素	-1.11247	-1.77397	-1.40944	-0.467668	5191	1972	9670	7624
原儿茶酸	槲皮素	异槲皮苷	秦皮乙素		-1.19752	-1.77378	-2.15673	-0.501965	4450	1973	2252	7328
原儿茶酸	京尼平苷酸	槲皮素	异槲皮苷	秦皮乙素	-1.19752	-1.77378	-2.15673	-0.501965	4449	1974	2251	7327
芒柄花苷	阿魏酸	槲皮素	芦丁	秦皮乙素	-1.55769	-1.77377	-2.14606	-1.07005	1890	1975	2335	2601
熊果酸	车叶草苷	栀子苷	芒柄花苷	对香豆酸	-1.14892	-1.77363	-1.43381	0.0676401	4888	1976	9407	11424
车叶草苷	栀子苷	对香豆酸	咖啡酸	槲皮素	-1.57462	-1.77351	-2.23221	-1.28672	1804	1977	1740	1256
月桂酸	熊果酸	芒柄花苷	对香豆酸	紫云英苷	-1.71584	-1.77343	-1.7463	-0.676185	1190	1978	6207	5854
熊果酸	车叶草苷	芒柄花苷	异槲皮苷		-1.83062	-1.77331	-2.0913	-0.745492	799	1979	2818	5259
车叶草苷	芒柄花苷	槲皮素	芦丁	黄豆黄素	-1.53341	-1.77325	-2.52373	-0.634636	2047	1980	559	6247
月桂酸	熊果酸	对香豆酸	山奈酚	秦皮乙素	-1.38984	-1.77313	-2.03521	-1.08773	2920	1981	3295	2465
芒柄花苷	槲皮素	金雀异黄酮	秦皮乙素	黄芪甲苷 IV	-1.54549	-1.77299	-1.66173	-1.28881	1969	1982	7146	1242
原儿茶酸	车叶草苷	槲皮素	秦皮乙素	黄豆黄素	-1.77073	-1.77293	-2.74711	-0.85075	989	1983	160	4358
熊果酸	车叶草苷	芒柄花苷	山奈酚	秦皮乙素	-1.47419	-1.77292	-2.06955	-1.37731	2407	1984	3006	803
车叶草苷	对香豆酸	金雀异黄酮	车叶草苷酸	黄芪甲苷 IV	-1.53338	-1.77278	-1.2878	0.279553	2048	1985	10753	12711
车叶草苷	对香豆酸	槲皮素	芦丁	黄豆黄素	-1.02836	-1.77277	-2.48565	-0.597722	5935	1986	663	6576
原儿茶酸	对香豆酸	咖啡酸	槲皮素	车叶草苷酸	-1.14207	-1.7725	-2.45612	-0.231638	4961	1987	745	9354
香草酸	熊果酸	山奈酚	秦皮乙素		-0.890361	-1.77238	-2.04367	-1.04399	7164	1988	3223	2792
车叶草苷	槲皮素	紫云英苷	车叶草苷酸	黄芪甲苷 IV	-1.27625	-1.77237	-1.95641	-1.03122	3788	1989	4024	2890
车叶草苷	京尼平苷酸	槲皮素	车叶草苷酸	黄芪甲苷 IV	-1.27625	-1.77237	-1.95641	-1.03122	3787	1990	4023	2888
车叶草苷	槲皮素	车叶草苷酸	黄芪甲苷 IV		-1.27625	-1.77237	-1.95641	-1.03122	3786	1991	4022	2889
熊果酸	车叶草苷	槲皮素	金雀异黄酮	秦皮乙素	-1.08014	-1.77182	-1.50973	-0.840364	5469	1992	8695	4459
熊果酸	对香豆酸	金雀异黄酮	秦皮乙素	黄芪甲苷 IV	-1.52877	-1.77163	-1.73595	-0.904964	2076	1993	6309	3908
月桂酸	芒柄花苷	槲皮素	芦丁	金雀异黄酮	-0.887449	-1.77153	-1.91254	-0.027374	7187	1994	4452	10793
芒柄花苷	咖啡酸	金雀异黄酮	黄豆黄素	黄芪甲苷 IV	-1.51319	-1.77106	-1.83307	-1.2589	2179	1995	5301	1404
月桂酸	柚皮素	槲皮素	秦皮乙素	黄芪甲苷 IV	-1.47593	-1.771	-2.01301	-1.24656	2395	1996	3513	1463
原儿茶酸	熊果酸	芒柄花苷	槲皮素	芦丁	-1.14863	-1.77077	-2.1219	-0.258952	4891	1997	2560	9148
芒柄花苷	咖啡酸	槲皮素	秦皮乙素	紫云英苷	-1.4902	-1.77071	-2.52122	-1.48672	2312	1998	563	424
芒柄花苷	咖啡酸	槲皮素	秦皮乙素		-1.4902	-1.77071	-2.52122	-1.48672	2311	1999	564	423
[truncated: 15,101 more rows]

## Sheet: Sheet2
Compound1	Compound2	Compound3	Compound4	Compound5	Result	Rank
原儿茶酸	熊果酸	槲皮素	秦皮乙素	黄芪甲苷 IV	-2.31349	1
原儿茶酸	香草酸	熊果酸	槲皮素	黄芪甲苷 IV	-2.19977	2
咖啡酸	槲皮素	异槲皮苷	黄豆黄素	黄芪甲苷 IV	-1.9963	3
芒柄花苷	槲皮素	秦皮乙素	黄豆黄素	黄芪甲苷 IV	-1.97424	4
原儿茶酸	车叶草苷	咖啡酸	槲皮素	芦丁	-1.9697	5
原儿茶酸	阿魏酸	对香豆酸	槲皮素	芦丁	-1.81322	6
月桂酸	异槲皮苷	金雀异黄酮	紫云英苷	黄芪甲苷 IV	-1.81297	7
月桂酸	熊果酸	车叶草苷	毛蕊异黄酮苷	车叶草苷酸	-1.81274	8
熊果酸	车叶草苷	栀子苷	京尼平苷酸	对香豆酸	-1.81271	9
京尼平苷酸	槲皮素	紫云英苷	黄芪甲苷 IV		-1.81265	10
京尼平苷酸	槲皮素	黄芪甲苷 IV			-1.81265	11
原儿茶酸	车叶草苷	芒柄花苷	槲皮素	金雀异黄酮	-1.81258	12
熊果酸	栀子苷	芒柄花苷	对香豆酸	槲皮素	-1.8125	13
原儿茶酸	栀子苷	芒柄花苷	槲皮素	黄芪甲苷 IV	-1.81201	14
熊果酸	芒柄花苷	金雀异黄酮	黄豆黄素	车叶草苷酸	-1.81177	15
熊果酸	车叶草苷	槲皮素	黄豆黄素	黄芪甲苷 IV	-1.81173	16
原儿茶酸	熊果酸	阿魏酸	槲皮素	秦皮乙素	-1.81171	17
原儿茶酸	熊果酸	车叶草苷	槲皮素	金雀异黄酮	-1.81158	18
阿魏酸	槲皮素	芦丁	秦皮乙素	黄豆黄素	-1.81139	19
原儿茶酸	月桂酸	咖啡酸	槲皮素	秦皮乙素	-1.81138	20
芒柄花苷	咖啡酸	槲皮素	芦丁	山奈素	-1.81133	21
槲皮素	山奈酚	秦皮乙素	黄芪甲苷 IV		-1.81043	22
槲皮素	山奈酚	秦皮乙素	紫云英苷	黄芪甲苷 IV	-1.81043	23
原儿茶酸	月桂酸	香草酸	咖啡酸	槲皮素	-1.8103	24
原儿茶酸	栀子苷	槲皮素	秦皮乙素	车叶草苷酸	-1.8101	25
槲皮素	山奈酚	秦皮乙素	黄豆黄素	黄芪甲苷 IV	-1.80999	26
栀子苷	槲皮素	芦丁	秦皮乙素	黄豆黄素	-1.80975	27
车叶草苷	京尼平苷酸	咖啡酸	槲皮素	黄芪甲苷 IV	-1.80959	28
车叶草苷	咖啡酸	槲皮素	异槲皮苷	黄芪甲苷 IV	-1.80959	29
车叶草苷	咖啡酸	槲皮素	紫云英苷	黄芪甲苷 IV	-1.80959	30
车叶草苷	咖啡酸	槲皮素	黄芪甲苷 IV		-1.80959	31
原儿茶酸	栀子苷	槲皮素			-1.80957	32
原儿茶酸	栀子苷	槲皮素	异槲皮苷		-1.80957	33
原儿茶酸	栀子苷	京尼平苷酸	槲皮素	异槲皮苷	-1.80957	34
原儿茶酸	栀子苷	京尼平苷酸	槲皮素		-1.80957	35
原儿茶酸	月桂酸	槲皮素	芦丁	黄豆黄素	-1.80944	36
栀子苷	阿魏酸	槲皮素	秦皮乙素	黄芪甲苷 IV	-1.80936	37
原儿茶酸	槲皮素	山奈素	黄芪甲苷 IV		-1.80933	38
原儿茶酸	京尼平苷酸	槲皮素	山奈素	黄芪甲苷 IV	-1.80933	39
原儿茶酸	槲皮素	异槲皮苷	山奈素	黄芪甲苷 IV	-1.80933	40
原儿茶酸	槲皮素	山奈素	紫云英苷	黄芪甲苷 IV	-1.80933	41
原儿茶酸	京尼平苷酸	对香豆酸	槲皮素	芦丁	-1.8093	42
月桂酸	车叶草苷	槲皮素	黄豆黄素	黄芪甲苷 IV	-1.80927	43
原儿茶酸	京尼平苷酸	对香豆酸	咖啡酸	槲皮素	-1.80925	44
原儿茶酸	栀子苷	槲皮素	金雀异黄酮	车叶草苷酸	-1.80877	45
原儿茶酸	熊果酸	车叶草苷	槲皮素	黄豆黄素	-1.80874	46
原儿茶酸	京尼平苷酸	槲皮素	异槲皮苷	芦丁	-1.80847	47
原儿茶酸	京尼平苷酸	槲皮素	芦丁		-1.80847	48
原儿茶酸	香草酸	熊果酸	栀子苷	黄豆黄素	-1.80799	49
香草酸	熊果酸	黄豆黄素	车叶草苷酸	黄芪甲苷 IV	-1.80783	50
原儿茶酸	栀子苷	阿魏酸	咖啡酸	槲皮素	-1.80755	51
熊果酸	槲皮素	芦丁	金雀异黄酮	黄芪甲苷 IV	-1.80742	52
熊果酸	槲皮素	芦丁	金雀异黄酮	秦皮乙素	-1.80738	53
原儿茶酸	车叶草苷	槲皮素	金雀异黄酮	黄芪甲苷 IV	-1.80705	54
熊果酸	车叶草苷	咖啡酸	槲皮素	芦丁	-1.80691	55
原儿茶酸	阿魏酸	槲皮素	秦皮乙素	黄豆黄素	-1.8069	56
京尼平苷酸	槲皮素	异槲皮苷	黄豆黄素	黄芪甲苷 IV	-1.80665	57
月桂酸	熊果酸	车叶草苷	黄芪甲苷 IV		-1.80662	58
熊果酸	阿魏酸	槲皮素	秦皮乙素	紫云英苷	-1.80662	59
对香豆酸	咖啡酸	槲皮素	芦丁	车叶草苷酸	-1.80648	60
原儿茶酸	车叶草苷	京尼平苷酸	对香豆酸	槲皮素	-1.80645	61
原儿茶酸	车叶草苷	对香豆酸	槲皮素		-1.80645	62
原儿茶酸	车叶草苷	对香豆酸	槲皮素	异槲皮苷	-1.80645	63
熊果酸	车叶草苷	山奈素	黄豆黄素	黄芪甲苷 IV	-1.80612	64
熊果酸	车叶草苷	山奈酚	金雀异黄酮	秦皮乙素	-1.8058	65
原儿茶酸	香草酸	咖啡酸	金雀异黄酮	黄芪甲苷 IV	-1.80545	66
熊果酸	芒柄花苷	槲皮素	秦皮乙素	黄豆黄素	-1.80537	67
熊果酸	车叶草苷	芒柄花苷			-1.80497	68
原儿茶酸	香草酸	柚皮素	槲皮素	芦丁	-1.8047	69
原儿茶酸	咖啡酸	槲皮素	异槲皮苷	黄豆黄素	-1.80457	70
原儿茶酸	咖啡酸	槲皮素	紫云英苷	黄豆黄素	-1.80457	71
原儿茶酸	香草酸	阿魏酸	槲皮素	芦丁	-1.80452	72
咖啡酸	金雀异黄酮	黄芪甲苷 IV			-1.80426	73
熊果酸	栀子苷	芒柄花苷	毛蕊异黄酮苷		-1.80424	74
熊果酸	栀子苷	黄豆黄素	黄芪甲苷 IV		-1.80419	75
原儿茶酸	栀子苷	芒柄花苷	对香豆酸	槲皮素	-1.80403	76
月桂酸	熊果酸	山奈酚	黄芪甲苷 IV		-1.80394	77
月桂酸	熊果酸	车叶草苷	山奈素	黄豆黄素	-1.8039	78
熊果酸	车叶草苷	槲皮素	秦皮乙素	紫云英苷	-1.80388	79
熊果酸	栀子苷	阿魏酸	山奈酚	秦皮乙素	-1.80379	80
原儿茶酸	熊果酸	京尼平苷酸	紫云英苷	黄豆黄素	-1.80364	81
熊果酸	阿魏酸	咖啡酸	槲皮素	芦丁	-1.80353	82
原儿茶酸	咖啡酸	槲皮素	黄豆黄素		-1.80349	83
原儿茶酸	京尼平苷酸	咖啡酸	槲皮素	黄豆黄素	-1.80349	84
熊果酸	车叶草苷	对香豆酸	金雀异黄酮		-1.80321	85
熊果酸	槲皮素	金雀异黄酮	秦皮乙素	黄芪甲苷 IV	-1.80319	86
原儿茶酸	熊果酸	京尼平苷酸	芦丁	金雀异黄酮	-1.80309	87
原儿茶酸	香草酸	咖啡酸	槲皮素	山奈酚	-1.803	88
熊果酸	车叶草苷	芦丁	山奈素	黄豆黄素	-1.80273	89
月桂酸	熊果酸	车叶草苷	对香豆酸	黄豆黄素	-1.80263	90
熊果酸	车叶草苷	芦丁	金雀异黄酮	山奈素	-1.80261	91
月桂酸	芒柄花苷	槲皮素	异槲皮苷	黄芪甲苷 IV	-1.80258	92
熊果酸	对香豆酸	金雀异黄酮	车叶草苷酸	黄芪甲苷 IV	-1.80251	93
月桂酸	熊果酸	京尼平苷酸	山奈素	黄芪甲苷 IV	-1.80213	94
熊果酸	对香豆酸	槲皮素	芦丁	山奈素	-1.8021	95
原儿茶酸	车叶草苷	槲皮素	芦丁	山奈素	-1.8021	96
阿魏酸	槲皮素	金雀异黄酮	秦皮乙素	黄芪甲苷 IV	-1.80206	97
香草酸	熊果酸	山奈酚	黄豆黄素	黄芪甲苷 IV	-1.80204	98
对香豆酸	咖啡酸	金雀异黄酮	黄豆黄素	黄芪甲苷 IV	-1.80178	99
原儿茶酸	香草酸	熊果酸	紫云英苷	黄芪甲苷 IV	-1.80161	100
栀子苷	芒柄花苷	咖啡酸	槲皮素	秦皮乙素	-1.80145	101
原儿茶酸	栀子苷	槲皮素	金雀异黄酮	秦皮乙素	-1.80123	102
原儿茶酸	芒柄花苷	对香豆酸	槲皮素	秦皮乙素	-1.80122	103
原儿茶酸	熊果酸	车叶草苷	槲皮素	黄芪甲苷 IV	-1.80116	104
原儿茶酸	阿魏酸	槲皮素	金雀异黄酮	秦皮乙素	-1.80107	105
芒柄花苷	阿魏酸	槲皮素	秦皮乙素	黄芪甲苷 IV	-1.80099	106
柚皮素	槲皮素	异槲皮苷	芦丁	黄芪甲苷 IV	-1.80099	107
柚皮素	槲皮素	芦丁	黄芪甲苷 IV		-1.80099	108
柚皮素	槲皮素	芦丁	紫云英苷	黄芪甲苷 IV	-1.80099	109
原儿茶酸	阿魏酸	槲皮素	金雀异黄酮	黄芪甲苷 IV	-1.80096	110
槲皮素	异槲皮苷	山奈酚	秦皮乙素	黄芪甲苷 IV	-1.80083	111
芒柄花苷	阿魏酸	对香豆酸	槲皮素	芦丁	-1.80066	112
车叶草苷	槲皮素	黄芪甲苷 IV			-1.80051	113
车叶草苷	槲皮素	紫云英苷	黄芪甲苷 IV		-1.80051	114
车叶草苷	京尼平苷酸	槲皮素	紫云英苷	黄芪甲苷 IV	-1.80051	115
车叶草苷	京尼平苷酸	槲皮素	黄芪甲苷 IV		-1.80051	116
月桂酸	槲皮素	异槲皮苷	车叶草苷酸	黄芪甲苷 IV	-1.80033	117
熊果酸	芒柄花苷	阿魏酸	槲皮素	芦丁	-1.80014	118
熊果酸	栀子苷	对香豆酸	异槲皮苷		-1.80005	119
月桂酸	熊果酸	阿魏酸	槲皮素	芦丁	-1.80002	120
柚皮素	槲皮素	芦丁	车叶草苷酸	黄芪甲苷 IV	-1.79946	121
原儿茶酸	熊果酸	芒柄花苷	异槲皮苷	黄豆黄素	-1.79943	122
月桂酸	栀子苷	槲皮素	黄豆黄素	黄芪甲苷 IV	-1.79901	123
月桂酸	熊果酸	紫云英苷	黄豆黄素	车叶草苷酸	-1.79893	124
月桂酸	熊果酸	车叶草苷	京尼平苷酸	金雀异黄酮	-1.79854	125
阿魏酸	对香豆酸	咖啡酸	槲皮素	黄芪甲苷 IV	-1.79837	126
槲皮素	异槲皮苷	黄豆黄素	黄芪甲苷 IV		-1.79798	127
槲皮素	异槲皮苷	紫云英苷	黄豆黄素	黄芪甲苷 IV	-1.79798	128
香草酸	熊果酸	栀子苷	异槲皮苷	紫云英苷	-1.79779	129
原儿茶酸	熊果酸	金雀异黄酮	紫云英苷	黄豆黄素	-1.79775	130
车叶草苷	芒柄花苷	槲皮素	芦丁	车叶草苷酸	-1.79774	131
熊果酸	栀子苷	槲皮素	紫云英苷		-1.79765	132
熊果酸	栀子苷	槲皮素	异槲皮苷	紫云英苷	-1.79765	133
熊果酸	栀子苷	京尼平苷酸	槲皮素	紫云英苷	-1.79765	134
栀子苷	金雀异黄酮	紫云英苷	车叶草苷酸	黄芪甲苷 IV	-1.79748	135
熊果酸	栀子苷	异槲皮苷	黄芪甲苷 IV		-1.79745	136
月桂酸	芒柄花苷	咖啡酸	槲皮素	黄芪甲苷 IV	-1.79742	137
熊果酸	芒柄花苷	金雀异黄酮	黄豆黄素	黄芪甲苷 IV	-1.79737	138
原儿茶酸	芒柄花苷	槲皮素	山奈酚	黄芪甲苷 IV	-1.79737	139
咖啡酸	槲皮素	芦丁	秦皮乙素		-1.79737	140
咖啡酸	槲皮素	异槲皮苷	芦丁	秦皮乙素	-1.79737	141
栀子苷	芒柄花苷	京尼平苷酸	槲皮素	秦皮乙素	-1.79707	142
原儿茶酸	香草酸	槲皮素	秦皮乙素	车叶草苷酸	-1.79696	143
原儿茶酸	月桂酸	栀子苷	咖啡酸	槲皮素	-1.79695	144
京尼平苷酸	咖啡酸	槲皮素	金雀异黄酮	黄芪甲苷 IV	-1.79692	145
熊果酸	京尼平苷酸	金雀异黄酮	黄豆黄素	黄芪甲苷 IV	-1.79654	146
原儿茶酸	熊果酸	车叶草苷	芒柄花苷	槲皮素	-1.79648	147
原儿茶酸	香草酸	阿魏酸	金雀异黄酮	黄芪甲苷 IV	-1.79635	148
柚皮素	芒柄花苷	咖啡酸	槲皮素	芦丁	-1.79629	149
柚皮素	槲皮素	芦丁	黄豆黄素	黄芪甲苷 IV	-1.79622	150
芒柄花苷	京尼平苷酸	槲皮素	车叶草苷酸	黄芪甲苷 IV	-1.79594	151
咖啡酸	槲皮素	金雀异黄酮	车叶草苷酸	黄芪甲苷 IV	-1.79592	152
熊果酸	槲皮素	异槲皮苷	芦丁	紫云英苷	-1.79584	153
熊果酸	槲皮素	芦丁	紫云英苷		-1.79584	154
原儿茶酸	月桂酸	车叶草苷	槲皮素	秦皮乙素	-1.7957	155
熊果酸	紫云英苷	车叶草苷酸	黄芪甲苷 IV		-1.79559	156
香草酸	熊果酸	栀子苷	槲皮素	金雀异黄酮	-1.79554	157
咖啡酸	槲皮素	金雀异黄酮	紫云英苷	黄芪甲苷 IV	-1.79539	158
咖啡酸	槲皮素	异槲皮苷	金雀异黄酮	黄芪甲苷 IV	-1.79539	159
咖啡酸	槲皮素	金雀异黄酮	黄芪甲苷 IV		-1.79539	160
原儿茶酸	香草酸	槲皮素	黄豆黄素	车叶草苷酸	-1.79536	161
栀子苷	咖啡酸	槲皮素	芦丁	山奈素	-1.79474	162
槲皮素	异槲皮苷	紫云英苷	黄芪甲苷 IV		-1.79468	163
槲皮素	异槲皮苷	黄芪甲苷 IV			-1.79468	164
芒柄花苷	京尼平苷酸	槲皮素	黄芪甲苷 IV		-1.79448	165
芒柄花苷	京尼平苷酸	槲皮素	紫云英苷	黄芪甲苷 IV	-1.79448	166
槲皮素	芦丁	秦皮乙素	黄豆黄素		-1.79443	167
槲皮素	芦丁	秦皮乙素	紫云英苷	黄豆黄素	-1.79443	168
槲皮素	异槲皮苷	芦丁	秦皮乙素	黄豆黄素	-1.79443	169
京尼平苷酸	槲皮素	异槲皮苷	车叶草苷酸	黄芪甲苷 IV	-1.79442	170
芒柄花苷	对香豆酸	槲皮素	芦丁	黄豆黄素	-1.79429	171
原儿茶酸	香草酸	熊果酸	车叶草苷	紫云英苷	-1.79416	172
熊果酸	金雀异黄酮	山奈素	紫云英苷	车叶草苷酸	-1.79412	173
月桂酸	熊果酸	车叶草苷	异槲皮苷	毛蕊异黄酮苷	-1.79365	174
熊果酸	异槲皮苷	黄豆黄素	车叶草苷酸	黄芪甲苷 IV	-1.79356	175
栀子苷	对香豆酸	槲皮素	芦丁	秦皮乙素	-1.79354	176
香草酸	对香豆酸	槲皮素	芦丁	紫云英苷	-1.79353	177
原儿茶酸	车叶草苷	咖啡酸	槲皮素	金雀异黄酮	-1.79342	178
香草酸	对香豆酸	槲皮素	芦丁		-1.79337	179
香草酸	对香豆酸	槲皮素	异槲皮苷	芦丁	-1.79337	180
香草酸	京尼平苷酸	对香豆酸	槲皮素	芦丁	-1.79337	181
熊果酸	京尼平苷酸	山奈酚	黄豆黄素	黄芪甲苷 IV	-1.79333	182
芒柄花苷	对香豆酸	咖啡酸	槲皮素	黄芪甲苷 IV	-1.79329	183
月桂酸	熊果酸	京尼平苷酸	对香豆酸	紫云英苷	-1.79305	184
原儿茶酸	熊果酸	芒柄花苷	槲皮素	金雀异黄酮	-1.79301	185
咖啡酸	芦丁	金雀异黄酮	山奈素	黄豆黄素	-1.79295	186
京尼平苷酸	咖啡酸	槲皮素	山奈酚	黄芪甲苷 IV	-1.79291	187
熊果酸	栀子苷	阿魏酸	槲皮素	紫云英苷	-1.79254	188
月桂酸	对香豆酸	咖啡酸	槲皮素	芦丁	-1.7924	189
月桂酸	熊果酸	栀子苷	柚皮素	黄豆黄素	-1.79234	190
熊果酸	车叶草苷	对香豆酸	槲皮素	紫云英苷	-1.79215	191
原儿茶酸	栀子苷	对香豆酸	槲皮素	车叶草苷酸	-1.79212	192
香草酸	熊果酸	对香豆酸	黄豆黄素	黄芪甲苷 IV	-1.7921	193
芒柄花苷	槲皮素	秦皮乙素	紫云英苷		-1.79207	194
芒柄花苷	槲皮素	秦皮乙素			-1.79207	195
香草酸	熊果酸	紫云英苷	黄豆黄素		-1.79205	196
对香豆酸	槲皮素	芦丁	车叶草苷酸	黄芪甲苷 IV	-1.79204	197
熊果酸	柚皮素	槲皮素	芦丁	紫云英苷	-1.79184	198
栀子苷	金雀异黄酮	黄豆黄素	车叶草苷酸	黄芪甲苷 IV	-1.79162	199
月桂酸	熊果酸	栀子苷	毛蕊异黄酮苷	车叶草苷酸	-1.79138	200
原儿茶酸	香草酸	熊果酸	黄豆黄素		-1.79131	201
原儿茶酸	阿魏酸	对香豆酸	槲皮素	秦皮乙素	-1.79107	202
芒柄花苷	槲皮素	紫云英苷	黄芪甲苷 IV		-1.79105	203
芒柄花苷	槲皮素	黄芪甲苷 IV			-1.79105	204
原儿茶酸	香草酸	阿魏酸	槲皮素	秦皮乙素	-1.79104	205
栀子苷	京尼平苷酸	咖啡酸	槲皮素	芦丁	-1.79104	206
熊果酸	秦皮乙素	紫云英苷	黄豆黄素	黄芪甲苷 IV	-1.7909	207
熊果酸	京尼平苷酸	槲皮素	芦丁	金雀异黄酮	-1.79071	208
车叶草苷	咖啡酸	芦丁	金雀异黄酮	黄豆黄素	-1.79069	209
原儿茶酸	月桂酸	栀子苷	槲皮素	秦皮乙素	-1.79037	210
熊果酸	栀子苷	京尼平苷酸	紫云英苷	黄芪甲苷 IV	-1.79028	211
熊果酸	车叶草苷	芦丁	山奈素	黄芪甲苷 IV	-1.7902	212
熊果酸	车叶草苷	栀子苷	异槲皮苷	黄豆黄素	-1.78978	213
原儿茶酸	槲皮素	秦皮乙素	车叶草苷酸		-1.78931	214
原儿茶酸	京尼平苷酸	槲皮素	秦皮乙素	车叶草苷酸	-1.78931	215
月桂酸	芒柄花苷	槲皮素	黄豆黄素	黄芪甲苷 IV	-1.78928	216
咖啡酸	异槲皮苷	金雀异黄酮	黄芪甲苷 IV		-1.78906	217
熊果酸	栀子苷	芒柄花苷	京尼平苷酸	对香豆酸	-1.78906	218
月桂酸	车叶草苷	槲皮素	紫云英苷	黄芪甲苷 IV	-1.78881	219
月桂酸	车叶草苷	京尼平苷酸	槲皮素	黄芪甲苷 IV	-1.78881	220
月桂酸	车叶草苷	槲皮素	黄芪甲苷 IV		-1.78881	221
原儿茶酸	槲皮素	山奈素	车叶草苷酸	黄芪甲苷 IV	-1.78877	222
熊果酸	芦丁	山奈酚	黄豆黄素	黄芪甲苷 IV	-1.78876	223
熊果酸	山奈酚	金雀异黄酮	黄芪甲苷 IV		-1.78853	224
栀子苷	咖啡酸	槲皮素	金雀异黄酮	黄芪甲苷 IV	-1.78837	225
原儿茶酸	栀子苷	阿魏酸	槲皮素	芦丁	-1.78823	226
月桂酸	熊果酸	紫云英苷	车叶草苷酸		-1.78821	227
车叶草苷	阿魏酸	金雀异黄酮	车叶草苷酸	黄芪甲苷 IV	-1.78817	228
异槲皮苷	金雀异黄酮	黄豆黄素	车叶草苷酸	黄芪甲苷 IV	-1.78806	229
月桂酸	熊果酸	栀子苷	槲皮素	秦皮乙素	-1.78776	230
熊果酸	车叶草苷	芦丁	金雀异黄酮	紫云英苷	-1.78768	231
月桂酸	香草酸	熊果酸	对香豆酸	山奈酚	-1.78731	232
京尼平苷酸	槲皮素	黄豆黄素	车叶草苷酸	黄芪甲苷 IV	-1.78724	233
京尼平苷酸	咖啡酸	金雀异黄酮	山奈素	黄豆黄素	-1.78717	234
原儿茶酸	咖啡酸	槲皮素	山奈素	黄芪甲苷 IV	-1.78712	235
月桂酸	咖啡酸	槲皮素	山奈酚	黄芪甲苷 IV	-1.78589	236
熊果酸	芒柄花苷	对香豆酸	金雀异黄酮	黄豆黄素	-1.78588	237
香草酸	熊果酸	槲皮素	黄芪甲苷 IV		-1.78508	238
香草酸	熊果酸	京尼平苷酸	槲皮素	黄芪甲苷 IV	-1.78508	239
香草酸	熊果酸	槲皮素	紫云英苷	黄芪甲苷 IV	-1.78508	240
香草酸	熊果酸	槲皮素	异槲皮苷	黄芪甲苷 IV	-1.78508	241
原儿茶酸	月桂酸	车叶草苷	芒柄花苷	槲皮素	-1.78484	242
熊果酸	阿魏酸	槲皮素	芦丁	车叶草苷酸	-1.78484	243
熊果酸	柚皮素	槲皮素	芦丁	黄芪甲苷 IV	-1.78471	244
香草酸	咖啡酸	槲皮素	芦丁	秦皮乙素	-1.78464	245
熊果酸	柚皮素	槲皮素	芦丁		-1.78457	246
熊果酸	柚皮素	槲皮素	异槲皮苷	芦丁	-1.78457	247
栀子苷	对香豆酸	槲皮素	芦丁	车叶草苷酸	-1.7845	248
熊果酸	对香豆酸	金雀异黄酮	山奈素	黄豆黄素	-1.78439	249
月桂酸	熊果酸	京尼平苷酸	异槲皮苷		-1.78437	250
熊果酸	阿魏酸	槲皮素	秦皮乙素	车叶草苷酸	-1.78403	251
月桂酸	熊果酸	栀子苷	对香豆酸	异槲皮苷	-1.78398	252
原儿茶酸	熊果酸	对香豆酸	槲皮素	黄芪甲苷 IV	-1.78389	253
咖啡酸	槲皮素	芦丁	黄豆黄素	毛蕊异黄酮苷	-1.78319	254
香草酸	熊果酸	咖啡酸	槲皮素	芦丁	-1.78316	255
芒柄花苷	槲皮素	异槲皮苷	秦皮乙素	紫云英苷	-1.78308	256
芒柄花苷	槲皮素	异槲皮苷	秦皮乙素		-1.78308	257
原儿茶酸	车叶草苷	对香豆酸	槲皮素	紫云英苷	-1.78287	258
原儿茶酸	栀子苷	槲皮素	山奈酚	黄芪甲苷 IV	-1.78225	259
栀子苷	阿魏酸	咖啡酸	槲皮素	秦皮乙素	-1.78191	260
香草酸	熊果酸	异槲皮苷	紫云英苷	黄豆黄素	-1.78152	261
熊果酸	栀子苷	京尼平苷酸	槲皮素	车叶草苷酸	-1.78119	262
熊果酸	栀子苷	槲皮素	车叶草苷酸		-1.78119	263
熊果酸	栀子苷	槲皮素	异槲皮苷	车叶草苷酸	-1.78119	264
车叶草苷	槲皮素	异槲皮苷	黄豆黄素	黄芪甲苷 IV	-1.78107	265
芒柄花苷	对香豆酸	槲皮素	芦丁	黄芪甲苷 IV	-1.78105	266
月桂酸	熊果酸	山奈素	黄芪甲苷 IV		-1.7808	267
原儿茶酸	月桂酸	栀子苷	槲皮素	金雀异黄酮	-1.78077	268
原儿茶酸	月桂酸	槲皮素	秦皮乙素	车叶草苷酸	-1.78071	269
原儿茶酸	车叶草苷	栀子苷	槲皮素	黄豆黄素	-1.78051	270
紫云英苷	黄芪甲苷 IV				-1.78039	271
柚皮素	芒柄花苷	槲皮素	芦丁	黄芪甲苷 IV	-1.78001	272
月桂酸	熊果酸	车叶草苷	紫云英苷	黄芪甲苷 IV	-1.77963	273
熊果酸	车叶草苷	异槲皮苷	金雀异黄酮	车叶草苷酸	-1.77961	274
原儿茶酸	月桂酸	香草酸	槲皮素	黄豆黄素	-1.7794	275
槲皮素	芦丁	秦皮乙素	黄豆黄素	车叶草苷酸	-1.7793	276
香草酸	熊果酸	槲皮素	车叶草苷酸	黄芪甲苷 IV	-1.77903	277
熊果酸	栀子苷	京尼平苷酸	对香豆酸		-1.77879	278
车叶草苷	黄芪甲苷 IV				-1.77877	279
熊果酸	车叶草苷	异槲皮苷	芦丁	金雀异黄酮	-1.77863	280
原儿茶酸	熊果酸	车叶草苷	芦丁	车叶草苷酸	-1.77859	281
柚皮素	金雀异黄酮	黄豆黄素	黄芪甲苷 IV		-1.77854	282
车叶草苷	芒柄花苷	对香豆酸	槲皮素	紫云英苷	-1.77842	283
车叶草苷	芒柄花苷	对香豆酸	槲皮素		-1.77842	284
车叶草苷	芒柄花苷	京尼平苷酸	对香豆酸	槲皮素	-1.77842	285
原儿茶酸	栀子苷	咖啡酸	槲皮素	山奈酚	-1.77829	286
熊果酸	京尼平苷酸	槲皮素	芦丁	车叶草苷酸	-1.77809	287
熊果酸	车叶草苷	对香豆酸	芦丁	车叶草苷酸	-1.7779	288
芒柄花苷	咖啡酸	槲皮素	车叶草苷酸	黄芪甲苷 IV	-1.77779	289
咖啡酸	芦丁	山奈酚	秦皮乙素	黄芪甲苷 IV	-1.77744	290
京尼平苷酸	阿魏酸	槲皮素	芦丁	黄芪甲苷 IV	-1.77736	291
原儿茶酸	熊果酸	京尼平苷酸	对香豆酸	槲皮素	-1.77731	292
月桂酸	熊果酸	栀子苷	槲皮素	紫云英苷	-1.7772	293
熊果酸	车叶草苷	京尼平苷酸	紫云英苷	车叶草苷酸	-1.77708	294
熊果酸	车叶草苷	栀子苷	槲皮素	黄豆黄素	-1.77674	295
熊果酸	车叶草苷	京尼平苷酸	金雀异黄酮		-1.77668	296
月桂酸	熊果酸	芒柄花苷	槲皮素	秦皮乙素	-1.77637	297
原儿茶酸	对香豆酸	槲皮素	芦丁	黄豆黄素	-1.77635	298
原儿茶酸	月桂酸	熊果酸	黄豆黄素	车叶草苷酸	-1.77631	299
香草酸	熊果酸	京尼平苷酸	芦丁	黄豆黄素	-1.77624	300
熊果酸	秦皮乙素	山奈素	紫云英苷	黄芪甲苷 IV	-1.77605	301
原儿茶酸	月桂酸	咖啡酸	槲皮素	黄豆黄素	-1.776	302
原儿茶酸	车叶草苷	京尼平苷酸	槲皮素	异槲皮苷	-1.77596	303
原儿茶酸	车叶草苷	京尼平苷酸	槲皮素		-1.77596	304
原儿茶酸	车叶草苷	槲皮素	异槲皮苷		-1.77596	305
原儿茶酸	车叶草苷	槲皮素			-1.77596	306
熊果酸	栀子苷	金雀异黄酮	黄芪甲苷 IV		-1.7759	307
月桂酸	熊果酸	柚皮素	金雀异黄酮	山奈素	-1.77561	308
香草酸	芒柄花苷	咖啡酸	槲皮素	黄芪甲苷 IV	-1.77539	309
月桂酸	异槲皮苷	紫云英苷	黄芪甲苷 IV		-1.77536	310
熊果酸	槲皮素	芦丁	金雀异黄酮	紫云英苷	-1.77525	311
槲皮素	芦丁	山奈酚	山奈素	黄芪甲苷 IV	-1.77519	312
原儿茶酸	栀子苷	柚皮素	槲皮素	芦丁	-1.77492	313
原儿茶酸	香草酸	槲皮素	紫云英苷	黄豆黄素	-1.77485	314
原儿茶酸	香草酸	槲皮素	异槲皮苷	黄豆黄素	-1.77485	315
香草酸	熊果酸	对香豆酸	槲皮素	车叶草苷酸	-1.77469	316
原儿茶酸	熊果酸	车叶草苷	芒柄花苷	芦丁	-1.77463	317
原儿茶酸	月桂酸	槲皮素	秦皮乙素		-1.77452	318
原儿茶酸	月桂酸	京尼平苷酸	槲皮素	秦皮乙素	-1.77452	319
熊果酸	车叶草苷	槲皮素	秦皮乙素	车叶草苷酸	-1.7743	320
熊果酸	芒柄花苷	槲皮素	黄豆黄素	黄芪甲苷 IV	-1.77427	321
原儿茶酸	柚皮素	槲皮素	车叶草苷酸	黄芪甲苷 IV	-1.77403	322
京尼平苷酸	槲皮素	异槲皮苷	黄芪甲苷 IV		-1.77403	323
京尼平苷酸	槲皮素	异槲皮苷	紫云英苷	黄芪甲苷 IV	-1.77403	324
熊果酸	车叶草苷	对香豆酸	秦皮乙素	山奈素	-1.77397	325
原儿茶酸	槲皮素	异槲皮苷	秦皮乙素		-1.77378	326
原儿茶酸	京尼平苷酸	槲皮素	异槲皮苷	秦皮乙素	-1.77378	327
芒柄花苷	阿魏酸	槲皮素	芦丁	秦皮乙素	-1.77377	328
熊果酸	车叶草苷	栀子苷	芒柄花苷	对香豆酸	-1.77363	329
车叶草苷	栀子苷	对香豆酸	咖啡酸	槲皮素	-1.77351	330
月桂酸	熊果酸	芒柄花苷	对香豆酸	紫云英苷	-1.77343	331
熊果酸	车叶草苷	芒柄花苷	异槲皮苷		-1.77331	332
车叶草苷	芒柄花苷	槲皮素	芦丁	黄豆黄素	-1.77325	333
月桂酸	熊果酸	对香豆酸	山奈酚	秦皮乙素	-1.77313	334
芒柄花苷	槲皮素	金雀异黄酮	秦皮乙素	黄芪甲苷 IV	-1.77299	335
原儿茶酸	车叶草苷	槲皮素	秦皮乙素	黄豆黄素	-1.77293	336
熊果酸	车叶草苷	芒柄花苷	山奈酚	秦皮乙素	-1.77292	337
车叶草苷	对香豆酸	金雀异黄酮	车叶草苷酸	黄芪甲苷 IV	-1.77278	338
车叶草苷	对香豆酸	槲皮素	芦丁	黄豆黄素	-1.77277	339
原儿茶酸	对香豆酸	咖啡酸	槲皮素	车叶草苷酸	-1.7725	340
香草酸	熊果酸	山奈酚	秦皮乙素		-1.77238	341
车叶草苷	槲皮素	紫云英苷	车叶草苷酸	黄芪甲苷 IV	-1.77237	342
车叶草苷	京尼平苷酸	槲皮素	车叶草苷酸	黄芪甲苷 IV	-1.77237	343
车叶草苷	槲皮素	车叶草苷酸	黄芪甲苷 IV		-1.77237	344
熊果酸	车叶草苷	槲皮素	金雀异黄酮	秦皮乙素	-1.77182	345
熊果酸	对香豆酸	金雀异黄酮	秦皮乙素	黄芪甲苷 IV	-1.77163	346
月桂酸	芒柄花苷	槲皮素	芦丁	金雀异黄酮	-1.77153	347
芒柄花苷	咖啡酸	金雀异黄酮	黄豆黄素	黄芪甲苷 IV	-1.77106	348
月桂酸	柚皮素	槲皮素	秦皮乙素	黄芪甲苷 IV	-1.771	349
原儿茶酸	熊果酸	芒柄花苷	槲皮素	芦丁	-1.77077	350
芒柄花苷	咖啡酸	槲皮素	秦皮乙素	紫云英苷	-1.77071	351
芒柄花苷	咖啡酸	槲皮素	秦皮乙素		-1.77071	352
芒柄花苷	咖啡酸	槲皮素	异槲皮苷	秦皮乙素	-1.77071	353
月桂酸	熊果酸	车叶草苷	芦丁	金雀异黄酮	-1.77038	354
香草酸	熊果酸	山奈酚	秦皮乙素	山奈素	-1.77031	355
原儿茶酸	月桂酸	香草酸	槲皮素	秦皮乙素	-1.77021	356
京尼平苷酸	阿魏酸	咖啡酸	槲皮素	芦丁	-1.76999	357
月桂酸	柚皮素	金雀异黄酮	黄豆黄素	黄芪甲苷 IV	-1.76974	358
京尼平苷酸	对香豆酸	金雀异黄酮	山奈素		-1.76972	359
原儿茶酸	香草酸	槲皮素	异槲皮苷	秦皮乙素	-1.76948	360
香草酸	车叶草苷	咖啡酸	槲皮素	黄芪甲苷 IV	-1.76925	361
车叶草苷	咖啡酸	槲皮素	山奈酚	黄芪甲苷 IV	-1.76904	362
车叶草苷	槲皮素	异槲皮苷	车叶草苷酸	黄芪甲苷 IV	-1.76893	363
香草酸	对香豆酸	槲皮素	芦丁	黄芪甲苷 IV	-1.76892	364
对香豆酸	槲皮素	芦丁	山奈酚	黄芪甲苷 IV	-1.7688	365
月桂酸	车叶草苷	金雀异黄酮	紫云英苷	黄芪甲苷 IV	-1.7686	366
熊果酸	车叶草苷	芒柄花苷	芦丁		-1.76846	367
原儿茶酸	熊果酸	京尼平苷酸	槲皮素	金雀异黄酮	-1.76843	368
月桂酸	栀子苷	对香豆酸	槲皮素	芦丁	-1.76842	369
车叶草苷	栀子苷	芒柄花苷	槲皮素	秦皮乙素	-1.76832	370
月桂酸	芒柄花苷	咖啡酸	槲皮素	秦皮乙素	-1.76784	371
熊果酸	金雀异黄酮	黄豆黄素			-1.7677	372
熊果酸	栀子苷	异槲皮苷	毛蕊异黄酮苷		-1.76741	373
栀子苷	异槲皮苷	金雀异黄酮	紫云英苷	黄芪甲苷 IV	-1.76731	374
月桂酸	熊果酸	京尼平苷酸	异槲皮苷	紫云英苷	-1.76723	375
芒柄花苷	槲皮素	异槲皮苷	芦丁	黄豆黄素	-1.76713	376
芒柄花苷	槲皮素	芦丁	黄豆黄素		-1.76713	377
芒柄花苷	槲皮素	芦丁	紫云英苷	黄豆黄素	-1.76713	378
芒柄花苷	槲皮素	芦丁	金雀异黄酮	紫云英苷	-1.76694	379
芒柄花苷	槲皮素	芦丁	金雀异黄酮		-1.76694	380
芒柄花苷	槲皮素	异槲皮苷	芦丁	金雀异黄酮	-1.76694	381
月桂酸	熊果酸	柚皮素	槲皮素	芦丁	-1.7669	382
芒柄花苷	京尼平苷酸	槲皮素	黄豆黄素	黄芪甲苷 IV	-1.76673	383
车叶草苷	芒柄花苷	对香豆酸	槲皮素	异槲皮苷	-1.76669	384
熊果酸	栀子苷	芒柄花苷	对香豆酸	车叶草苷酸	-1.76634	385
原儿茶酸	槲皮素	芦丁	山奈酚	金雀异黄酮	-1.76632	386
原儿茶酸	熊果酸	咖啡酸	槲皮素	黄芪甲苷 IV	-1.76625	387
熊果酸	车叶草苷酸	黄芪甲苷 IV			-1.76621	388
熊果酸	车叶草苷	阿魏酸	槲皮素	芦丁	-1.76614	389
原儿茶酸	香草酸	熊果酸	栀子苷	山奈酚	-1.76602	390
原儿茶酸	香草酸	栀子苷	阿魏酸	槲皮素	-1.76583	391
熊果酸	对香豆酸	紫云英苷	黄豆黄素	黄芪甲苷 IV	-1.76558	392
京尼平苷酸	咖啡酸	金雀异黄酮	黄芪甲苷 IV		-1.76556	393
车叶草苷	对香豆酸	咖啡酸	槲皮素	秦皮乙素	-1.76479	394
原儿茶酸	月桂酸	槲皮素	山奈素	黄芪甲苷 IV	-1.76476	395
原儿茶酸	熊果酸	车叶草苷	黄豆黄素	车叶草苷酸	-1.76463	396
香草酸	熊果酸	紫云英苷	黄豆黄素	车叶草苷酸	-1.76453	397
熊果酸	金雀异黄酮	山奈素	紫云英苷	黄豆黄素	-1.76453	398
熊果酸	栀子苷	对香豆酸	金雀异黄酮	紫云英苷	-1.76449	399
熊果酸	栀子苷	芒柄花苷	对香豆酸	异槲皮苷	-1.76445	400
柚皮素	槲皮素	芦丁	山奈素	黄芪甲苷 IV	-1.76419	401
月桂酸	熊果酸	柚皮素	山奈酚	黄芪甲苷 IV	-1.76419	402
月桂酸	芒柄花苷	对香豆酸	槲皮素	芦丁	-1.76418	403
月桂酸	熊果酸	车叶草苷	黄豆黄素		-1.76414	404
熊果酸	对香豆酸	金雀异黄酮	山奈素	车叶草苷酸	-1.76408	405
原儿茶酸	槲皮素	秦皮乙素	黄豆黄素		-1.76399	406
原儿茶酸	京尼平苷酸	槲皮素	秦皮乙素	黄豆黄素	-1.76399	407
原儿茶酸	香草酸	槲皮素	山奈素	黄芪甲苷 IV	-1.76384	408
熊果酸	阿魏酸	槲皮素	异槲皮苷	秦皮乙素	-1.7638	409
熊果酸	京尼平苷酸	阿魏酸	槲皮素	秦皮乙素	-1.7638	410
熊果酸	阿魏酸	槲皮素	秦皮乙素		-1.7638	411
原儿茶酸	芒柄花苷	京尼平苷酸	槲皮素	金雀异黄酮	-1.76379	412
熊果酸	对香豆酸	金雀异黄酮	黄豆黄素	车叶草苷酸	-1.76368	413
原儿茶酸	香草酸	熊果酸	金雀异黄酮	黄芪甲苷 IV	-1.76349	414
月桂酸	京尼平苷酸	对香豆酸	金雀异黄酮	山奈素	-1.76338	415
月桂酸	熊果酸	对香豆酸	金雀异黄酮	黄芪甲苷 IV	-1.76331	416
原儿茶酸	香草酸	柚皮素	槲皮素	黄芪甲苷 IV	-1.76313	417
芒柄花苷	阿魏酸	对香豆酸	咖啡酸	槲皮素	-1.76302	418
京尼平苷酸	阿魏酸	对香豆酸	槲皮素	芦丁	-1.76301	419
熊果酸	芒柄花苷	对香豆酸	金雀异黄酮	山奈素	-1.76261	420
月桂酸	车叶草苷	槲皮素	异槲皮苷	黄芪甲苷 IV	-1.76254	421
原儿茶酸	熊果酸	车叶草苷	芒柄花苷	黄豆黄素	-1.76251	422
原儿茶酸	对香豆酸	咖啡酸	槲皮素		-1.76245	423
月桂酸	熊果酸	车叶草苷	芒柄花苷	黄豆黄素	-1.7624	424
熊果酸	栀子苷	阿魏酸	槲皮素	车叶草苷酸	-1.76234	425
芒柄花苷	槲皮素	异槲皮苷	黄芪甲苷 IV		-1.76212	426
芒柄花苷	槲皮素	异槲皮苷	紫云英苷	黄芪甲苷 IV	-1.76212	427
芒柄花苷	京尼平苷酸	对香豆酸	咖啡酸	槲皮素	-1.7621	428
熊果酸	栀子苷	芒柄花苷	金雀异黄酮	山奈素	-1.76188	429
月桂酸	熊果酸	京尼平苷酸	紫云英苷	黄豆黄素	-1.76151	430
月桂酸	熊果酸	车叶草苷	栀子苷	山奈素	-1.76123	431
芒柄花苷	阿魏酸	对香豆酸	槲皮素	秦皮乙素	-1.76113	432
芒柄花苷	金雀异黄酮	山奈素	黄豆黄素	黄芪甲苷 IV	-1.7609	433
芒柄花苷	京尼平苷酸	咖啡酸	槲皮素	黄芪甲苷 IV	-1.76086	434
熊果酸	对香豆酸	金雀异黄酮	紫云英苷	黄豆黄素	-1.76068	435
车叶草苷	咖啡酸	槲皮素	秦皮乙素	黄豆黄素	-1.76068	436
原儿茶酸	车叶草苷	槲皮素	山奈酚	黄芪甲苷 IV	-1.76067	437
月桂酸	熊果酸	栀子苷	芒柄花苷	毛蕊异黄酮苷	-1.76054	438
车叶草苷	金雀异黄酮	山奈素	黄芪甲苷 IV		-1.76053	439
月桂酸	紫云英苷	车叶草苷酸	黄芪甲苷 IV		-1.76045	440
芒柄花苷	槲皮素	芦丁	金雀异黄酮	秦皮乙素	-1.76042	441
熊果酸	栀子苷	阿魏酸	对香豆酸	槲皮素	-1.76041	442
原儿茶酸	京尼平苷酸	槲皮素	秦皮乙素	紫云英苷	-1.76032	443
原儿茶酸	槲皮素	秦皮乙素	紫云英苷		-1.76032	444
原儿茶酸	槲皮素	异槲皮苷	秦皮乙素	紫云英苷	-1.76032	445
月桂酸	熊果酸	栀子苷	对香豆酸	黄豆黄素	-1.76031	446
栀子苷	芒柄花苷	咖啡酸	槲皮素	黄芪甲苷 IV	-1.76021	447
芒柄花苷	京尼平苷酸	槲皮素	异槲皮苷	黄芪甲苷 IV	-1.76012	448
原儿茶酸	车叶草苷	槲皮素	芦丁	山奈酚	-1.76002	449
月桂酸	京尼平苷酸	金雀异黄酮	黄豆黄素	黄芪甲苷 IV	-1.75994	450
车叶草苷	栀子苷	芒柄花苷	对香豆酸	槲皮素	-1.75993	451
香草酸	栀子苷	槲皮素	芦丁	黄芪甲苷 IV	-1.75982	452
车叶草苷	京尼平苷酸	金雀异黄酮	黄豆黄素	黄芪甲苷 IV	-1.75977	453
原儿茶酸	车叶草苷	栀子苷	槲皮素	黄芪甲苷 IV	-1.75959	454
月桂酸	熊果酸	对香豆酸	异槲皮苷	黄芪甲苷 IV	-1.75937	455
熊果酸	车叶草苷	金雀异黄酮	车叶草苷酸	黄芪甲苷 IV	-1.75936	456
栀子苷	对香豆酸	槲皮素	芦丁	山奈酚	-1.75932	457
月桂酸	熊果酸	京尼平苷酸	紫云英苷		-1.7593	458
原儿茶酸	对香豆酸	槲皮素	车叶草苷酸	黄芪甲苷 IV	-1.75926	459
栀子苷	阿魏酸	金雀异黄酮	黄豆黄素	黄芪甲苷 IV	-1.75923	460
车叶草苷	对香豆酸	金雀异黄酮	山奈素	黄豆黄素	-1.75917	461
熊果酸	栀子苷	槲皮素	车叶草苷酸	黄芪甲苷 IV	-1.75909	462
车叶草苷	栀子苷	槲皮素	芦丁	秦皮乙素	-1.75876	463
月桂酸	阿魏酸	槲皮素	黄豆黄素	黄芪甲苷 IV	-1.75875	464
原儿茶酸	栀子苷	对香豆酸	槲皮素	黄芪甲苷 IV	-1.75873	465
原儿茶酸	对香豆酸	槲皮素	金雀异黄酮	黄芪甲苷 IV	-1.75869	466
熊果酸	芒柄花苷	金雀异黄酮	山奈素	黄豆黄素	-1.75838	467
月桂酸	车叶草苷	对香豆酸	槲皮素	芦丁	-1.75826	468
柚皮素	槲皮素	秦皮乙素	车叶草苷酸	黄芪甲苷 IV	-1.75822	469
原儿茶酸	车叶草苷	芒柄花苷	槲皮素	黄豆黄素	-1.75819	470
月桂酸	香草酸	熊果酸	槲皮素	黄芪甲苷 IV	-1.75802	471
香草酸	熊果酸	芒柄花苷	槲皮素	秦皮乙素	-1.75794	472
熊果酸	槲皮素	芦丁	山奈酚	车叶草苷酸	-1.75788	473
柚皮素	京尼平苷酸	槲皮素	秦皮乙素	黄芪甲苷 IV	-1.75787	474
栀子苷	芒柄花苷	槲皮素			-1.75773	475
栀子苷	芒柄花苷	槲皮素	异槲皮苷	紫云英苷	-1.75773	476
栀子苷	芒柄花苷	槲皮素	紫云英苷		-1.75773	477
栀子苷	芒柄花苷	槲皮素	异槲皮苷		-1.75773	478
月桂酸	香草酸	熊果酸	芦丁	黄豆黄素	-1.75764	479
栀子苷	咖啡酸	槲皮素	山奈酚	黄芪甲苷 IV	-1.75761	480
原儿茶酸	京尼平苷酸	咖啡酸	槲皮素	金雀异黄酮	-1.7574	481
原儿茶酸	香草酸	阿魏酸	咖啡酸	槲皮素	-1.7574	482
栀子苷	对香豆酸	金雀异黄酮	山奈素		-1.75715	483
芒柄花苷	咖啡酸	槲皮素	异槲皮苷	黄芪甲苷 IV	-1.75677	484
芒柄花苷	咖啡酸	槲皮素	黄芪甲苷 IV		-1.75677	485
芒柄花苷	咖啡酸	槲皮素	紫云英苷	黄芪甲苷 IV	-1.75677	486
车叶草苷	芒柄花苷	槲皮素	车叶草苷酸	黄芪甲苷 IV	-1.75672	487
芒柄花苷	京尼平苷酸	阿魏酸	槲皮素	秦皮乙素	-1.75642	488
香草酸	车叶草苷	对香豆酸	槲皮素	秦皮乙素	-1.75631	489
月桂酸	熊果酸	车叶草苷	京尼平苷酸	黄豆黄素	-1.75613	490
熊果酸	毛蕊异黄酮	金雀异黄酮	车叶草苷酸	黄芪甲苷 IV	-1.75612	491
车叶草苷	京尼平苷酸	槲皮素	异槲皮苷	黄芪甲苷 IV	-1.75602	492
车叶草苷	槲皮素	异槲皮苷	黄芪甲苷 IV		-1.75602	493
车叶草苷	槲皮素	异槲皮苷	紫云英苷	黄芪甲苷 IV	-1.75602	494
原儿茶酸	芒柄花苷	槲皮素	异槲皮苷	芦丁	-1.756	495
原儿茶酸	芒柄花苷	槲皮素	芦丁		-1.756	496
原儿茶酸	芒柄花苷	槲皮素	芦丁	紫云英苷	-1.756	497
原儿茶酸	熊果酸	栀子苷	对香豆酸	紫云英苷	-1.75597	498
芒柄花苷	槲皮素	山奈酚	秦皮乙素	黄芪甲苷 IV	-1.7558	499
熊果酸	车叶草苷	槲皮素	芦丁	山奈素	-1.75575	500
原儿茶酸	熊果酸	异槲皮苷	芦丁	金雀异黄酮	-1.75565	501
原儿茶酸	熊果酸	芦丁	金雀异黄酮		-1.75565	502
月桂酸	熊果酸	紫云英苷	黄豆黄素		-1.75563	503
香草酸	熊果酸	对香豆酸	槲皮素		-1.75559	504
香草酸	熊果酸	对香豆酸	槲皮素	异槲皮苷	-1.75559	505
香草酸	熊果酸	京尼平苷酸	对香豆酸	槲皮素	-1.75559	506
熊果酸	车叶草苷	芒柄花苷	车叶草苷酸		-1.75556	507
熊果酸	槲皮素	秦皮乙素	山奈素	黄芪甲苷 IV	-1.75551	508
咖啡酸	槲皮素	芦丁	金雀异黄酮	黄豆黄素	-1.75513	509
香草酸	熊果酸	车叶草苷	黄豆黄素		-1.75486	510
芒柄花苷	对香豆酸	咖啡酸	槲皮素	紫云英苷	-1.75456	511
芒柄花苷	对香豆酸	咖啡酸	槲皮素		-1.75456	512
芒柄花苷	对香豆酸	咖啡酸	槲皮素	异槲皮苷	-1.75456	513
月桂酸	阿魏酸	咖啡酸	槲皮素	黄芪甲苷 IV	-1.75421	514
原儿茶酸	香草酸	槲皮素	秦皮乙素	紫云英苷	-1.75396	515
对香豆酸	槲皮素	山奈酚	秦皮乙素	黄芪甲苷 IV	-1.75392	516
栀子苷	咖啡酸	槲皮素	芦丁		-1.75384	517
栀子苷	咖啡酸	槲皮素	异槲皮苷	芦丁	-1.75384	518
栀子苷	咖啡酸	槲皮素	芦丁	紫云英苷	-1.75377	519
原儿茶酸	香草酸	熊果酸	咖啡酸	槲皮素	-1.75373	520
阿魏酸	槲皮素	山奈酚	秦皮乙素	黄芪甲苷 IV	-1.75356	521
月桂酸	熊果酸	芒柄花苷	黄芪甲苷 IV		-1.7535	522
熊果酸	栀子苷	对香豆酸	山奈酚	秦皮乙素	-1.75334	523
京尼平苷酸	咖啡酸	金雀异黄酮	山奈素	黄芪甲苷 IV	-1.75321	524
月桂酸	熊果酸	栀子苷	槲皮素	黄芪甲苷 IV	-1.75313	525
车叶草苷	对香豆酸	咖啡酸	金雀异黄酮	黄豆黄素	-1.75302	526
车叶草苷	阿魏酸	槲皮素	黄豆黄素	黄芪甲苷 IV	-1.75302	527
原儿茶酸	柚皮素	槲皮素	芦丁	金雀异黄酮	-1.753	528
原儿茶酸	栀子苷	芒柄花苷	槲皮素	黄豆黄素	-1.75267	529
原儿茶酸	车叶草苷	对香豆酸	槲皮素	车叶草苷酸	-1.7525	530
熊果酸	车叶草苷	芒柄花苷	芦丁	紫云英苷	-1.75243	531
车叶草苷	咖啡酸	槲皮素	金雀异黄酮	黄芪甲苷 IV	-1.75242	532
原儿茶酸	咖啡酸	槲皮素	芦丁	山奈素	-1.75224	533
熊果酸	栀子苷	京尼平苷酸	槲皮素	异槲皮苷	-1.75221	534
熊果酸	栀子苷	槲皮素	异槲皮苷		-1.75221	535
熊果酸	栀子苷	京尼平苷酸	槲皮素		-1.75221	536
熊果酸	栀子苷	槲皮素			-1.75221	537
熊果酸	柚皮素	槲皮素	芦丁	秦皮乙素	-1.75216	538
熊果酸	车叶草苷	芒柄花苷	京尼平苷酸	对香豆酸	-1.75193	539
原儿茶酸	栀子苷	槲皮素	紫云英苷	黄豆黄素	-1.75154	540
原儿茶酸	栀子苷	槲皮素	黄豆黄素		-1.75154	541
原儿茶酸	栀子苷	京尼平苷酸	槲皮素	黄豆黄素	-1.75154	542
原儿茶酸	栀子苷	槲皮素	异槲皮苷	黄豆黄素	-1.75154	543
香草酸	栀子苷	槲皮素	黄豆黄素	黄芪甲苷 IV	-1.75121	544
原儿茶酸	熊果酸	柚皮素	芦丁	黄豆黄素	-1.75103	545
栀子苷	阿魏酸	咖啡酸	槲皮素	黄芪甲苷 IV	-1.75082	546
车叶草苷	槲皮素	异槲皮苷	芦丁	秦皮乙素	-1.75078	547
车叶草苷	槲皮素	芦丁	秦皮乙素		-1.75078	548
车叶草苷	京尼平苷酸	槲皮素	芦丁	秦皮乙素	-1.75078	549
熊果酸	芒柄花苷	金雀异黄酮	紫云英苷	车叶草苷酸	-1.75057	550
芦丁	山奈酚	秦皮乙素	山奈素	黄芪甲苷 IV	-1.75049	551
月桂酸	熊果酸	车叶草苷	对香豆酸	黄芪甲苷 IV	-1.75043	552
原儿茶酸	柚皮素	槲皮素	异槲皮苷	黄芪甲苷 IV	-1.75022	553
原儿茶酸	柚皮素	京尼平苷酸	槲皮素	黄芪甲苷 IV	-1.75022	554
原儿茶酸	柚皮素	槲皮素	紫云英苷	黄芪甲苷 IV	-1.75022	555
原儿茶酸	柚皮素	槲皮素	黄芪甲苷 IV		-1.75022	556
原儿茶酸	栀子苷	槲皮素	异槲皮苷	紫云英苷	-1.75014	557
原儿茶酸	栀子苷	槲皮素	紫云英苷		-1.75014	558
原儿茶酸	栀子苷	京尼平苷酸	槲皮素	紫云英苷	-1.75014	559
月桂酸	熊果酸	槲皮素	芦丁		-1.75007	560
月桂酸	熊果酸	槲皮素	异槲皮苷	芦丁	-1.75007	561
香草酸	熊果酸	黄豆黄素	黄芪甲苷 IV		-1.75005	562
车叶草苷	栀子苷	槲皮素	黄豆黄素	黄芪甲苷 IV	-1.74942	563
熊果酸	异槲皮苷	芦丁	山奈素	黄芪甲苷 IV	-1.74937	564
栀子苷	对香豆酸	金雀异黄酮	车叶草苷酸	黄芪甲苷 IV	-1.7492	565
栀子苷	槲皮素	金雀异黄酮	秦皮乙素	黄芪甲苷 IV	-1.74918	566
栀子苷	槲皮素	山奈酚	秦皮乙素	黄芪甲苷 IV	-1.74906	567
熊果酸	栀子苷	槲皮素	黄豆黄素	车叶草苷酸	-1.74888	568
栀子苷	京尼平苷酸	槲皮素	黄豆黄素	黄芪甲苷 IV	-1.74864	569
原儿茶酸	香草酸	栀子苷	柚皮素	槲皮素	-1.74857	570
熊果酸	咖啡酸	槲皮素	黄豆黄素	黄芪甲苷 IV	-1.74836	571
原儿茶酸	月桂酸	栀子苷	对香豆酸	槲皮素	-1.74825	572
车叶草苷	阿魏酸	对香豆酸	槲皮素	芦丁	-1.74788	573
熊果酸	京尼平苷酸	槲皮素	秦皮乙素	黄豆黄素	-1.74785	574
熊果酸	槲皮素	异槲皮苷	秦皮乙素	黄豆黄素	-1.74785	575
熊果酸	槲皮素	秦皮乙素	紫云英苷	黄豆黄素	-1.74785	576
熊果酸	槲皮素	秦皮乙素	黄豆黄素		-1.74785	577
月桂酸	熊果酸	山奈酚	秦皮乙素	黄豆黄素	-1.74734	578
熊果酸	栀子苷	阿魏酸	槲皮素	异槲皮苷	-1.74694	579
熊果酸	栀子苷	阿魏酸	槲皮素		-1.74694	580
熊果酸	栀子苷	京尼平苷酸	阿魏酸	槲皮素	-1.74694	581
熊果酸	栀子苷	金雀异黄酮	山奈素	车叶草苷酸	-1.74691	582
熊果酸	栀子苷	对香豆酸	槲皮素	紫云英苷	-1.74676	583
栀子苷	芒柄花苷	对香豆酸	槲皮素	紫云英苷	-1.7467	584
栀子苷	芒柄花苷	对香豆酸	槲皮素		-1.7467	585
栀子苷	芒柄花苷	对香豆酸	槲皮素	异槲皮苷	-1.7467	586
月桂酸	熊果酸	车叶草苷	芒柄花苷	芦丁	-1.7467	587
月桂酸	芒柄花苷	京尼平苷酸	槲皮素	秦皮乙素	-1.7464	588
咖啡酸	槲皮素	芦丁	秦皮乙素	毛蕊异黄酮苷	-1.74608	589
原儿茶酸	熊果酸	阿魏酸	槲皮素	芦丁	-1.74607	590
原儿茶酸	栀子苷	芒柄花苷	京尼平苷酸	槲皮素	-1.74591	591
原儿茶酸	栀子苷	芒柄花苷	槲皮素		-1.74591	592
原儿茶酸	栀子苷	芒柄花苷	槲皮素	异槲皮苷	-1.74591	593
原儿茶酸	栀子苷	芒柄花苷	槲皮素	紫云英苷	-1.74591	594
香草酸	熊果酸	山奈酚	秦皮乙素	紫云英苷	-1.74567	595
栀子苷	阿魏酸	槲皮素	芦丁	黄芪甲苷 IV	-1.74555	596
熊果酸	京尼平苷酸	紫云英苷	黄豆黄素	黄芪甲苷 IV	-1.74552	597
原儿茶酸	香草酸	熊果酸	阿魏酸	槲皮素	-1.74546	598
熊果酸	柚皮素	槲皮素	芦丁	山奈素	-1.74542	599
栀子苷	芒柄花苷	槲皮素	秦皮乙素	紫云英苷	-1.74532	600
栀子苷	芒柄花苷	槲皮素	秦皮乙素		-1.74532	601
栀子苷	芒柄花苷	槲皮素	异槲皮苷	秦皮乙素	-1.74532	602
车叶草苷	阿魏酸	对香豆酸	咖啡酸	槲皮素	-1.74522	603
熊果酸	栀子苷	槲皮素	黄豆黄素		-1.7451	604
熊果酸	栀子苷	槲皮素	异槲皮苷	黄豆黄素	-1.7451	605
熊果酸	栀子苷	槲皮素	紫云英苷	黄豆黄素	-1.7451	606
熊果酸	栀子苷	京尼平苷酸	槲皮素	黄豆黄素	-1.7451	607
香草酸	栀子苷	咖啡酸	槲皮素	芦丁	-1.74492	608
香草酸	熊果酸	芦丁	黄豆黄素		-1.74484	609
咖啡酸	槲皮素	山奈酚	车叶草苷酸	黄芪甲苷 IV	-1.7447	610
原儿茶酸	香草酸	槲皮素			-1.7447	611
原儿茶酸	香草酸	京尼平苷酸	槲皮素		-1.7447	612
月桂酸	熊果酸	芦丁	金雀异黄酮	黄豆黄素	-1.74444	613
栀子苷	阿魏酸	槲皮素	芦丁	黄豆黄素	-1.74443	614
车叶草苷	对香豆酸	槲皮素	黄豆黄素	黄芪甲苷 IV	-1.74416	615
熊果酸	对香豆酸	槲皮素	秦皮乙素	黄豆黄素	-1.74409	616
月桂酸	异槲皮苷	金雀异黄酮	黄芪甲苷 IV		-1.74408	617
栀子苷	芒柄花苷	京尼平苷酸	槲皮素	车叶草苷酸	-1.74404	618
对香豆酸	槲皮素	金雀异黄酮	秦皮乙素	黄芪甲苷 IV	-1.744	619
原儿茶酸	车叶草苷	槲皮素	金雀异黄酮		-1.74398	620
原儿茶酸	车叶草苷	京尼平苷酸	槲皮素	金雀异黄酮	-1.74398	621
原儿茶酸	车叶草苷	槲皮素	异槲皮苷	金雀异黄酮	-1.74398	622
原儿茶酸	熊果酸	车叶草苷	紫云英苷		-1.74396	623
原儿茶酸	熊果酸	车叶草苷	异槲皮苷	紫云英苷	-1.74396	624
原儿茶酸	香草酸	金雀异黄酮	黄豆黄素	黄芪甲苷 IV	-1.74395	625
原儿茶酸	熊果酸	栀子苷	阿魏酸	槲皮素	-1.74391	626
原儿茶酸	熊果酸	异槲皮苷	芦丁	黄芪甲苷 IV	-1.74388	627
熊果酸	芦丁	山奈酚	山奈素	黄芪甲苷 IV	-1.74378	628
原儿茶酸	京尼平苷酸	槲皮素	芦丁	车叶草苷酸	-1.74329	629
对香豆酸	槲皮素	异槲皮苷	芦丁	秦皮乙素	-1.74318	630
对香豆酸	槲皮素	芦丁	秦皮乙素		-1.74318	631
熊果酸	栀子苷	芒柄花苷	槲皮素	黄豆黄素	-1.74317	632
月桂酸	熊果酸	栀子苷	黄豆黄素	毛蕊异黄酮苷	-1.74306	633
原儿茶酸	对香豆酸	槲皮素	异槲皮苷	黄芪甲苷 IV	-1.74274	634
原儿茶酸	对香豆酸	槲皮素	紫云英苷	黄芪甲苷 IV	-1.74274	635
原儿茶酸	对香豆酸	槲皮素	黄芪甲苷 IV		-1.74274	636
原儿茶酸	京尼平苷酸	对香豆酸	槲皮素	黄芪甲苷 IV	-1.74274	637
熊果酸	京尼平苷酸	芦丁	金雀异黄酮	山奈素	-1.74257	638
月桂酸	熊果酸	芒柄花苷	车叶草苷酸	黄芪甲苷 IV	-1.74239	639
原儿茶酸	京尼平苷酸	槲皮素	芦丁	紫云英苷	-1.74235	640
原儿茶酸	对香豆酸	咖啡酸	槲皮素	异槲皮苷	-1.74227	641
香草酸	熊果酸	槲皮素	芦丁	山奈酚	-1.74226	642
熊果酸	栀子苷	京尼平苷酸	毛蕊异黄酮苷		-1.74225	643
月桂酸	阿魏酸	槲皮素	芦丁	黄芪甲苷 IV	-1.74186	644
芒柄花苷	槲皮素	芦丁			-1.74182	645
芒柄花苷	槲皮素	芦丁	紫云英苷		-1.74182	646
芒柄花苷	槲皮素	异槲皮苷	芦丁	紫云英苷	-1.74182	647
芒柄花苷	槲皮素	异槲皮苷	芦丁		-1.74182	648
月桂酸	熊果酸	栀子苷	槲皮素	车叶草苷酸	-1.74181	649
原儿茶酸	熊果酸	咖啡酸	紫云英苷	黄豆黄素	-1.74181	650
柚皮素	咖啡酸	槲皮素	黄豆黄素	黄芪甲苷 IV	-1.7417	651
香草酸	熊果酸	槲皮素	秦皮乙素	紫云英苷	-1.74169	652
月桂酸	熊果酸	槲皮素	芦丁	金雀异黄酮	-1.74166	653
柚皮素	槲皮素	芦丁	山奈酚	黄芪甲苷 IV	-1.74165	654
香草酸	熊果酸	对香豆酸	山奈酚	黄芪甲苷 IV	-1.74149	655
咖啡酸	金雀异黄酮	黄豆黄素	车叶草苷酸	黄芪甲苷 IV	-1.74136	656
月桂酸	槲皮素	金雀异黄酮	黄芪甲苷 IV		-1.74106	657
月桂酸	槲皮素	金雀异黄酮	紫云英苷	黄芪甲苷 IV	-1.74106	658
熊果酸	栀子苷	异槲皮苷	黄豆黄素	黄芪甲苷 IV	-1.74105	659
原儿茶酸	车叶草苷	咖啡酸	槲皮素	车叶草苷酸	-1.7409	660
阿魏酸	芦丁	山奈酚	秦皮乙素	黄芪甲苷 IV	-1.74074	661
熊果酸	栀子苷	京尼平苷酸	槲皮素	黄芪甲苷 IV	-1.74072	662
熊果酸	栀子苷	槲皮素	紫云英苷	黄芪甲苷 IV	-1.74072	663
熊果酸	栀子苷	槲皮素	异槲皮苷	黄芪甲苷 IV	-1.74072	664
熊果酸	栀子苷	槲皮素	黄芪甲苷 IV		-1.74072	665
熊果酸	槲皮素	异槲皮苷	芦丁	金雀异黄酮	-1.74068	666
熊果酸	槲皮素	芦丁	金雀异黄酮		-1.74068	667
车叶草苷	槲皮素	黄豆黄素	车叶草苷酸	黄芪甲苷 IV	-1.74066	668
原儿茶酸	芒柄花苷	对香豆酸	槲皮素	芦丁	-1.74034	669
栀子苷	咖啡酸	金雀异黄酮	紫云英苷	黄芪甲苷 IV	-1.74031	670
栀子苷	芒柄花苷	阿魏酸	槲皮素	芦丁	-1.7403	671
咖啡酸	槲皮素	山奈素	黄豆黄素	黄芪甲苷 IV	-1.74013	672
原儿茶酸	月桂酸	香草酸	熊果酸	车叶草苷	-1.7401	673
车叶草苷	对香豆酸	槲皮素	芦丁	车叶草苷酸	-1.74	674
香草酸	槲皮素	芦丁	金雀异黄酮	黄芪甲苷 IV	-1.7399	675
月桂酸	熊果酸	栀子苷	柚皮素	车叶草苷酸	-1.73959	676
芒柄花苷	槲皮素	秦皮乙素	车叶草苷酸		-1.73951	677
芒柄花苷	槲皮素	秦皮乙素	紫云英苷	车叶草苷酸	-1.73951	678
车叶草苷	柚皮素	槲皮素	芦丁	黄芪甲苷 IV	-1.73947	679
原儿茶酸	对香豆酸	咖啡酸	槲皮素	紫云英苷	-1.73927	680
月桂酸	熊果酸	对香豆酸	紫云英苷	黄豆黄素	-1.73919	681
咖啡酸	槲皮素	芦丁	山奈酚	秦皮乙素	-1.73902	682
熊果酸	车叶草苷	对香豆酸	紫云英苷	黄豆黄素	-1.73897	683
车叶草苷	栀子苷	芒柄花苷	槲皮素	金雀异黄酮	-1.73889	684
熊果酸	槲皮素	秦皮乙素	黄豆黄素	车叶草苷酸	-1.73889	685
熊果酸	阿魏酸	山奈酚	秦皮乙素	黄豆黄素	-1.73878	686
原儿茶酸	槲皮素	芦丁	山奈酚	秦皮乙素	-1.73856	687
月桂酸	槲皮素	金雀异黄酮	黄豆黄素	黄芪甲苷 IV	-1.73834	688
熊果酸	栀子苷	柚皮素	金雀异黄酮	山奈素	-1.73804	689
车叶草苷	柚皮素	金雀异黄酮	山奈素	黄芪甲苷 IV	-1.73802	690
熊果酸	栀子苷	芒柄花苷	紫云英苷	黄芪甲苷 IV	-1.73757	691
月桂酸	车叶草苷	阿魏酸	金雀异黄酮	黄芪甲苷 IV	-1.73753	692
熊果酸	车叶草苷	槲皮素	异槲皮苷	秦皮乙素	-1.73736	693
熊果酸	车叶草苷	槲皮素	秦皮乙素		-1.73736	694
熊果酸	车叶草苷	京尼平苷酸	槲皮素	秦皮乙素	-1.73736	695
阿魏酸	咖啡酸	芦丁	金雀异黄酮	黄豆黄素	-1.7373	696
对香豆酸	槲皮素	芦丁	秦皮乙素	黄豆黄素	-1.7373	697
原儿茶酸	栀子苷	槲皮素	车叶草苷酸		-1.73723	698
原儿茶酸	栀子苷	槲皮素	异槲皮苷	车叶草苷酸	-1.73723	699
原儿茶酸	栀子苷	京尼平苷酸	槲皮素	车叶草苷酸	-1.73723	700
香草酸	熊果酸	异槲皮苷	山奈酚	秦皮乙素	-1.73712	701
香草酸	熊果酸	栀子苷	紫云英苷	车叶草苷酸	-1.73702	702
栀子苷	阿魏酸	咖啡酸	槲皮素	黄豆黄素	-1.73649	703
栀子苷	槲皮素	芦丁	黄豆黄素	车叶草苷酸	-1.73642	704
熊果酸	栀子苷	京尼平苷酸	车叶草苷酸	黄芪甲苷 IV	-1.73627	705
香草酸	熊果酸	车叶草苷	芒柄花苷	槲皮素	-1.73606	706
对香豆酸	咖啡酸	槲皮素	芦丁	毛蕊异黄酮苷	-1.73606	707
月桂酸	熊果酸	车叶草苷	紫云英苷	黄豆黄素	-1.736	708
熊果酸	栀子苷	金雀异黄酮	紫云英苷		-1.73588	709
月桂酸	熊果酸	芒柄花苷	金雀异黄酮	紫云英苷	-1.73588	710
原儿茶酸	香草酸	熊果酸	山奈酚	黄芪甲苷 IV	-1.73586	711
原儿茶酸	月桂酸	香草酸	熊果酸	紫云英苷	-1.73586	712
原儿茶酸	熊果酸	槲皮素	金雀异黄酮	紫云英苷	-1.7357	713
熊果酸	毛蕊异黄酮	金雀异黄酮	秦皮乙素	黄芪甲苷 IV	-1.73518	714
原儿茶酸	阿魏酸	咖啡酸	槲皮素	金雀异黄酮	-1.73517	715
咖啡酸	槲皮素	芦丁	金雀异黄酮	秦皮乙素	-1.73507	716
芒柄花苷	京尼平苷酸	阿魏酸	槲皮素	芦丁	-1.73486	717
原儿茶酸	柚皮素	咖啡酸	槲皮素	黄芪甲苷 IV	-1.73481	718
栀子苷	芒柄花苷	槲皮素	芦丁	山奈酚	-1.7348	719
芒柄花苷	京尼平苷酸	对香豆酸	槲皮素	秦皮乙素	-1.73474	720
香草酸	熊果酸	车叶草苷	黄豆黄素	车叶草苷酸	-1.73473	721
原儿茶酸	熊果酸	芦丁	山奈酚	黄芪甲苷 IV	-1.73465	722
月桂酸	熊果酸	柚皮素	山奈素	黄芪甲苷 IV	-1.73445	723
熊果酸	对香豆酸	芦丁	山奈酚	秦皮乙素	-1.7344	724
熊果酸	栀子苷	槲皮素	山奈酚	秦皮乙素	-1.73428	725
栀子苷	咖啡酸	槲皮素	芦丁	山奈酚	-1.73404	726
熊果酸	车叶草苷	芒柄花苷	紫云英苷	黄豆黄素	-1.73402	727
阿魏酸	咖啡酸	槲皮素	秦皮乙素	黄豆黄素	-1.73343	728
原儿茶酸	京尼平苷酸	阿魏酸	槲皮素	黄芪甲苷 IV	-1.73328	729
原儿茶酸	阿魏酸	槲皮素	异槲皮苷	黄芪甲苷 IV	-1.73328	730
原儿茶酸	阿魏酸	槲皮素	紫云英苷	黄芪甲苷 IV	-1.73328	731
原儿茶酸	阿魏酸	槲皮素	黄芪甲苷 IV		-1.73328	732
香草酸	京尼平苷酸	对香豆酸	咖啡酸	槲皮素	-1.73324	733
香草酸	对香豆酸	咖啡酸	槲皮素		-1.73324	734
车叶草苷	芒柄花苷	槲皮素	黄豆黄素	黄芪甲苷 IV	-1.73323	735
香草酸	熊果酸	山奈酚	秦皮乙素	黄豆黄素	-1.73276	736
京尼平苷酸	槲皮素	金雀异黄酮	黄豆黄素	黄芪甲苷 IV	-1.73275	737
熊果酸	栀子苷	金雀异黄酮	紫云英苷	黄芪甲苷 IV	-1.73271	738
原儿茶酸	咖啡酸	槲皮素	金雀异黄酮	车叶草苷酸	-1.73265	739
咖啡酸	槲皮素	秦皮乙素	毛蕊异黄酮苷	黄芪甲苷 IV	-1.73254	740
芒柄花苷	咖啡酸	槲皮素	秦皮乙素	黄豆黄素	-1.7325	741
香草酸	芒柄花苷	对香豆酸	咖啡酸	槲皮素	-1.7324	742
原儿茶酸	芒柄花苷	槲皮素	山奈素	黄芪甲苷 IV	-1.73212	743
栀子苷	对香豆酸	咖啡酸	槲皮素	秦皮乙素	-1.73192	744
原儿茶酸	月桂酸	车叶草苷	对香豆酸	槲皮素	-1.73168	745
原儿茶酸	咖啡酸	槲皮素	芦丁		-1.73136	746
原儿茶酸	咖啡酸	槲皮素	异槲皮苷	芦丁	-1.73136	747
熊果酸	芒柄花苷	槲皮素	芦丁	山奈酚	-1.73113	748
香草酸	对香豆酸	槲皮素	芦丁	车叶草苷酸	-1.73071	749
熊果酸	车叶草苷	车叶草苷酸	黄芪甲苷 IV		-1.73065	750
熊果酸	车叶草苷	异槲皮苷	山奈酚	秦皮乙素	-1.73061	751
熊果酸	车叶草苷	山奈酚	秦皮乙素	紫云英苷	-1.73061	752
月桂酸	熊果酸	阿魏酸	山奈酚	秦皮乙素	-1.73037	753
月桂酸	香草酸	熊果酸	对香豆酸	槲皮素	-1.73023	754
熊果酸	对香豆酸	芦丁	山奈酚	黄芪甲苷 IV	-1.73017	755
阿魏酸	槲皮素	芦丁	紫云英苷	黄芪甲苷 IV	-1.73005	756
阿魏酸	槲皮素	异槲皮苷	芦丁	黄芪甲苷 IV	-1.73005	757
阿魏酸	槲皮素	芦丁	黄芪甲苷 IV		-1.73005	758
熊果酸	车叶草苷	栀子苷	山奈酚	秦皮乙素	-1.7299	759
月桂酸	熊果酸	毛蕊异黄酮	金雀异黄酮	黄芪甲苷 IV	-1.72986	760
栀子苷	柚皮素	槲皮素	芦丁	黄芪甲苷 IV	-1.72953	761
熊果酸	对香豆酸	金雀异黄酮	黄芪甲苷 IV		-1.72949	762
原儿茶酸	车叶草苷	栀子苷	槲皮素	山奈酚	-1.72948	763
熊果酸	栀子苷	京尼平苷酸	黄芪甲苷 IV		-1.72933	764
栀子苷	咖啡酸	异槲皮苷	金雀异黄酮	黄芪甲苷 IV	-1.72893	765
月桂酸	熊果酸	栀子苷	异槲皮苷	山奈素	-1.72877	766
月桂酸	熊果酸	槲皮素	芦丁	紫云英苷	-1.72871	767
熊果酸	车叶草苷	对香豆酸	异槲皮苷	金雀异黄酮	-1.72861	768
京尼平苷酸	槲皮素	金雀异黄酮	车叶草苷酸	黄芪甲苷 IV	-1.7285	769
原儿茶酸	车叶草苷	咖啡酸	槲皮素	紫云英苷	-1.7284	770
阿魏酸	咖啡酸	槲皮素	车叶草苷酸	黄芪甲苷 IV	-1.72814	771
月桂酸	熊果酸	车叶草苷	紫云英苷	毛蕊异黄酮苷	-1.72814	772
月桂酸	熊果酸	异槲皮苷	金雀异黄酮	黄芪甲苷 IV	-1.72797	773
原儿茶酸	咖啡酸	槲皮素	秦皮乙素	山奈素	-1.72786	774
栀子苷	芒柄花苷	京尼平苷酸	槲皮素		-1.72779	775
栀子苷	芒柄花苷	京尼平苷酸	槲皮素	紫云英苷	-1.72779	776
栀子苷	芒柄花苷	京尼平苷酸	槲皮素	异槲皮苷	-1.72779	777
原儿茶酸	车叶草苷	槲皮素	金雀异黄酮	紫云英苷	-1.72762	778
车叶草苷	阿魏酸	咖啡酸	槲皮素	黄芪甲苷 IV	-1.72757	779
月桂酸	香草酸	熊果酸	异槲皮苷	黄豆黄素	-1.72743	780
原儿茶酸	芒柄花苷	槲皮素	金雀异黄酮	秦皮乙素	-1.72741	781
香草酸	熊果酸	芦丁	黄豆黄素	车叶草苷酸	-1.7274	782
京尼平苷酸	槲皮素	金雀异黄酮	紫云英苷	黄芪甲苷 IV	-1.72737	783
京尼平苷酸	槲皮素	金雀异黄酮	黄芪甲苷 IV		-1.72737	784
香草酸	槲皮素	紫云英苷	黄豆黄素	黄芪甲苷 IV	-1.72729	785
香草酸	京尼平苷酸	槲皮素	黄豆黄素	黄芪甲苷 IV	-1.72729	786
香草酸	槲皮素	黄豆黄素	黄芪甲苷 IV		-1.72729	787
熊果酸	车叶草苷	栀子苷	槲皮素	金雀异黄酮	-1.72729	788
原儿茶酸	柚皮素	槲皮素	芦丁	黄豆黄素	-1.72728	789
芒柄花苷	槲皮素	异槲皮苷	秦皮乙素	车叶草苷酸	-1.72727	790
月桂酸	车叶草苷	芒柄花苷	槲皮素	秦皮乙素	-1.72718	791
槲皮素	金雀异黄酮	黄豆黄素	黄芪甲苷 IV		-1.72715	792
槲皮素	金雀异黄酮	紫云英苷	黄豆黄素	黄芪甲苷 IV	-1.72715	793
香草酸	对香豆酸	槲皮素	黄豆黄素	黄芪甲苷 IV	-1.72688	794
车叶草苷	对香豆酸	槲皮素	芦丁	金雀异黄酮	-1.72663	795
咖啡酸	槲皮素	芦丁	毛蕊异黄酮苷	黄芪甲苷 IV	-1.72654	796
熊果酸	阿魏酸	咖啡酸	槲皮素	秦皮乙素	-1.72637	797
京尼平苷酸	对香豆酸	槲皮素	芦丁	山奈酚	-1.72611	798
月桂酸	栀子苷	咖啡酸	槲皮素	芦丁	-1.72598	799
栀子苷	咖啡酸	槲皮素	芦丁	车叶草苷酸	-1.72596	800
熊果酸	栀子苷	对香豆酸	异槲皮苷	车叶草苷酸	-1.72575	801
车叶草苷	咖啡酸	金雀异黄酮	山奈素	黄豆黄素	-1.72566	802
月桂酸	熊果酸	京尼平苷酸	紫云英苷	车叶草苷酸	-1.72548	803
原儿茶酸	香草酸	熊果酸	柚皮素	槲皮素	-1.7254	804
原儿茶酸	咖啡酸	槲皮素	金雀异黄酮	紫云英苷	-1.72532	805
熊果酸	车叶草苷	对香豆酸	槲皮素		-1.72508	806
熊果酸	车叶草苷	对香豆酸	槲皮素	异槲皮苷	-1.72508	807
熊果酸	车叶草苷	京尼平苷酸	对香豆酸	槲皮素	-1.72508	808
原儿茶酸	香草酸	熊果酸	黄豆黄素	车叶草苷酸	-1.72487	809
月桂酸	芒柄花苷	槲皮素	芦丁	黄豆黄素	-1.72483	810
月桂酸	熊果酸	山奈酚	山奈素	黄芪甲苷 IV	-1.72463	811
栀子苷	芒柄花苷	阿魏酸	咖啡酸	槲皮素	-1.72461	812
原儿茶酸	熊果酸	芒柄花苷	京尼平苷酸	槲皮素	-1.72451	813
车叶草苷	槲皮素	芦丁	秦皮乙素	紫云英苷	-1.72439	814
栀子苷	芒柄花苷	咖啡酸	槲皮素		-1.72416	815
栀子苷	芒柄花苷	咖啡酸	槲皮素	紫云英苷	-1.72416	816
栀子苷	芒柄花苷	咖啡酸	槲皮素	异槲皮苷	-1.72416	817
对香豆酸	槲皮素	芦丁	秦皮乙素	紫云英苷	-1.72405	818
月桂酸	咖啡酸	槲皮素	芦丁	秦皮乙素	-1.72401	819
熊果酸	车叶草苷	京尼平苷酸	黄芪甲苷 IV		-1.72397	820
原儿茶酸	京尼平苷酸	槲皮素	金雀异黄酮		-1.72391	821
熊果酸	京尼平苷酸	异槲皮苷	山奈素	黄芪甲苷 IV	-1.72372	822
熊果酸	对香豆酸	异槲皮苷	山奈素	黄芪甲苷 IV	-1.72369	823
栀子苷	槲皮素	异槲皮苷	黄豆黄素	黄芪甲苷 IV	-1.72363	824
栀子苷	槲皮素	紫云英苷	黄豆黄素	黄芪甲苷 IV	-1.72363	825
栀子苷	槲皮素	黄豆黄素	黄芪甲苷 IV		-1.72363	826
熊果酸	栀子苷	对香豆酸	槲皮素	黄芪甲苷 IV	-1.72361	827
槲皮素	芦丁	山奈酚	金雀异黄酮	黄芪甲苷 IV	-1.72351	828
月桂酸	京尼平苷酸	槲皮素	金雀异黄酮	黄芪甲苷 IV	-1.72317	829
车叶草苷	栀子苷	芒柄花苷	槲皮素	车叶草苷酸	-1.72314	830
车叶草苷	栀子苷	槲皮素	芦丁	山奈酚	-1.72291	831
月桂酸	车叶草苷	芒柄花苷	槲皮素	黄芪甲苷 IV	-1.7227	832
原儿茶酸	香草酸	熊果酸	柚皮素	黄芪甲苷 IV	-1.72266	833
熊果酸	栀子苷	对香豆酸	槲皮素	黄豆黄素	-1.72263	834
月桂酸	熊果酸	毛蕊异黄酮	紫云英苷	黄芪甲苷 IV	-1.72252	835
栀子苷	芒柄花苷	京尼平苷酸	对香豆酸	槲皮素	-1.72249	836
原儿茶酸	香草酸	熊果酸	山奈酚	金雀异黄酮	-1.72237	837
香草酸	槲皮素	黄豆黄素	车叶草苷酸	黄芪甲苷 IV	-1.72228	838
月桂酸	熊果酸	异槲皮苷	山奈素	黄豆黄素	-1.72202	839
熊果酸	槲皮素	芦丁	秦皮乙素	山奈素	-1.72179	840
京尼平苷酸	阿魏酸	咖啡酸	槲皮素	秦皮乙素	-1.72171	841
车叶草苷	栀子苷	槲皮素	芦丁	金雀异黄酮	-1.72145	842
月桂酸	槲皮素	异槲皮苷	金雀异黄酮	黄芪甲苷 IV	-1.7214	843
熊果酸	栀子苷	金雀异黄酮	山奈素	紫云英苷	-1.7213	844
熊果酸	车叶草苷	对香豆酸	芦丁		-1.72103	845
槲皮素	车叶草苷酸	黄芪甲苷 IV			-1.72096	846
槲皮素	紫云英苷	车叶草苷酸	黄芪甲苷 IV		-1.72096	847
原儿茶酸	车叶草苷	咖啡酸	槲皮素	异槲皮苷	-1.72084	848
原儿茶酸	车叶草苷	咖啡酸	槲皮素		-1.72084	849
原儿茶酸	车叶草苷	京尼平苷酸	咖啡酸	槲皮素	-1.72084	850
京尼平苷酸	阿魏酸	槲皮素	黄豆黄素	黄芪甲苷 IV	-1.72077	851
车叶草苷	芒柄花苷	槲皮素	紫云英苷	黄芪甲苷 IV	-1.72077	852
车叶草苷	芒柄花苷	京尼平苷酸	槲皮素	黄芪甲苷 IV	-1.72077	853
车叶草苷	芒柄花苷	槲皮素	黄芪甲苷 IV		-1.72077	854
柚皮素	咖啡酸	槲皮素	秦皮乙素	黄芪甲苷 IV	-1.72072	855
熊果酸	车叶草苷	芦丁	黄豆黄素	车叶草苷酸	-1.72047	856
香草酸	芒柄花苷	咖啡酸	槲皮素	芦丁	-1.72045	857
原儿茶酸	熊果酸	栀子苷	咖啡酸	槲皮素	-1.72042	858
阿魏酸	槲皮素	金雀异黄酮	黄豆黄素	黄芪甲苷 IV	-1.72024	859
熊果酸	车叶草苷	京尼平苷酸	异槲皮苷	金雀异黄酮	-1.72	860
槲皮素	芦丁	金雀异黄酮	山奈素	黄芪甲苷 IV	-1.71963	861
阿魏酸	咖啡酸	槲皮素	秦皮乙素	紫云英苷	-1.71943	862
车叶草苷	对香豆酸	槲皮素	芦丁	山奈素	-1.71941	863
月桂酸	熊果酸	栀子苷	京尼平苷酸	槲皮素	-1.71935	864
月桂酸	熊果酸	栀子苷	槲皮素		-1.71935	865
月桂酸	熊果酸	栀子苷	槲皮素	异槲皮苷	-1.71935	866
月桂酸	熊果酸	车叶草苷	异槲皮苷	黄豆黄素	-1.71931	867
车叶草苷	栀子苷	芒柄花苷	京尼平苷酸	槲皮素	-1.71928	868
车叶草苷	栀子苷	芒柄花苷	槲皮素		-1.71928	869
车叶草苷	栀子苷	芒柄花苷	槲皮素	异槲皮苷	-1.71928	870
车叶草苷	栀子苷	芒柄花苷	槲皮素	紫云英苷	-1.71928	871
车叶草苷	栀子苷	槲皮素	芦丁	紫云英苷	-1.71924	872
芒柄花苷	金雀异黄酮	紫云英苷	黄芪甲苷 IV		-1.71921	873
月桂酸	熊果酸	京尼平苷酸	异槲皮苷	黄豆黄素	-1.71882	874
熊果酸	车叶草苷	槲皮素	山奈酚	秦皮乙素	-1.71881	875
月桂酸	栀子苷	芒柄花苷	槲皮素		-1.71873	876
月桂酸	栀子苷	芒柄花苷	槲皮素	紫云英苷	-1.71873	877
月桂酸	栀子苷	芒柄花苷	槲皮素	异槲皮苷	-1.71873	878
熊果酸	异槲皮苷	金雀异黄酮	黄豆黄素	车叶草苷酸	-1.71837	879
熊果酸	槲皮素	芦丁	山奈素	黄豆黄素	-1.71834	880
熊果酸	车叶草苷	芒柄花苷	异槲皮苷	车叶草苷酸	-1.71785	881
熊果酸	栀子苷	芒柄花苷	毛蕊异黄酮苷	车叶草苷酸	-1.71785	882
车叶草苷	咖啡酸	金雀异黄酮	黄芪甲苷 IV		-1.71784	883
熊果酸	芦丁	金雀异黄酮	黄豆黄素		-1.71783	884
月桂酸	熊果酸	车叶草苷	金雀异黄酮	黄芪甲苷 IV	-1.71761	885
京尼平苷酸	阿魏酸	咖啡酸	槲皮素	黄芪甲苷 IV	-1.7176	886
香草酸	栀子苷	咖啡酸	槲皮素	秦皮乙素	-1.71747	887
熊果酸	车叶草苷	京尼平苷酸	芦丁	黄豆黄素	-1.71736	888
京尼平苷酸	对香豆酸	槲皮素	芦丁	黄豆黄素	-1.71736	889
香草酸	槲皮素	芦丁	黄芪甲苷 IV		-1.71727	890
香草酸	京尼平苷酸	槲皮素	芦丁	黄芪甲苷 IV	-1.71727	891
香草酸	槲皮素	异槲皮苷	芦丁	黄芪甲苷 IV	-1.71727	892
香草酸	槲皮素	芦丁	紫云英苷	黄芪甲苷 IV	-1.71727	893
原儿茶酸	香草酸	咖啡酸	槲皮素	山奈素	-1.71725	894
月桂酸	熊果酸	对香豆酸	金雀异黄酮	黄豆黄素	-1.71706	895
香草酸	熊果酸	槲皮素	秦皮乙素	车叶草苷酸	-1.71688	896
月桂酸	车叶草苷	异槲皮苷	金雀异黄酮	黄芪甲苷 IV	-1.71684	897
熊果酸	栀子苷	柚皮素	紫云英苷		-1.71671	898
熊果酸	对香豆酸	槲皮素	车叶草苷酸	黄芪甲苷 IV	-1.71666	899
熊果酸	车叶草苷	芒柄花苷	异槲皮苷	芦丁	-1.71658	900
原儿茶酸	槲皮素	异槲皮苷	秦皮乙素	车叶草苷酸	-1.71657	901
车叶草苷	阿魏酸	金雀异黄酮	黄芪甲苷 IV		-1.71654	902
车叶草苷	栀子苷	槲皮素	芦丁		-1.71649	903
车叶草苷	栀子苷	槲皮素	异槲皮苷	芦丁	-1.71649	904
车叶草苷	栀子苷	京尼平苷酸	槲皮素	芦丁	-1.71649	905
香草酸	芒柄花苷	对香豆酸	槲皮素	芦丁	-1.7164	906
芒柄花苷	京尼平苷酸	槲皮素	秦皮乙素	黄豆黄素	-1.71628	907
车叶草苷	对香豆酸	金雀异黄酮	紫云英苷	黄豆黄素	-1.71618	908
熊果酸	芦丁	金雀异黄酮	黄豆黄素	车叶草苷酸	-1.71608	909
原儿茶酸	京尼平苷酸	阿魏酸	槲皮素	芦丁	-1.71595	910
原儿茶酸	阿魏酸	槲皮素	车叶草苷酸	黄芪甲苷 IV	-1.71558	911
槲皮素	金雀异黄酮	紫云英苷	黄芪甲苷 IV		-1.71556	912
槲皮素	金雀异黄酮	黄芪甲苷 IV			-1.71556	913
原儿茶酸	槲皮素	芦丁	山奈酚	黄豆黄素	-1.71538	914
熊果酸	京尼平苷酸	异槲皮苷	金雀异黄酮	黄豆黄素	-1.71537	915
原儿茶酸	熊果酸	槲皮素	紫云英苷	黄豆黄素	-1.7153	916
原儿茶酸	熊果酸	京尼平苷酸	槲皮素	黄豆黄素	-1.7153	917
原儿茶酸	熊果酸	槲皮素	异槲皮苷	黄豆黄素	-1.7153	918
原儿茶酸	熊果酸	槲皮素	黄豆黄素		-1.7153	919
原儿茶酸	咖啡酸	槲皮素	金雀异黄酮		-1.715	920
栀子苷	芒柄花苷	槲皮素	秦皮乙素	车叶草苷酸	-1.71487	921
熊果酸	车叶草苷	芦丁	黄豆黄素		-1.71484	922
原儿茶酸	芒柄花苷	槲皮素	芦丁	车叶草苷酸	-1.71477	923
槲皮素	异槲皮苷	金雀异黄酮	黄豆黄素	黄芪甲苷 IV	-1.71476	924
熊果酸	京尼平苷酸	咖啡酸	槲皮素	芦丁	-1.71421	925
熊果酸	栀子苷	对香豆酸	槲皮素	异槲皮苷	-1.71373	926
熊果酸	栀子苷	京尼平苷酸	对香豆酸	槲皮素	-1.71373	927
熊果酸	栀子苷	对香豆酸	槲皮素		-1.71373	928
对香豆酸	金雀异黄酮	紫云英苷	黄豆黄素	黄芪甲苷 IV	-1.71361	929
月桂酸	对香豆酸	槲皮素	黄豆黄素	黄芪甲苷 IV	-1.71358	930
阿魏酸	咖啡酸	槲皮素	异槲皮苷	黄芪甲苷 IV	-1.71313	931
阿魏酸	咖啡酸	槲皮素	黄芪甲苷 IV		-1.71313	932
阿魏酸	咖啡酸	槲皮素	紫云英苷	黄芪甲苷 IV	-1.71313	933
车叶草苷	咖啡酸	金雀异黄酮	车叶草苷酸	黄芪甲苷 IV	-1.71309	934
原儿茶酸	月桂酸	京尼平苷酸	槲皮素	芦丁	-1.71309	935
熊果酸	栀子苷	对香豆酸	槲皮素	车叶草苷酸	-1.71294	936
芒柄花苷	槲皮素	车叶草苷酸	黄芪甲苷 IV		-1.7129	937
芒柄花苷	槲皮素	紫云英苷	车叶草苷酸	黄芪甲苷 IV	-1.7129	938
原儿茶酸	熊果酸	栀子苷	京尼平苷酸	芦丁	-1.71279	939
原儿茶酸	熊果酸	栀子苷	芦丁		-1.71279	940
月桂酸	熊果酸	车叶草苷	芦丁	黄豆黄素	-1.71275	941
月桂酸	熊果酸	芒柄花苷	紫云英苷		-1.71253	942
熊果酸	栀子苷	异槲皮苷	紫云英苷	黄芪甲苷 IV	-1.71251	943
熊果酸	车叶草苷	京尼平苷酸	金雀异黄酮	黄芪甲苷 IV	-1.71236	944
香草酸	熊果酸	栀子苷	柚皮素	槲皮素	-1.71236	945
车叶草苷	阿魏酸	咖啡酸	金雀异黄酮	黄芪甲苷 IV	-1.71231	946
熊果酸	京尼平苷酸	对香豆酸	金雀异黄酮	黄豆黄素	-1.71226	947
香草酸	熊果酸	槲皮素	金雀异黄酮	黄芪甲苷 IV	-1.7121	948
月桂酸	熊果酸	芦丁	金雀异黄酮	山奈素	-1.71202	949
熊果酸	车叶草苷	紫云英苷	车叶草苷酸	黄芪甲苷 IV	-1.71196	950
熊果酸	车叶草苷	柚皮素	金雀异黄酮	黄豆黄素	-1.71188	951
熊果酸	车叶草苷	栀子苷	毛蕊异黄酮苷		-1.71183	952
月桂酸	香草酸	熊果酸	栀子苷	黄豆黄素	-1.71183	953
原儿茶酸	对香豆酸	槲皮素	芦丁		-1.71172	954
原儿茶酸	对香豆酸	槲皮素	异槲皮苷	芦丁	-1.71172	955
原儿茶酸	栀子苷	阿魏酸	槲皮素	黄豆黄素	-1.71167	956
原儿茶酸	月桂酸	对香豆酸	咖啡酸	槲皮素	-1.71147	957
熊果酸	栀子苷	阿魏酸	槲皮素	黄豆黄素	-1.71142	958
熊果酸	山奈酚	黄豆黄素	黄芪甲苷 IV		-1.71122	959
原儿茶酸	熊果酸	槲皮素	金雀异黄酮	车叶草苷酸	-1.71115	960
香草酸	熊果酸	对香豆酸	芦丁	黄豆黄素	-1.71111	961
熊果酸	异槲皮苷	金雀异黄酮	黄芪甲苷 IV		-1.71075	962
原儿茶酸	车叶草苷	槲皮素	异槲皮苷	紫云英苷	-1.71058	963
原儿茶酸	车叶草苷	京尼平苷酸	槲皮素	紫云英苷	-1.71058	964
原儿茶酸	车叶草苷	槲皮素	紫云英苷		-1.71058	965
芒柄花苷	槲皮素	紫云英苷	黄豆黄素	黄芪甲苷 IV	-1.71055	966
芒柄花苷	槲皮素	黄豆黄素	黄芪甲苷 IV		-1.71055	967
熊果酸	车叶草苷	柚皮素	金雀异黄酮	紫云英苷	-1.71014	968
月桂酸	香草酸	熊果酸	槲皮素	秦皮乙素	-1.71009	969
原儿茶酸	熊果酸	阿魏酸	槲皮素	黄豆黄素	-1.71004	970
原儿茶酸	月桂酸	香草酸	熊果酸	黄芪甲苷 IV	-1.70985	971
熊果酸	车叶草苷	对香豆酸	山奈素	黄芪甲苷 IV	-1.70983	972
原儿茶酸	香草酸	阿魏酸	槲皮素	黄豆黄素	-1.70978	973
月桂酸	车叶草苷	栀子苷	芒柄花苷	槲皮素	-1.70965	974
原儿茶酸	熊果酸	对香豆酸	芦丁	紫云英苷	-1.70956	975
月桂酸	香草酸	熊果酸	车叶草苷	黄芪甲苷 IV	-1.70945	976
月桂酸	香草酸	槲皮素	黄豆黄素	黄芪甲苷 IV	-1.70927	977
原儿茶酸	栀子苷	芒柄花苷	槲皮素	车叶草苷酸	-1.70905	978
熊果酸	京尼平苷酸	金雀异黄酮	黄豆黄素		-1.70879	979
原儿茶酸	月桂酸	柚皮素	槲皮素	黄芪甲苷 IV	-1.70867	980
熊果酸	柚皮素	槲皮素	芦丁	山奈酚	-1.70846	981
栀子苷	京尼平苷酸	咖啡酸	金雀异黄酮	黄芪甲苷 IV	-1.70843	982
阿魏酸	对香豆酸	咖啡酸	槲皮素	黄豆黄素	-1.70834	983
车叶草苷	柚皮素	槲皮素	秦皮乙素	黄芪甲苷 IV	-1.70814	984
熊果酸	车叶草苷	金雀异黄酮	黄芪甲苷 IV		-1.70778	985
芒柄花苷	阿魏酸	槲皮素	芦丁	黄芪甲苷 IV	-1.70752	986
熊果酸	栀子苷	对香豆酸	黄豆黄素	车叶草苷酸	-1.70748	987
原儿茶酸	月桂酸	栀子苷	槲皮素	车叶草苷酸	-1.70745	988
香草酸	熊果酸	车叶草苷	槲皮素	紫云英苷	-1.7073	989
原儿茶酸	熊果酸	槲皮素	异槲皮苷	金雀异黄酮	-1.70729	990
原儿茶酸	熊果酸	槲皮素	金雀异黄酮		-1.70729	991
香草酸	咖啡酸	槲皮素	秦皮乙素	黄豆黄素	-1.70718	992
原儿茶酸	咖啡酸	槲皮素	芦丁	车叶草苷酸	-1.7071	993
熊果酸	车叶草苷	对香豆酸	槲皮素	车叶草苷酸	-1.70685	994
香草酸	熊果酸	京尼平苷酸	槲皮素	秦皮乙素	-1.70675	995
香草酸	熊果酸	槲皮素	异槲皮苷	秦皮乙素	-1.70675	996
香草酸	熊果酸	槲皮素	秦皮乙素		-1.70675	997
月桂酸	熊果酸	车叶草苷	对香豆酸	芦丁	-1.70669	998
熊果酸	毛蕊异黄酮	金雀异黄酮	黄芪甲苷 IV		-1.70652	999
香草酸	熊果酸	车叶草苷	槲皮素	黄豆黄素	-1.70651	1000
芒柄花苷	阿魏酸	槲皮素	秦皮乙素	黄豆黄素	-1.70641	1001
熊果酸	异槲皮苷	金雀异黄酮	车叶草苷酸	黄芪甲苷 IV	-1.70618	1002
熊果酸	异槲皮苷	山奈素	黄芪甲苷 IV		-1.70608	1003
月桂酸	熊果酸	紫云英苷			-1.70607	1004
原儿茶酸	香草酸	芒柄花苷	槲皮素	异槲皮苷	-1.70578	1005
原儿茶酸	香草酸	芒柄花苷	槲皮素		-1.70578	1006
原儿茶酸	香草酸	芒柄花苷	槲皮素	紫云英苷	-1.70578	1007
原儿茶酸	香草酸	芒柄花苷	京尼平苷酸	槲皮素	-1.70578	1008
熊果酸	栀子苷	山奈酚	秦皮乙素	黄豆黄素	-1.70568	1009
熊果酸	金雀异黄酮	秦皮乙素	车叶草苷酸	黄芪甲苷 IV	-1.70567	1010
原儿茶酸	咖啡酸	槲皮素	金雀异黄酮	黄豆黄素	-1.7055	1011
原儿茶酸	芒柄花苷	槲皮素	金雀异黄酮	紫云英苷	-1.70544	1012
原儿茶酸	芒柄花苷	槲皮素	金雀异黄酮		-1.70544	1013
原儿茶酸	芒柄花苷	槲皮素	异槲皮苷	金雀异黄酮	-1.70544	1014
熊果酸	栀子苷	阿魏酸	紫云英苷	黄豆黄素	-1.70541	1015
原儿茶酸	芒柄花苷	咖啡酸	槲皮素		-1.70533	1016
原儿茶酸	芒柄花苷	咖啡酸	槲皮素	异槲皮苷	-1.70533	1017
原儿茶酸	芒柄花苷	咖啡酸	槲皮素	紫云英苷	-1.70533	1018
芒柄花苷	对香豆酸	槲皮素	芦丁	车叶草苷酸	-1.70518	1019
京尼平苷酸	阿魏酸	槲皮素	芦丁	黄豆黄素	-1.70477	1020
熊果酸	槲皮素	芦丁	山奈酚	山奈素	-1.7046	1021
香草酸	芒柄花苷	槲皮素	芦丁	黄芪甲苷 IV	-1.70455	1022
柚皮素	槲皮素	秦皮乙素	黄芪甲苷 IV		-1.70431	1023
柚皮素	槲皮素	秦皮乙素	紫云英苷	黄芪甲苷 IV	-1.70431	1024
原儿茶酸	月桂酸	栀子苷	京尼平苷酸	槲皮素	-1.70427	1025
原儿茶酸	月桂酸	栀子苷	槲皮素	异槲皮苷	-1.70427	1026
原儿茶酸	月桂酸	栀子苷	槲皮素		-1.70427	1027
熊果酸	车叶草苷	对香豆酸	芦丁	金雀异黄酮	-1.70427	1028
芒柄花苷	阿魏酸	槲皮素	芦丁	金雀异黄酮	-1.7042	1029
车叶草苷	对香豆酸	咖啡酸	槲皮素	黄豆黄素	-1.70403	1030
芒柄花苷	槲皮素	芦丁	秦皮乙素	山奈素	-1.70392	1031
原儿茶酸	香草酸	熊果酸	栀子苷	异槲皮苷	-1.70389	1032
槲皮素	黄豆黄素	车叶草苷酸	黄芪甲苷 IV		-1.70362	1033
槲皮素	紫云英苷	黄豆黄素	车叶草苷酸	黄芪甲苷 IV	-1.70362	1034
原儿茶酸	车叶草苷	阿魏酸	咖啡酸	槲皮素	-1.70347	1035
车叶草苷	栀子苷	金雀异黄酮	黄豆黄素	黄芪甲苷 IV	-1.70329	1036
原儿茶酸	月桂酸	槲皮素	异槲皮苷	秦皮乙素	-1.70318	1037
月桂酸	熊果酸	芒柄花苷	异槲皮苷	黄芪甲苷 IV	-1.70295	1038
香草酸	栀子苷	咖啡酸	槲皮素	黄豆黄素	-1.70289	1039
芒柄花苷	阿魏酸	槲皮素	芦丁	黄豆黄素	-1.70285	1040
熊果酸	阿魏酸	槲皮素	黄豆黄素	黄芪甲苷 IV	-1.70251	1041
熊果酸	车叶草苷	京尼平苷酸	异槲皮苷	车叶草苷酸	-1.70218	1042
栀子苷	对香豆酸	槲皮素	芦丁	山奈素	-1.70209	1043
京尼平苷酸	金雀异黄酮	紫云英苷	黄豆黄素	黄芪甲苷 IV	-1.7019	1044
原儿茶酸	熊果酸	车叶草苷	京尼平苷酸	黄豆黄素	-1.70177	1045
熊果酸	栀子苷	芒柄花苷	对香豆酸	金雀异黄酮	-1.70136	1046
月桂酸	熊果酸	对香豆酸	毛蕊异黄酮	黄芪甲苷 IV	-1.70132	1047
芒柄花苷	对香豆酸	槲皮素	芦丁	山奈酚	-1.70117	1048
原儿茶酸	咖啡酸	槲皮素	芦丁	紫云英苷	-1.70107	1049
原儿茶酸	香草酸	熊果酸	槲皮素	山奈素	-1.70072	1050
熊果酸	异槲皮苷	金雀异黄酮	紫云英苷	黄豆黄素	-1.70071	1051
熊果酸	车叶草苷	对香豆酸	芦丁	紫云英苷	-1.7007	1052
原儿茶酸	京尼平苷酸	对香豆酸	槲皮素	秦皮乙素	-1.70068	1053
原儿茶酸	对香豆酸	槲皮素	秦皮乙素		-1.70068	1054
熊果酸	栀子苷	对香豆酸	金雀异黄酮		-1.70068	1055
原儿茶酸	栀子苷	槲皮素	黄豆黄素	车叶草苷酸	-1.70056	1056
香草酸	熊果酸	车叶草苷	槲皮素		-1.70042	1057
香草酸	熊果酸	车叶草苷	槲皮素	异槲皮苷	-1.70042	1058
香草酸	熊果酸	车叶草苷	京尼平苷酸	槲皮素	-1.70042	1059
熊果酸	柚皮素	京尼平苷酸	金雀异黄酮	山奈素	-1.70026	1060
原儿茶酸	咖啡酸	槲皮素	山奈素	黄豆黄素	-1.69993	1061
熊果酸	对香豆酸	山奈素	黄豆黄素	黄芪甲苷 IV	-1.69992	1062
原儿茶酸	香草酸	阿魏酸	对香豆酸	槲皮素	-1.69984	1063
香草酸	车叶草苷	槲皮素	芦丁	黄豆黄素	-1.69975	1064
京尼平苷酸	槲皮素	异槲皮苷	金雀异黄酮	黄芪甲苷 IV	-1.69948	1065
原儿茶酸	京尼平苷酸	阿魏酸	咖啡酸	槲皮素	-1.69946	1066
阿魏酸	咖啡酸	槲皮素	芦丁	紫云英苷	-1.69946	1067
熊果酸	栀子苷	对香豆酸	槲皮素	山奈酚	-1.69944	1068
原儿茶酸	熊果酸	栀子苷	柚皮素	槲皮素	-1.69936	1069
栀子苷	阿魏酸	对香豆酸	槲皮素	秦皮乙素	-1.6993	1070
栀子苷	芒柄花苷	对香豆酸	槲皮素	秦皮乙素	-1.69927	1071
熊果酸	车叶草苷	山奈酚	秦皮乙素	山奈素	-1.69921	1072
原儿茶酸	槲皮素	秦皮乙素	紫云英苷	黄豆黄素	-1.699	1073
原儿茶酸	槲皮素	异槲皮苷	秦皮乙素	黄豆黄素	-1.699	1074
香草酸	对香豆酸	咖啡酸	槲皮素	车叶草苷酸	-1.69887	1075
栀子苷	对香豆酸	咖啡酸	槲皮素	黄豆黄素	-1.69877	1076
香草酸	熊果酸	芒柄花苷	槲皮素	黄芪甲苷 IV	-1.69845	1077
原儿茶酸	熊果酸	异槲皮苷	芦丁	紫云英苷	-1.69843	1078
原儿茶酸	熊果酸	芦丁	紫云英苷		-1.69843	1079
原儿茶酸	芒柄花苷	阿魏酸	咖啡酸	槲皮素	-1.69842	1080
熊果酸	阿魏酸	槲皮素	芦丁	黄芪甲苷 IV	-1.69835	1081
月桂酸	芒柄花苷	槲皮素	芦丁	紫云英苷	-1.69822	1082
月桂酸	芒柄花苷	槲皮素	异槲皮苷	芦丁	-1.69822	1083
月桂酸	芒柄花苷	槲皮素	芦丁		-1.69822	1084
车叶草苷	对香豆酸	咖啡酸	槲皮素	紫云英苷	-1.69821	1085
京尼平苷酸	阿魏酸	对香豆酸	槲皮素	秦皮乙素	-1.69802	1086
熊果酸	芒柄花苷	异槲皮苷	金雀异黄酮	黄豆黄素	-1.69796	1087
香草酸	熊果酸	柚皮素	黄豆黄素	黄芪甲苷 IV	-1.69791	1088
芒柄花苷	槲皮素	异槲皮苷	黄豆黄素	黄芪甲苷 IV	-1.69778	1089
月桂酸	熊果酸	槲皮素	秦皮乙素	黄豆黄素	-1.69776	1090
芒柄花苷	阿魏酸	槲皮素	秦皮乙素		-1.69767	1091
芒柄花苷	阿魏酸	槲皮素	异槲皮苷	秦皮乙素	-1.69767	1092
芒柄花苷	阿魏酸	槲皮素	秦皮乙素	紫云英苷	-1.69767	1093
车叶草苷	京尼平苷酸	金雀异黄酮	黄芪甲苷 IV		-1.69763	1094
月桂酸	香草酸	对香豆酸	槲皮素	芦丁	-1.69755	1095
原儿茶酸	咖啡酸	槲皮素	异槲皮苷	金雀异黄酮	-1.6974	1096
原儿茶酸	车叶草苷	槲皮素	金雀异黄酮	车叶草苷酸	-1.69734	1097
熊果酸	栀子苷	芒柄花苷	金雀异黄酮		-1.69732	1098
原儿茶酸	槲皮素	秦皮乙素	黄豆黄素	车叶草苷酸	-1.69732	1099
原儿茶酸	月桂酸	对香豆酸	槲皮素	黄芪甲苷 IV	-1.69731	1100
香草酸	对香豆酸	咖啡酸	槲皮素	紫云英苷	-1.6973	1101
栀子苷	芒柄花苷	京尼平苷酸	咖啡酸	槲皮素	-1.6973	1102
原儿茶酸	车叶草苷	京尼平苷酸	槲皮素	车叶草苷酸	-1.69728	1103
原儿茶酸	车叶草苷	槲皮素	车叶草苷酸		-1.69728	1104
原儿茶酸	车叶草苷	槲皮素	异槲皮苷	车叶草苷酸	-1.69728	1105
熊果酸	京尼平苷酸	异槲皮苷	黄豆黄素	黄芪甲苷 IV	-1.69705	1106
栀子苷	咖啡酸	金雀异黄酮	车叶草苷酸	黄芪甲苷 IV	-1.69674	1107
月桂酸	熊果酸	栀子苷	柚皮素	京尼平苷酸	-1.69672	1108
香草酸	熊果酸	车叶草苷	槲皮素	山奈酚	-1.69664	1109
原儿茶酸	熊果酸	阿魏酸	黄豆黄素	黄芪甲苷 IV	-1.69658	1110
熊果酸	芒柄花苷	紫云英苷	黄豆黄素	黄芪甲苷 IV	-1.69652	1111
车叶草苷	槲皮素	异槲皮苷	芦丁	黄豆黄素	-1.69644	1112
车叶草苷	槲皮素	芦丁	黄豆黄素		-1.69644	1113
车叶草苷	槲皮素	芦丁	紫云英苷	黄豆黄素	-1.69644	1114
车叶草苷	京尼平苷酸	槲皮素	芦丁	黄豆黄素	-1.69644	1115
月桂酸	熊果酸	金雀异黄酮	秦皮乙素	山奈素	-1.69612	1116
原儿茶酸	咖啡酸	槲皮素	山奈酚	黄豆黄素	-1.69602	1117
熊果酸	车叶草苷	京尼平苷酸	紫云英苷	黄芪甲苷 IV	-1.69584	1118
香草酸	熊果酸	阿魏酸	槲皮素	芦丁	-1.69575	1119
柚皮素	对香豆酸	咖啡酸	槲皮素	黄芪甲苷 IV	-1.69567	1120
熊果酸	异槲皮苷	秦皮乙素	黄豆黄素	黄芪甲苷 IV	-1.69558	1121
原儿茶酸	香草酸	熊果酸	山奈酚	黄豆黄素	-1.69542	1122
熊果酸	毛蕊异黄酮	金雀异黄酮	黄豆黄素	黄芪甲苷 IV	-1.69539	1123
熊果酸	车叶草苷	山奈酚	秦皮乙素	车叶草苷酸	-1.69537	1124
香草酸	槲皮素	异槲皮苷	黄豆黄素	黄芪甲苷 IV	-1.69534	1125
香草酸	对香豆酸	槲皮素	芦丁	金雀异黄酮	-1.69528	1126
熊果酸	栀子苷	芒柄花苷	阿魏酸	槲皮素	-1.69515	1127
原儿茶酸	柚皮素	槲皮素	黄豆黄素	黄芪甲苷 IV	-1.69448	1128
熊果酸	槲皮素	芦丁	山奈酚	金雀异黄酮	-1.69432	1129
熊果酸	栀子苷	京尼平苷酸	黄豆黄素	黄芪甲苷 IV	-1.69426	1130
槲皮素	异槲皮苷	紫云英苷	车叶草苷酸	黄芪甲苷 IV	-1.69425	1131
槲皮素	异槲皮苷	车叶草苷酸	黄芪甲苷 IV		-1.69425	1132
熊果酸	阿魏酸	槲皮素	金雀异黄酮	秦皮乙素	-1.69421	1133
熊果酸	车叶草苷	对香豆酸	槲皮素	山奈酚	-1.69403	1134
原儿茶酸	槲皮素	芦丁	毛蕊异黄酮苷	黄芪甲苷 IV	-1.69391	1135
月桂酸	熊果酸	对香豆酸	槲皮素	黄芪甲苷 IV	-1.69369	1136
熊果酸	槲皮素	芦丁	金雀异黄酮	车叶草苷酸	-1.69365	1137
熊果酸	异槲皮苷	芦丁	金雀异黄酮	山奈素	-1.69364	1138
原儿茶酸	芒柄花苷	京尼平苷酸	槲皮素	紫云英苷	-1.69328	1139
原儿茶酸	芒柄花苷	京尼平苷酸	槲皮素		-1.69328	1140
原儿茶酸	芒柄花苷	京尼平苷酸	槲皮素	异槲皮苷	-1.69328	1141
月桂酸	车叶草苷	异槲皮苷	黄芪甲苷 IV		-1.69302	1142
熊果酸	芒柄花苷	金雀异黄酮	紫云英苷		-1.69297	1143
原儿茶酸	月桂酸	车叶草苷	咖啡酸	槲皮素	-1.69282	1144
熊果酸	京尼平苷酸	金雀异黄酮	紫云英苷	黄豆黄素	-1.6928	1145
月桂酸	芒柄花苷	金雀异黄酮	紫云英苷	黄芪甲苷 IV	-1.6927	1146
月桂酸	栀子苷	咖啡酸	金雀异黄酮	黄芪甲苷 IV	-1.69255	1147
熊果酸	柚皮素	金雀异黄酮	山奈素		-1.6924	1148
车叶草苷	阿魏酸	槲皮素	芦丁	黄芪甲苷 IV	-1.6923	1149
车叶草苷	芒柄花苷	咖啡酸	槲皮素	黄芪甲苷 IV	-1.69222	1150
香草酸	车叶草苷	栀子苷	对香豆酸	槲皮素	-1.69214	1151
原儿茶酸	月桂酸	熊果酸	车叶草苷	栀子苷	-1.69196	1152
栀子苷	芒柄花苷	咖啡酸	槲皮素	黄豆黄素	-1.69181	1153
原儿茶酸	香草酸	金雀异黄酮	秦皮乙素	山奈素	-1.69168	1154
栀子苷	咖啡酸	槲皮素	芦丁	毛蕊异黄酮苷	-1.6916	1155
原儿茶酸	月桂酸	熊果酸	车叶草苷	芒柄花苷	-1.6915	1156
熊果酸	车叶草苷	对香豆酸	芦丁	黄豆黄素	-1.69144	1157
月桂酸	熊果酸	京尼平苷酸	金雀异黄酮	黄豆黄素	-1.6912	1158
月桂酸	咖啡酸	金雀异黄酮	紫云英苷	黄芪甲苷 IV	-1.69103	1159
香草酸	熊果酸	阿魏酸	芦丁	黄豆黄素	-1.69094	1160
熊果酸	芒柄花苷	槲皮素	金雀异黄酮	秦皮乙素	-1.69068	1161
原儿茶酸	熊果酸	柚皮素	芦丁	金雀异黄酮	-1.69064	1162
原儿茶酸	月桂酸	槲皮素	秦皮乙素	紫云英苷	-1.69033	1163
熊果酸	栀子苷	山奈酚	秦皮乙素	黄芪甲苷 IV	-1.6902	1164
熊果酸	栀子苷	芒柄花苷	槲皮素	金雀异黄酮	-1.69006	1165
熊果酸	对香豆酸	金雀异黄酮	紫云英苷	黄芪甲苷 IV	-1.69004	1166
熊果酸	柚皮素	槲皮素	芦丁	车叶草苷酸	-1.69002	1167
阿魏酸	咖啡酸	槲皮素	秦皮乙素	车叶草苷酸	-1.68979	1168
原儿茶酸	熊果酸	京尼平苷酸	芦丁	紫云英苷	-1.68969	1169
原儿茶酸	香草酸	对香豆酸	槲皮素	山奈酚	-1.68944	1170
香草酸	阿魏酸	对香豆酸	咖啡酸	槲皮素	-1.68923	1171
月桂酸	熊果酸	对香豆酸	山奈素	黄芪甲苷 IV	-1.68907	1172
原儿茶酸	香草酸	车叶草苷	金雀异黄酮	黄芪甲苷 IV	-1.689	1173
熊果酸	对香豆酸	黄豆黄素	黄芪甲苷 IV		-1.68838	1174
槲皮素	异槲皮苷	金雀异黄酮	紫云英苷	黄芪甲苷 IV	-1.68838	1175
槲皮素	异槲皮苷	金雀异黄酮	黄芪甲苷 IV		-1.68838	1176
熊果酸	芒柄花苷	金雀异黄酮	车叶草苷酸	黄芪甲苷 IV	-1.68825	1177
月桂酸	栀子苷	芒柄花苷	京尼平苷酸	槲皮素	-1.68811	1178
原儿茶酸	咖啡酸	芦丁	金雀异黄酮	黄芪甲苷 IV	-1.68811	1179
香草酸	槲皮素	金雀异黄酮	黄豆黄素	黄芪甲苷 IV	-1.68804	1180
熊果酸	山奈酚	金雀异黄酮	山奈素	黄芪甲苷 IV	-1.68791	1181
香草酸	熊果酸	栀子苷	京尼平苷酸	紫云英苷	-1.6877	1182
咖啡酸	金雀异黄酮	车叶草苷酸	黄芪甲苷 IV		-1.68754	1183
原儿茶酸	槲皮素	金雀异黄酮	秦皮乙素		-1.68736	1184
原儿茶酸	京尼平苷酸	槲皮素	金雀异黄酮	秦皮乙素	-1.68736	1185
京尼平苷酸	槲皮素	异槲皮苷	芦丁	黄豆黄素	-1.68735	1186
京尼平苷酸	槲皮素	芦丁	黄豆黄素		-1.68735	1187
京尼平苷酸	槲皮素	芦丁	紫云英苷	黄豆黄素	-1.68735	1188
阿魏酸	槲皮素	黄豆黄素	黄芪甲苷 IV		-1.68723	1189
阿魏酸	槲皮素	紫云英苷	黄豆黄素	黄芪甲苷 IV	-1.68723	1190
阿魏酸	槲皮素	异槲皮苷	黄豆黄素	黄芪甲苷 IV	-1.68723	1191
芒柄花苷	槲皮素	异槲皮苷	车叶草苷酸	黄芪甲苷 IV	-1.68721	1192
原儿茶酸	栀子苷	槲皮素	紫云英苷	车叶草苷酸	-1.68705	1193
月桂酸	车叶草苷	异槲皮苷	车叶草苷酸	黄芪甲苷 IV	-1.68692	1194
香草酸	栀子苷	对香豆酸	槲皮素	秦皮乙素	-1.68623	1195
原儿茶酸	月桂酸	槲皮素	秦皮乙素	黄豆黄素	-1.68614	1196
熊果酸	车叶草苷	京尼平苷酸	车叶草苷酸	黄芪甲苷 IV	-1.68613	1197
车叶草苷	咖啡酸	槲皮素	芦丁	金雀异黄酮	-1.68613	1198
京尼平苷酸	对香豆酸	咖啡酸	金雀异黄酮	黄芪甲苷 IV	-1.68601	1199
月桂酸	栀子苷	芒柄花苷	咖啡酸	槲皮素	-1.68592	1200
月桂酸	车叶草苷	芒柄花苷	对香豆酸	槲皮素	-1.68586	1201
原儿茶酸	香草酸	槲皮素	金雀异黄酮	黄豆黄素	-1.6858	1202
京尼平苷酸	对香豆酸	槲皮素	芦丁	紫云英苷	-1.68572	1203
香草酸	熊果酸	金雀异黄酮	黄豆黄素	黄芪甲苷 IV	-1.68568	1204
熊果酸	京尼平苷酸	山奈素	黄豆黄素	黄芪甲苷 IV	-1.68566	1205
芒柄花苷	金雀异黄酮	黄芪甲苷 IV			-1.68564	1206
栀子苷	金雀异黄酮	山奈素	黄豆黄素	黄芪甲苷 IV	-1.68534	1207
月桂酸	熊果酸	车叶草苷	咖啡酸	黄豆黄素	-1.68523	1208
原儿茶酸	车叶草苷	槲皮素	金雀异黄酮	秦皮乙素	-1.68509	1209
熊果酸	对香豆酸	金雀异黄酮	黄豆黄素		-1.68507	1210
芒柄花苷	咖啡酸	槲皮素	山奈酚	黄芪甲苷 IV	-1.68505	1211
阿魏酸	槲皮素	芦丁	金雀异黄酮	黄芪甲苷 IV	-1.68499	1212
车叶草苷	金雀异黄酮	山奈素	车叶草苷酸	黄芪甲苷 IV	-1.6849	1213
原儿茶酸	月桂酸	熊果酸	车叶草苷	异槲皮苷	-1.68482	1214
熊果酸	车叶草苷	异槲皮苷	车叶草苷酸	黄芪甲苷 IV	-1.68461	1215
月桂酸	芒柄花苷	对香豆酸	咖啡酸	槲皮素	-1.68459	1216
香草酸	熊果酸	车叶草苷	槲皮素	金雀异黄酮	-1.68443	1217
香草酸	熊果酸	车叶草苷	槲皮素	车叶草苷酸	-1.6843	1218
车叶草苷	芒柄花苷	槲皮素	异槲皮苷	黄芪甲苷 IV	-1.68409	1219
月桂酸	黄豆黄素	黄芪甲苷 IV			-1.68408	1220
阿魏酸	咖啡酸	槲皮素	异槲皮苷	芦丁	-1.68406	1221
阿魏酸	咖啡酸	槲皮素	芦丁		-1.68406	1222
香草酸	熊果酸	车叶草苷	槲皮素	黄芪甲苷 IV	-1.68397	1223
月桂酸	熊果酸	异槲皮苷	山奈酚	黄芪甲苷 IV	-1.68374	1224
月桂酸	熊果酸	山奈酚	紫云英苷	黄芪甲苷 IV	-1.68374	1225
原儿茶酸	熊果酸	槲皮素	异槲皮苷	芦丁	-1.68368	1226
原儿茶酸	熊果酸	槲皮素	芦丁		-1.68368	1227
熊果酸	车叶草苷	栀子苷	对香豆酸	紫云英苷	-1.68341	1228
芒柄花苷	咖啡酸	槲皮素	金雀异黄酮	黄芪甲苷 IV	-1.68331	1229
原儿茶酸	车叶草苷	槲皮素	山奈素	黄芪甲苷 IV	-1.68328	1230
月桂酸	熊果酸	异槲皮苷	金雀异黄酮	黄豆黄素	-1.68312	1231
原儿茶酸	芒柄花苷	阿魏酸	槲皮素	黄芪甲苷 IV	-1.68273	1232
槲皮素	山奈酚	紫云英苷	黄豆黄素	黄芪甲苷 IV	-1.68268	1233
槲皮素	山奈酚	黄豆黄素	黄芪甲苷 IV		-1.68268	1234
原儿茶酸	咖啡酸	槲皮素	山奈酚	秦皮乙素	-1.68259	1235
月桂酸	熊果酸	金雀异黄酮	秦皮乙素	黄芪甲苷 IV	-1.68234	1236
车叶草苷	对香豆酸	咖啡酸	金雀异黄酮	山奈素	-1.68192	1237
月桂酸	熊果酸	栀子苷	阿魏酸	槲皮素	-1.68176	1238
原儿茶酸	槲皮素	芦丁			-1.68173	1239
原儿茶酸	槲皮素	异槲皮苷	芦丁		-1.68173	1240
香草酸	熊果酸	柚皮素	紫云英苷	黄豆黄素	-1.68157	1241
车叶草苷	槲皮素	芦丁	秦皮乙素	车叶草苷酸	-1.68139	1242
熊果酸	柚皮素	异槲皮苷	金雀异黄酮	山奈素	-1.68132	1243
熊果酸	栀子苷	对香豆酸	黄豆黄素		-1.68128	1244
原儿茶酸	月桂酸	栀子苷	槲皮素	黄豆黄素	-1.68125	1245
熊果酸	栀子苷	芒柄花苷	对香豆酸	黄豆黄素	-1.68121	1246
车叶草苷	对香豆酸	金雀异黄酮	黄芪甲苷 IV		-1.68114	1247
熊果酸	车叶草苷	对香豆酸	槲皮素	黄豆黄素	-1.68094	1248
京尼平苷酸	咖啡酸	金雀异黄酮	紫云英苷	黄芪甲苷 IV	-1.68092	1249
柚皮素	咖啡酸	槲皮素	芦丁	黄豆黄素	-1.68091	1250
熊果酸	对香豆酸	金雀异黄酮	山奈素	紫云英苷	-1.68071	1251
香草酸	熊果酸	山奈酚	秦皮乙素	车叶草苷酸	-1.68036	1252
阿魏酸	咖啡酸	槲皮素	异槲皮苷	秦皮乙素	-1.68034	1253
栀子苷	对香豆酸	槲皮素	黄豆黄素	黄芪甲苷 IV	-1.68002	1254
月桂酸	槲皮素	山奈酚	黄豆黄素	黄芪甲苷 IV	-1.6799	1255
京尼平苷酸	对香豆酸	槲皮素	黄豆黄素	黄芪甲苷 IV	-1.67983	1256
月桂酸	熊果酸	车叶草苷	柚皮素	对香豆酸	-1.67983	1257
熊果酸	金雀异黄酮	秦皮乙素	黄芪甲苷 IV		-1.67981	1258
车叶草苷	栀子苷	咖啡酸	槲皮素	黄豆黄素	-1.67965	1259
原儿茶酸	香草酸	阿魏酸	槲皮素	金雀异黄酮	-1.67957	1260
原儿茶酸	香草酸	对香豆酸	槲皮素	黄豆黄素	-1.67949	1261
香草酸	咖啡酸	槲皮素	山奈酚	黄芪甲苷 IV	-1.67942	1262
香草酸	槲皮素	芦丁	车叶草苷酸	黄芪甲苷 IV	-1.67938	1263
熊果酸	对香豆酸	槲皮素	秦皮乙素	紫云英苷	-1.67909	1264
车叶草苷	栀子苷	槲皮素	芦丁	山奈素	-1.67902	1265
原儿茶酸	车叶草苷	咖啡酸	金雀异黄酮	山奈素	-1.67897	1266
槲皮素	金雀异黄酮	黄豆黄素	车叶草苷酸	黄芪甲苷 IV	-1.67893	1267
月桂酸	熊果酸	栀子苷	槲皮素	黄豆黄素	-1.67893	1268
原儿茶酸	月桂酸	芒柄花苷	槲皮素	芦丁	-1.67892	1269
原儿茶酸	香草酸	京尼平苷酸	金雀异黄酮	黄芪甲苷 IV	-1.67888	1270
原儿茶酸	香草酸	金雀异黄酮	黄芪甲苷 IV		-1.67888	1271
对香豆酸	槲皮素	芦丁	秦皮乙素	车叶草苷酸	-1.6788	1272
香草酸	熊果酸	京尼平苷酸	山奈酚	秦皮乙素	-1.67871	1273
月桂酸	金雀异黄酮	山奈素	黄芪甲苷 IV		-1.6785	1274
阿魏酸	对香豆酸	槲皮素	芦丁	紫云英苷	-1.67838	1275
京尼平苷酸	紫云英苷	黄芪甲苷 IV			-1.67831	1276
原儿茶酸	香草酸	槲皮素	山奈酚	金雀异黄酮	-1.67828	1277
原儿茶酸	芒柄花苷	阿魏酸	槲皮素	秦皮乙素	-1.67822	1278
原儿茶酸	熊果酸	车叶草苷	槲皮素		-1.67821	1279
原儿茶酸	熊果酸	车叶草苷	槲皮素	异槲皮苷	-1.67821	1280
原儿茶酸	熊果酸	车叶草苷	京尼平苷酸	槲皮素	-1.67821	1281
熊果酸	栀子苷	芒柄花苷	金雀异黄酮	车叶草苷酸	-1.678	1282
熊果酸	车叶草苷	异槲皮苷	金雀异黄酮	黄芪甲苷 IV	-1.67755	1283
熊果酸	栀子苷	京尼平苷酸	金雀异黄酮	黄芪甲苷 IV	-1.67754	1284
对香豆酸	咖啡酸	槲皮素	秦皮乙素	山奈素	-1.67741	1285
原儿茶酸	栀子苷	槲皮素	芦丁	山奈素	-1.67739	1286
原儿茶酸	京尼平苷酸	槲皮素	金雀异黄酮	车叶草苷酸	-1.67722	1287
柚皮素	槲皮素	秦皮乙素	黄豆黄素	黄芪甲苷 IV	-1.67707	1288
原儿茶酸	栀子苷	对香豆酸	槲皮素	金雀异黄酮	-1.67699	1289
芒柄花苷	对香豆酸	槲皮素	芦丁	金雀异黄酮	-1.67663	1290
京尼平苷酸	咖啡酸	金雀异黄酮	车叶草苷酸	黄芪甲苷 IV	-1.67653	1291
原儿茶酸	车叶草苷	对香豆酸	槲皮素	金雀异黄酮	-1.67653	1292
车叶草苷	咖啡酸	槲皮素	芦丁	紫云英苷	-1.6764	1293
原儿茶酸	月桂酸	熊果酸	槲皮素	金雀异黄酮	-1.67627	1294
熊果酸	柚皮素	山奈酚	黄豆黄素	黄芪甲苷 IV	-1.67621	1295
京尼平苷酸	阿魏酸	槲皮素	秦皮乙素	黄豆黄素	-1.67601	1296
熊果酸	栀子苷	京尼平苷酸	金雀异黄酮	紫云英苷	-1.67591	1297
原儿茶酸	香草酸	熊果酸	京尼平苷酸	黄芪甲苷 IV	-1.67581	1298
原儿茶酸	香草酸	熊果酸	黄芪甲苷 IV		-1.67581	1299
栀子苷	咖啡酸	槲皮素	秦皮乙素	黄豆黄素	-1.67562	1300
月桂酸	阿魏酸	金雀异黄酮	黄豆黄素	黄芪甲苷 IV	-1.67558	1301
熊果酸	车叶草苷	芒柄花苷	对香豆酸	毛蕊异黄酮苷	-1.67554	1302
香草酸	熊果酸	阿魏酸	槲皮素	秦皮乙素	-1.67541	1303
京尼平苷酸	咖啡酸	异槲皮苷	金雀异黄酮	黄芪甲苷 IV	-1.67507	1304
香草酸	阿魏酸	山奈酚	秦皮乙素	黄芪甲苷 IV	-1.67504	1305
车叶草苷	咖啡酸	槲皮素	芦丁	山奈酚	-1.67498	1306
熊果酸	车叶草苷	金雀异黄酮	山奈素	毛蕊异黄酮苷	-1.67498	1307
原儿茶酸	月桂酸	熊果酸	芒柄花苷	黄豆黄素	-1.67486	1308
原儿茶酸	对香豆酸	槲皮素	芦丁	紫云英苷	-1.67485	1309
原儿茶酸	芒柄花苷	槲皮素	秦皮乙素	山奈素	-1.67485	1310
京尼平苷酸	金雀异黄酮	黄芪甲苷 IV			-1.67462	1311
熊果酸	栀子苷	京尼平苷酸	异槲皮苷	毛蕊异黄酮苷	-1.67458	1312
原儿茶酸	槲皮素	秦皮乙素	紫云英苷	车叶草苷酸	-1.67454	1313
熊果酸	栀子苷	金雀异黄酮	山奈素	黄豆黄素	-1.6745	1314
熊果酸	车叶草苷	芒柄花苷	对香豆酸	黄豆黄素	-1.6745	1315
原儿茶酸	柚皮素	芒柄花苷	槲皮素	黄芪甲苷 IV	-1.67443	1316
熊果酸	芦丁	金雀异黄酮	山奈素		-1.67437	1317
熊果酸	芒柄花苷	京尼平苷酸	对香豆酸	槲皮素	-1.67433	1318
阿魏酸	咖啡酸	槲皮素	金雀异黄酮	黄芪甲苷 IV	-1.67388	1319
熊果酸	车叶草苷	异槲皮苷	黄芪甲苷 IV		-1.6738	1320
栀子苷	对香豆酸	金雀异黄酮	黄芪甲苷 IV		-1.67372	1321
金雀异黄酮	山奈素	黄芪甲苷 IV			-1.67372	1322
月桂酸	香草酸	槲皮素	芦丁	黄芪甲苷 IV	-1.67368	1323
原儿茶酸	香草酸	山奈酚	秦皮乙素	黄芪甲苷 IV	-1.6734	1324
车叶草苷	槲皮素	芦丁	山奈酚	黄豆黄素	-1.67332	1325
芒柄花苷	槲皮素	芦丁	山奈酚	黄豆黄素	-1.67327	1326
车叶草苷	芒柄花苷	槲皮素	秦皮乙素	黄豆黄素	-1.67322	1327
原儿茶酸	香草酸	槲皮素	山奈酚	秦皮乙素	-1.67318	1328
原儿茶酸	月桂酸	车叶草苷	槲皮素	金雀异黄酮	-1.67302	1329
熊果酸	栀子苷	山奈酚	秦皮乙素		-1.67302	1330
原儿茶酸	咖啡酸	槲皮素	大豆苷元	黄芪甲苷 IV	-1.67299	1331
熊果酸	车叶草苷	芒柄花苷	京尼平苷酸	异槲皮苷	-1.67292	1332
香草酸	车叶草苷	咖啡酸	槲皮素	芦丁	-1.67288	1333
原儿茶酸	车叶草苷	咖啡酸	槲皮素	山奈酚	-1.67269	1334
柚皮素	槲皮素	异槲皮苷	秦皮乙素	黄芪甲苷 IV	-1.67262	1335
原儿茶酸	熊果酸	对香豆酸	槲皮素		-1.67251	1336
原儿茶酸	熊果酸	对香豆酸	槲皮素	异槲皮苷	-1.67251	1337
原儿茶酸	芒柄花苷	咖啡酸	槲皮素	车叶草苷酸	-1.6725	1338
熊果酸	车叶草苷	异槲皮苷	芦丁	黄豆黄素	-1.67245	1339
熊果酸	山奈素	黄豆黄素	黄芪甲苷 IV		-1.67239	1340
柚皮素	京尼平苷酸	槲皮素	芦丁	山奈素	-1.67227	1341
香草酸	对香豆酸	咖啡酸	槲皮素	异槲皮苷	-1.67178	1342
栀子苷	异槲皮苷	金雀异黄酮	黄芪甲苷 IV		-1.6717	1343
栀子苷	芒柄花苷	槲皮素	车叶草苷酸		-1.67167	1344
栀子苷	芒柄花苷	槲皮素	紫云英苷	车叶草苷酸	-1.67167	1345
栀子苷	芒柄花苷	槲皮素	异槲皮苷	车叶草苷酸	-1.67167	1346
原儿茶酸	阿魏酸	咖啡酸	槲皮素	车叶草苷酸	-1.67162	1347
车叶草苷	对香豆酸	咖啡酸	槲皮素	山奈酚	-1.67159	1348
槲皮素	异槲皮苷	黄豆黄素	车叶草苷酸	黄芪甲苷 IV	-1.67158	1349
原儿茶酸	熊果酸	黄豆黄素	车叶草苷酸		-1.67146	1350
车叶草苷	对香豆酸	咖啡酸	槲皮素	车叶草苷酸	-1.67144	1351
车叶草苷	栀子苷	槲皮素	金雀异黄酮	黄芪甲苷 IV	-1.67142	1352
原儿茶酸	熊果酸	栀子苷	京尼平苷酸	黄豆黄素	-1.67141	1353
栀子苷	芒柄花苷	京尼平苷酸	槲皮素	金雀异黄酮	-1.6713	1354
栀子苷	阿魏酸	槲皮素	芦丁	秦皮乙素	-1.67116	1355
原儿茶酸	熊果酸	芦丁	金雀异黄酮	车叶草苷酸	-1.6711	1356
异槲皮苷	金雀异黄酮	紫云英苷	车叶草苷酸	黄芪甲苷 IV	-1.67094	1357
月桂酸	香草酸	对香豆酸	咖啡酸	槲皮素	-1.67081	1358
栀子苷	京尼平苷酸	槲皮素	金雀异黄酮	黄芪甲苷 IV	-1.67056	1359
香草酸	熊果酸	车叶草苷	对香豆酸	芦丁	-1.67038	1360
香草酸	熊果酸	栀子苷	咖啡酸	槲皮素	-1.6702	1361
熊果酸	车叶草苷	栀子苷	柚皮素	槲皮素	-1.67017	1362
熊果酸	异槲皮苷	金雀异黄酮	紫云英苷	黄芪甲苷 IV	-1.67013	1363
原儿茶酸	熊果酸	槲皮素	秦皮乙素		-1.67008	1364
原儿茶酸	熊果酸	槲皮素	异槲皮苷	秦皮乙素	-1.67008	1365
原儿茶酸	熊果酸	京尼平苷酸	槲皮素	秦皮乙素	-1.67008	1366
栀子苷	芒柄花苷	槲皮素	异槲皮苷	金雀异黄酮	-1.67005	1367
栀子苷	芒柄花苷	槲皮素	金雀异黄酮		-1.67005	1368
栀子苷	芒柄花苷	槲皮素	金雀异黄酮	紫云英苷	-1.67005	1369
咖啡酸	槲皮素	毛蕊异黄酮	芦丁	黄芪甲苷 IV	-1.66999	1370
对香豆酸	槲皮素	芦丁	山奈酚	山奈素	-1.66989	1371
原儿茶酸	香草酸	槲皮素	车叶草苷酸		-1.66988	1372
原儿茶酸	香草酸	京尼平苷酸	槲皮素	车叶草苷酸	-1.66988	1373
熊果酸	对香豆酸	咖啡酸	槲皮素	秦皮乙素	-1.66946	1374
原儿茶酸	熊果酸	对香豆酸	异槲皮苷	芦丁	-1.66943	1375
月桂酸	京尼平苷酸	金雀异黄酮	山奈素	黄芪甲苷 IV	-1.66932	1376
熊果酸	车叶草苷	京尼平苷酸	异槲皮苷	黄芪甲苷 IV	-1.66931	1377
熊果酸	栀子苷	芒柄花苷	槲皮素	黄芪甲苷 IV	-1.66919	1378
原儿茶酸	槲皮素	金雀异黄酮			-1.66894	1379
香草酸	栀子苷	槲皮素	芦丁	黄豆黄素	-1.6687	1380
熊果酸	咖啡酸	槲皮素	芦丁		-1.66867	1381
熊果酸	咖啡酸	槲皮素	异槲皮苷	芦丁	-1.66867	1382
对香豆酸	槲皮素	金雀异黄酮	黄豆黄素	黄芪甲苷 IV	-1.66856	1383
熊果酸	车叶草苷	京尼平苷酸	对香豆酸	黄豆黄素	-1.66854	1384
月桂酸	柚皮素	咖啡酸	槲皮素	黄芪甲苷 IV	-1.66853	1385
月桂酸	香草酸	熊果酸	对香豆酸	黄芪甲苷 IV	-1.66851	1386
原儿茶酸	熊果酸	车叶草苷	槲皮素	紫云英苷	-1.66845	1387
阿魏酸	咖啡酸	槲皮素	秦皮乙素		-1.66819	1388
车叶草苷	芒柄花苷	咖啡酸	槲皮素		-1.66818	1389
车叶草苷	芒柄花苷	京尼平苷酸	咖啡酸	槲皮素	-1.66818	1390
车叶草苷	芒柄花苷	咖啡酸	槲皮素	紫云英苷	-1.66818	1391
车叶草苷	芒柄花苷	咖啡酸	槲皮素	异槲皮苷	-1.66818	1392
月桂酸	熊果酸	山奈酚	车叶草苷酸	黄芪甲苷 IV	-1.66808	1393
柚皮素	槲皮素	芦丁	金雀异黄酮	黄芪甲苷 IV	-1.66797	1394
月桂酸	阿魏酸	槲皮素	芦丁	黄豆黄素	-1.66797	1395
香草酸	芒柄花苷	槲皮素	黄豆黄素	黄芪甲苷 IV	-1.66796	1396
车叶草苷	咖啡酸	槲皮素	金雀异黄酮	秦皮乙素	-1.66794	1397
原儿茶酸	对香豆酸	槲皮素	芦丁	山奈酚	-1.66789	1398
京尼平苷酸	对香豆酸	咖啡酸	槲皮素	秦皮乙素	-1.66775	1399
车叶草苷	阿魏酸	咖啡酸	槲皮素	芦丁	-1.6676	1400
原儿茶酸	月桂酸	车叶草苷	槲皮素	车叶草苷酸	-1.6674	1401
对香豆酸	槲皮素	芦丁	秦皮乙素	山奈素	-1.66735	1402
熊果酸	栀子苷	对香豆酸	金雀异黄酮	山奈素	-1.66716	1403
月桂酸	熊果酸	车叶草苷	芒柄花苷	黄芪甲苷 IV	-1.66711	1404
京尼平苷酸	槲皮素	芦丁	秦皮乙素	山奈素	-1.66674	1405
熊果酸	芒柄花苷	咖啡酸	槲皮素	秦皮乙素	-1.66668	1406
熊果酸	金雀异黄酮	秦皮乙素	山奈素	车叶草苷酸	-1.66658	1407
月桂酸	熊果酸	槲皮素	车叶草苷酸	黄芪甲苷 IV	-1.66652	1408
熊果酸	阿魏酸	槲皮素	芦丁	金雀异黄酮	-1.66648	1409
车叶草苷	槲皮素	山奈酚	黄豆黄素	黄芪甲苷 IV	-1.66645	1410
熊果酸	京尼平苷酸	对香豆酸	山奈酚	黄芪甲苷 IV	-1.6664	1411
咖啡酸	金雀异黄酮	紫云英苷	车叶草苷酸	黄芪甲苷 IV	-1.6663	1412
月桂酸	熊果酸	对香豆酸	异槲皮苷	山奈素	-1.6662	1413
熊果酸	栀子苷	阿魏酸	咖啡酸	槲皮素	-1.66604	1414
香草酸	熊果酸	芒柄花苷	山奈酚	秦皮乙素	-1.66603	1415
原儿茶酸	对香豆酸	槲皮素	芦丁	车叶草苷酸	-1.66589	1416
熊果酸	槲皮素	异槲皮苷	芦丁	车叶草苷酸	-1.66582	1417
熊果酸	槲皮素	芦丁	车叶草苷酸		-1.66582	1418
熊果酸	京尼平苷酸	槲皮素	芦丁	山奈素	-1.66573	1419
熊果酸	车叶草苷	黄芪甲苷 IV			-1.66569	1420
京尼平苷酸	对香豆酸	咖啡酸	金雀异黄酮	山奈素	-1.66562	1421
芒柄花苷	阿魏酸	槲皮素	秦皮乙素	车叶草苷酸	-1.66559	1422
熊果酸	车叶草苷	栀子苷	对香豆酸		-1.66558	1423
原儿茶酸	月桂酸	车叶草苷	槲皮素		-1.66551	1424
原儿茶酸	月桂酸	车叶草苷	槲皮素	异槲皮苷	-1.66551	1425
原儿茶酸	月桂酸	车叶草苷	京尼平苷酸	槲皮素	-1.66551	1426
月桂酸	栀子苷	槲皮素	金雀异黄酮	黄芪甲苷 IV	-1.66549	1427
月桂酸	熊果酸	槲皮素	芦丁	车叶草苷酸	-1.66496	1428
原儿茶酸	阿魏酸	咖啡酸	槲皮素	紫云英苷	-1.66468	1429
香草酸	熊果酸	对香豆酸	咖啡酸	槲皮素	-1.66465	1430
原儿茶酸	京尼平苷酸	槲皮素	芦丁	山奈素	-1.66426	1431
熊果酸	栀子苷	毛蕊异黄酮苷	车叶草苷酸		-1.66424	1432
月桂酸	异槲皮苷	紫云英苷	黄豆黄素	黄芪甲苷 IV	-1.66422	1433
月桂酸	香草酸	熊果酸	柚皮素	黄芪甲苷 IV	-1.6642	1434
熊果酸	栀子苷	咖啡酸	槲皮素	秦皮乙素	-1.6642	1435
柚皮素	咖啡酸	槲皮素	山奈酚	黄芪甲苷 IV	-1.66408	1436
熊果酸	柚皮素	阿魏酸	槲皮素	芦丁	-1.66389	1437
月桂酸	香草酸	熊果酸	车叶草苷	槲皮素	-1.66384	1438
月桂酸	熊果酸	山奈素	车叶草苷酸	黄芪甲苷 IV	-1.6637	1439
熊果酸	栀子苷	金雀异黄酮	紫云英苷	车叶草苷酸	-1.66362	1440
车叶草苷	芒柄花苷	咖啡酸	槲皮素	金雀异黄酮	-1.66361	1441
熊果酸	车叶草苷	对香豆酸	异槲皮苷	芦丁	-1.66357	1442
原儿茶酸	熊果酸	栀子苷	黄豆黄素	车叶草苷酸	-1.66323	1443
熊果酸	栀子苷	芒柄花苷	车叶草苷酸	黄芪甲苷 IV	-1.66318	1444
熊果酸	栀子苷	柚皮素	紫云英苷	车叶草苷酸	-1.66317	1445
原儿茶酸	香草酸	栀子苷	槲皮素	山奈素	-1.66314	1446
香草酸	车叶草苷	槲皮素	黄豆黄素	黄芪甲苷 IV	-1.66287	1447
原儿茶酸	阿魏酸	槲皮素	秦皮乙素		-1.66283	1448
原儿茶酸	京尼平苷酸	阿魏酸	槲皮素	秦皮乙素	-1.66283	1449
熊果酸	阿魏酸	槲皮素	芦丁	山奈酚	-1.66281	1450
熊果酸	车叶草苷	对香豆酸	黄豆黄素		-1.6628	1451
原儿茶酸	月桂酸	熊果酸	黄豆黄素	黄芪甲苷 IV	-1.6628	1452
熊果酸	秦皮乙素	山奈素	黄豆黄素	黄芪甲苷 IV	-1.6623	1453
月桂酸	熊果酸	车叶草苷	对香豆酸	槲皮素	-1.66225	1454
月桂酸	香草酸	熊果酸	黄豆黄素	车叶草苷酸	-1.66211	1455
月桂酸	熊果酸	对香豆酸	车叶草苷酸		-1.66193	1456
原儿茶酸	月桂酸	咖啡酸	槲皮素	金雀异黄酮	-1.66163	1457
栀子苷	对香豆酸	槲皮素	金雀异黄酮	黄芪甲苷 IV	-1.66159	1458
香草酸	栀子苷	槲皮素	芦丁	秦皮乙素	-1.66148	1459
车叶草苷	金雀异黄酮	秦皮乙素	山奈素	黄豆黄素	-1.66142	1460
月桂酸	车叶草苷	槲皮素	芦丁	秦皮乙素	-1.66129	1461
原儿茶酸	对香豆酸	咖啡酸	槲皮素	金雀异黄酮	-1.66098	1462
熊果酸	车叶草苷	秦皮乙素	山奈素	黄豆黄素	-1.66081	1463
熊果酸	山奈酚	金雀异黄酮	紫云英苷	黄芪甲苷 IV	-1.66052	1464
熊果酸	异槲皮苷	山奈酚	金雀异黄酮	黄芪甲苷 IV	-1.66052	1465
原儿茶酸	熊果酸	芦丁	金雀异黄酮	秦皮乙素	-1.66038	1466
原儿茶酸	咖啡酸	山奈酚	金雀异黄酮	黄芪甲苷 IV	-1.6602	1467
原儿茶酸	车叶草苷	柚皮素	芒柄花苷	槲皮素	-1.66012	1468
车叶草苷	栀子苷	芒柄花苷	槲皮素	黄豆黄素	-1.66007	1469
原儿茶酸	对香豆酸	咖啡酸	槲皮素	黄豆黄素	-1.65995	1470
月桂酸	熊果酸	阿魏酸	槲皮素	秦皮乙素	-1.65993	1471
熊果酸	车叶草苷	京尼平苷酸	金雀异黄酮	车叶草苷酸	-1.65985	1472
芒柄花苷	槲皮素	芦丁	金雀异黄酮	车叶草苷酸	-1.65984	1473
原儿茶酸	月桂酸	栀子苷	芒柄花苷	槲皮素	-1.65957	1474
车叶草苷	柚皮素	金雀异黄酮	车叶草苷酸	黄芪甲苷 IV	-1.65908	1475
车叶草苷	栀子苷	咖啡酸	槲皮素	秦皮乙素	-1.65871	1476
阿魏酸	槲皮素	芦丁	金雀异黄酮	秦皮乙素	-1.65867	1477
栀子苷	芒柄花苷	咖啡酸	槲皮素	车叶草苷酸	-1.65838	1478
月桂酸	香草酸	熊果酸	黄豆黄素		-1.65831	1479
原儿茶酸	熊果酸	车叶草苷	紫云英苷	车叶草苷酸	-1.65803	1480
原儿茶酸	对香豆酸	槲皮素	秦皮乙素	车叶草苷酸	-1.65796	1481
芒柄花苷	槲皮素	芦丁	金雀异黄酮	黄豆黄素	-1.65794	1482
熊果酸	车叶草苷	栀子苷	槲皮素	黄芪甲苷 IV	-1.65779	1483
原儿茶酸	熊果酸	车叶草苷	槲皮素	车叶草苷酸	-1.65775	1484
京尼平苷酸	槲皮素	芦丁	秦皮乙素		-1.65773	1485
京尼平苷酸	槲皮素	异槲皮苷	芦丁	秦皮乙素	-1.65773	1486
原儿茶酸	香草酸	咖啡酸	芦丁	金雀异黄酮	-1.6575	1487
月桂酸	京尼平苷酸	紫云英苷	车叶草苷酸	黄芪甲苷 IV	-1.65733	1488
原儿茶酸	熊果酸	阿魏酸	对香豆酸	槲皮素	-1.6572	1489
对香豆酸	槲皮素	黄豆黄素	黄芪甲苷 IV		-1.65682	1490
对香豆酸	槲皮素	紫云英苷	黄豆黄素	黄芪甲苷 IV	-1.65682	1491
原儿茶酸	香草酸	山奈酚	金雀异黄酮	黄芪甲苷 IV	-1.65676	1492
原儿茶酸	月桂酸	栀子苷	槲皮素	紫云英苷	-1.6567	1493
熊果酸	车叶草苷	紫云英苷	黄芪甲苷 IV		-1.65659	1494
原儿茶酸	阿魏酸	咖啡酸	槲皮素		-1.65655	1495
京尼平苷酸	咖啡酸	槲皮素	芦丁	山奈素	-1.65643	1496
熊果酸	异槲皮苷	芦丁	金雀异黄酮	黄豆黄素	-1.65624	1497
原儿茶酸	熊果酸	芦丁	山奈酚	秦皮乙素	-1.6561	1498
月桂酸	熊果酸	槲皮素	紫云英苷	黄芪甲苷 IV	-1.65594	1499
月桂酸	熊果酸	槲皮素	异槲皮苷	黄芪甲苷 IV	-1.65594	1500
月桂酸	熊果酸	京尼平苷酸	槲皮素	黄芪甲苷 IV	-1.65594	1501
月桂酸	熊果酸	槲皮素	黄芪甲苷 IV		-1.65594	1502
月桂酸	芒柄花苷	槲皮素	秦皮乙素		-1.65572	1503
月桂酸	芒柄花苷	槲皮素	秦皮乙素	紫云英苷	-1.65572	1504
车叶草苷	咖啡酸	金雀异黄酮	紫云英苷	黄芪甲苷 IV	-1.65555	1505
原儿茶酸	香草酸	对香豆酸	槲皮素	山奈素	-1.65501	1506
熊果酸	对香豆酸	槲皮素	山奈酚	秦皮乙素	-1.65499	1507
原儿茶酸	月桂酸	京尼平苷酸	槲皮素	金雀异黄酮	-1.65477	1508
原儿茶酸	对香豆酸	槲皮素	异槲皮苷	秦皮乙素	-1.65463	1509
熊果酸	金雀异黄酮	秦皮乙素	山奈素		-1.65447	1510
香草酸	熊果酸	车叶草苷	栀子苷	黄豆黄素	-1.65406	1511
原儿茶酸	月桂酸	咖啡酸	槲皮素	芦丁	-1.65404	1512
熊果酸	车叶草苷	黄豆黄素	车叶草苷酸	黄芪甲苷 IV	-1.65401	1513
对香豆酸	槲皮素	芦丁	山奈素	黄芪甲苷 IV	-1.65392	1514
原儿茶酸	熊果酸	金雀异黄酮	黄豆黄素	车叶草苷酸	-1.65389	1515
熊果酸	柚皮素	金雀异黄酮	山奈素	黄豆黄素	-1.65382	1516
阿魏酸	咖啡酸	金雀异黄酮	黄豆黄素	黄芪甲苷 IV	-1.65359	1517
月桂酸	芒柄花苷	槲皮素	秦皮乙素	车叶草苷酸	-1.65352	1518
栀子苷	芒柄花苷	槲皮素	秦皮乙素	黄豆黄素	-1.65348	1519
阿魏酸	对香豆酸	槲皮素	芦丁		-1.65348	1520
阿魏酸	对香豆酸	槲皮素	异槲皮苷	芦丁	-1.65348	1521
月桂酸	熊果酸	车叶草苷	秦皮乙素	车叶草苷酸	-1.65342	1522
熊果酸	栀子苷	京尼平苷酸	对香豆酸	车叶草苷酸	-1.65339	1523
香草酸	栀子苷	槲皮素	金雀异黄酮	黄芪甲苷 IV	-1.65337	1524
车叶草苷	槲皮素	芦丁	秦皮乙素	山奈素	-1.65335	1525
车叶草苷	对香豆酸	咖啡酸	槲皮素	山奈素	-1.65333	1526
月桂酸	熊果酸	黄豆黄素	车叶草苷酸		-1.65328	1527
车叶草苷	京尼平苷酸	金雀异黄酮	车叶草苷酸	黄芪甲苷 IV	-1.65327	1528
京尼平苷酸	阿魏酸	对香豆酸	咖啡酸	槲皮素	-1.65318	1529
熊果酸	芒柄花苷	紫云英苷	黄芪甲苷 IV		-1.6531	1530
原儿茶酸	熊果酸	栀子苷	异槲皮苷		-1.65307	1531
香草酸	对香豆酸	槲皮素	芦丁	黄豆黄素	-1.65295	1532
车叶草苷	芒柄花苷	槲皮素	金雀异黄酮	秦皮乙素	-1.65281	1533
原儿茶酸	京尼平苷酸	咖啡酸	槲皮素		-1.6528	1534
香草酸	车叶草苷	京尼平苷酸	对香豆酸	槲皮素	-1.65276	1535
香草酸	车叶草苷	对香豆酸	槲皮素		-1.65276	1536
月桂酸	槲皮素	金雀异黄酮	车叶草苷酸	黄芪甲苷 IV	-1.65271	1537
香草酸	熊果酸	咖啡酸	槲皮素	黄芪甲苷 IV	-1.65264	1538
原儿茶酸	栀子苷	咖啡酸	槲皮素	山奈素	-1.65261	1539
原儿茶酸	月桂酸	阿魏酸	槲皮素	黄芪甲苷 IV	-1.65255	1540
熊果酸	槲皮素	芦丁	金雀异黄酮	黄豆黄素	-1.65248	1541
熊果酸	毛蕊异黄酮	金雀异黄酮	山奈素	黄芪甲苷 IV	-1.65225	1542
熊果酸	京尼平苷酸	对香豆酸	槲皮素	黄芪甲苷 IV	-1.65221	1543
熊果酸	对香豆酸	槲皮素	黄芪甲苷 IV		-1.65221	1544
熊果酸	对香豆酸	槲皮素	紫云英苷	黄芪甲苷 IV	-1.65221	1545
熊果酸	对香豆酸	槲皮素	异槲皮苷	黄芪甲苷 IV	-1.65221	1546
京尼平苷酸	对香豆酸	槲皮素	异槲皮苷	芦丁	-1.65213	1547
京尼平苷酸	对香豆酸	槲皮素	芦丁		-1.65213	1548
原儿茶酸	香草酸	熊果酸	阿魏酸	黄芪甲苷 IV	-1.65213	1549
车叶草苷	阿魏酸	槲皮素	芦丁	黄豆黄素	-1.65205	1550
原儿茶酸	对香豆酸	槲皮素	秦皮乙素	紫云英苷	-1.65163	1551
月桂酸	金雀异黄酮	山奈素	车叶草苷酸	黄芪甲苷 IV	-1.65155	1552
月桂酸	京尼平苷酸	槲皮素	芦丁	黄豆黄素	-1.65134	1553
香草酸	熊果酸	山奈酚	黄芪甲苷 IV		-1.65128	1554
香草酸	熊果酸	京尼平苷酸	山奈酚	黄芪甲苷 IV	-1.65128	1555
月桂酸	柚皮素	槲皮素	黄芪甲苷 IV		-1.65123	1556
月桂酸	柚皮素	槲皮素	紫云英苷	黄芪甲苷 IV	-1.65123	1557
原儿茶酸	香草酸	京尼平苷酸	槲皮素	异槲皮苷	-1.65114	1558
原儿茶酸	香草酸	槲皮素	异槲皮苷		-1.65114	1559
月桂酸	栀子苷	芒柄花苷	对香豆酸	槲皮素	-1.65102	1560
香草酸	熊果酸	栀子苷	阿魏酸	槲皮素	-1.65086	1561
车叶草苷	咖啡酸	槲皮素	山奈素	黄芪甲苷 IV	-1.65083	1562
熊果酸	芦丁	金雀异黄酮	山奈素	黄豆黄素	-1.65075	1563
香草酸	柚皮素	对香豆酸	槲皮素	芦丁	-1.65073	1564
熊果酸	芒柄花苷	京尼平苷酸	金雀异黄酮	黄豆黄素	-1.6504	1565
车叶草苷	咖啡酸	槲皮素	异槲皮苷	芦丁	-1.65036	1566
车叶草苷	京尼平苷酸	咖啡酸	槲皮素	芦丁	-1.65036	1567
车叶草苷	咖啡酸	槲皮素	芦丁		-1.65036	1568
栀子苷	槲皮素	金雀异黄酮	紫云英苷	黄芪甲苷 IV	-1.65035	1569
栀子苷	槲皮素	金雀异黄酮	黄芪甲苷 IV		-1.65035	1570
栀子苷	槲皮素	异槲皮苷	金雀异黄酮	黄芪甲苷 IV	-1.65035	1571
月桂酸	熊果酸	异槲皮苷	紫云英苷	黄豆黄素	-1.65031	1572
阿魏酸	对香豆酸	槲皮素	芦丁	黄芪甲苷 IV	-1.65008	1573
月桂酸	熊果酸	栀子苷	芒柄花苷	金雀异黄酮	-1.65008	1574
芒柄花苷	对香豆酸	槲皮素	秦皮乙素	紫云英苷	-1.65008	1575
芒柄花苷	对香豆酸	槲皮素	秦皮乙素		-1.65008	1576
原儿茶酸	车叶草苷	槲皮素	黄豆黄素		-1.65004	1577
原儿茶酸	车叶草苷	京尼平苷酸	槲皮素	黄豆黄素	-1.65004	1578
原儿茶酸	车叶草苷	槲皮素	紫云英苷	黄豆黄素	-1.65004	1579
原儿茶酸	车叶草苷	槲皮素	异槲皮苷	黄豆黄素	-1.65004	1580
月桂酸	熊果酸	芒柄花苷	金雀异黄酮		-1.65	1581
栀子苷	槲皮素	金雀异黄酮	黄豆黄素	黄芪甲苷 IV	-1.64996	1582
京尼平苷酸	对香豆酸	金雀异黄酮	山奈素	黄豆黄素	-1.64991	1583
京尼平苷酸	槲皮素	芦丁	金雀异黄酮	黄豆黄素	-1.64988	1584
对香豆酸	金雀异黄酮	黄豆黄素	车叶草苷酸	黄芪甲苷 IV	-1.64983	1585
原儿茶酸	香草酸	熊果酸	金雀异黄酮	黄豆黄素	-1.64956	1586
对香豆酸	咖啡酸	金雀异黄酮	山奈素	黄豆黄素	-1.64948	1587
原儿茶酸	月桂酸	熊果酸	芦丁	金雀异黄酮	-1.64929	1588
月桂酸	对香豆酸	槲皮素	芦丁	秦皮乙素	-1.64844	1589
车叶草苷	栀子苷	柚皮素	槲皮素	芦丁	-1.6484	1590
车叶草苷	咖啡酸	金雀异黄酮	紫云英苷	黄豆黄素	-1.64815	1591
柚皮素	芒柄花苷	槲皮素	芦丁	紫云英苷	-1.64806	1592
柚皮素	芒柄花苷	槲皮素	异槲皮苷	芦丁	-1.64806	1593
柚皮素	芒柄花苷	槲皮素	芦丁		-1.64806	1594
香草酸	对香豆酸	槲皮素	金雀异黄酮	黄芪甲苷 IV	-1.64795	1595
车叶草苷	槲皮素	异槲皮苷	金雀异黄酮	黄芪甲苷 IV	-1.64783	1596
香草酸	槲皮素	芦丁	黄豆黄素		-1.6476	1597
香草酸	京尼平苷酸	槲皮素	芦丁	黄豆黄素	-1.6476	1598
香草酸	槲皮素	芦丁	紫云英苷	黄豆黄素	-1.6476	1599
香草酸	槲皮素	异槲皮苷	芦丁	黄豆黄素	-1.6476	1600
原儿茶酸	月桂酸	熊果酸	金雀异黄酮	黄豆黄素	-1.64739	1601
熊果酸	栀子苷	槲皮素	山奈酚	黄芪甲苷 IV	-1.64709	1602
月桂酸	芒柄花苷	阿魏酸	槲皮素	芦丁	-1.64691	1603
槲皮素	异槲皮苷	山奈酚	黄豆黄素	黄芪甲苷 IV	-1.64681	1604
熊果酸	柚皮素	槲皮素	芦丁	金雀异黄酮	-1.64675	1605
熊果酸	车叶草苷	山奈素	黄芪甲苷 IV		-1.64669	1606
原儿茶酸	熊果酸	芦丁	紫云英苷	黄芪甲苷 IV	-1.64661	1607
槲皮素	秦皮乙素	山奈素	黄豆黄素	黄芪甲苷 IV	-1.64645	1608
香草酸	熊果酸	栀子苷	对香豆酸	紫云英苷	-1.64637	1609
京尼平苷酸	异槲皮苷	紫云英苷	黄芪甲苷 IV		-1.6463	1610
京尼平苷酸	咖啡酸	槲皮素	秦皮乙素	黄豆黄素	-1.64627	1611
柚皮素	对香豆酸	咖啡酸	槲皮素	芦丁	-1.64618	1612
槲皮素	山奈酚	紫云英苷	黄芪甲苷 IV		-1.64617	1613
槲皮素	山奈酚	黄芪甲苷 IV			-1.64617	1614
熊果酸	京尼平苷酸	金雀异黄酮	秦皮乙素	山奈素	-1.64599	1615
车叶草苷	芒柄花苷	对香豆酸	槲皮素	车叶草苷酸	-1.64563	1616
原儿茶酸	京尼平苷酸	槲皮素	异槲皮苷	金雀异黄酮	-1.6456	1617
阿魏酸	对香豆酸	槲皮素	芦丁	黄豆黄素	-1.64552	1618
原儿茶酸	芒柄花苷	对香豆酸	槲皮素	黄芪甲苷 IV	-1.64551	1619
香草酸	车叶草苷	对香豆酸	槲皮素	紫云英苷	-1.64534	1620
车叶草苷	栀子苷	金雀异黄酮	车叶草苷酸	黄芪甲苷 IV	-1.64533	1621
熊果酸	栀子苷	槲皮素	山奈酚		-1.64529	1622
熊果酸	栀子苷	京尼平苷酸	槲皮素	山奈酚	-1.64529	1623
熊果酸	栀子苷	槲皮素	山奈酚	紫云英苷	-1.64529	1624
熊果酸	栀子苷	槲皮素	异槲皮苷	山奈酚	-1.64529	1625
对香豆酸	咖啡酸	槲皮素	毛蕊异黄酮	黄芪甲苷 IV	-1.64495	1626
原儿茶酸	熊果酸	对香豆酸	槲皮素	紫云英苷	-1.64494	1627
月桂酸	车叶草苷	栀子苷	槲皮素	芦丁	-1.64462	1628
芒柄花苷	槲皮素	金雀异黄酮	黄豆黄素	黄芪甲苷 IV	-1.64462	1629
熊果酸	咖啡酸	槲皮素	芦丁	紫云英苷	-1.64451	1630
熊果酸	车叶草苷	栀子苷	芒柄花苷	毛蕊异黄酮苷	-1.64448	1631
月桂酸	熊果酸	车叶草苷	栀子苷	对香豆酸	-1.64439	1632
月桂酸	对香豆酸	槲皮素	金雀异黄酮	黄芪甲苷 IV	-1.64437	1633
熊果酸	车叶草苷	栀子苷	车叶草苷酸	黄芪甲苷 IV	-1.64432	1634
原儿茶酸	熊果酸	车叶草苷	芦丁	黄芪甲苷 IV	-1.64411	1635
原儿茶酸	月桂酸	熊果酸	槲皮素	黄豆黄素	-1.64388	1636
月桂酸	熊果酸	车叶草苷	栀子苷	黄芪甲苷 IV	-1.64386	1637
熊果酸	异槲皮苷	金雀异黄酮	秦皮乙素	山奈素	-1.64381	1638
原儿茶酸	京尼平苷酸	槲皮素	芦丁	山奈酚	-1.6438	1639
车叶草苷	槲皮素	金雀异黄酮	黄豆黄素	黄芪甲苷 IV	-1.64369	1640
月桂酸	熊果酸	对香豆酸			-1.64367	1641
原儿茶酸	熊果酸	山奈酚	黄豆黄素	黄芪甲苷 IV	-1.64366	1642
月桂酸	熊果酸	京尼平苷酸	异槲皮苷	车叶草苷酸	-1.64358	1643
熊果酸	柚皮素	异槲皮苷	山奈素	黄芪甲苷 IV	-1.64348	1644
熊果酸	柚皮素	山奈素	紫云英苷	黄芪甲苷 IV	-1.64348	1645
月桂酸	芒柄花苷	槲皮素	异槲皮苷	秦皮乙素	-1.64347	1646
月桂酸	阿魏酸	咖啡酸	槲皮素	芦丁	-1.64338	1647
栀子苷	芒柄花苷	阿魏酸	对香豆酸	槲皮素	-1.64337	1648
香草酸	熊果酸	对香豆酸	车叶草苷酸	黄芪甲苷 IV	-1.64308	1649
熊果酸	车叶草苷	柚皮素	山奈素	黄芪甲苷 IV	-1.64294	1650
月桂酸	熊果酸	栀子苷	金雀异黄酮	紫云英苷	-1.64294	1651
熊果酸	对香豆酸	槲皮素	芦丁	金雀异黄酮	-1.64258	1652
原儿茶酸	熊果酸	阿魏酸	槲皮素	黄芪甲苷 IV	-1.64258	1653
阿魏酸	槲皮素	芦丁	山奈素	黄豆黄素	-1.64256	1654
熊果酸	槲皮素	车叶草苷酸	黄芪甲苷 IV		-1.64231	1655
熊果酸	槲皮素	紫云英苷	车叶草苷酸	黄芪甲苷 IV	-1.64231	1656
熊果酸	京尼平苷酸	槲皮素	车叶草苷酸	黄芪甲苷 IV	-1.64231	1657
熊果酸	槲皮素	异槲皮苷	车叶草苷酸	黄芪甲苷 IV	-1.64231	1658
香草酸	熊果酸	芦丁	黄豆黄素	黄芪甲苷 IV	-1.64228	1659
月桂酸	栀子苷	京尼平苷酸	槲皮素	黄芪甲苷 IV	-1.64227	1660
熊果酸	对香豆酸	咖啡酸	槲皮素	黄芪甲苷 IV	-1.64224	1661
芒柄花苷	槲皮素	秦皮乙素	黄豆黄素		-1.64211	1662
芒柄花苷	槲皮素	秦皮乙素	紫云英苷	黄豆黄素	-1.64211	1663
月桂酸	车叶草苷	阿魏酸	车叶草苷酸	黄芪甲苷 IV	-1.64204	1664
月桂酸	熊果酸	车叶草苷	秦皮乙素		-1.64202	1665
栀子苷	柚皮素	槲皮素	芦丁	山奈素	-1.64202	1666
香草酸	熊果酸	槲皮素	金雀异黄酮	秦皮乙素	-1.64199	1667
京尼平苷酸	金雀异黄酮	黄豆黄素	车叶草苷酸	黄芪甲苷 IV	-1.6416	1668
熊果酸	对香豆酸	芦丁	金雀异黄酮	山奈素	-1.64155	1669
原儿茶酸	月桂酸	香草酸	槲皮素	车叶草苷酸	-1.64148	1670
车叶草苷	柚皮素	对香豆酸	槲皮素	芦丁	-1.64147	1671
熊果酸	栀子苷	槲皮素	金雀异黄酮	黄芪甲苷 IV	-1.64125	1672
原儿茶酸	槲皮素	异槲皮苷	秦皮乙素	山奈素	-1.64125	1673
原儿茶酸	京尼平苷酸	槲皮素	秦皮乙素	山奈素	-1.64125	1674
原儿茶酸	槲皮素	秦皮乙素	山奈素		-1.64125	1675
原儿茶酸	槲皮素	秦皮乙素	山奈素	紫云英苷	-1.64125	1676
熊果酸	京尼平苷酸	山奈素	紫云英苷	黄芪甲苷 IV	-1.64113	1677
原儿茶酸	熊果酸	车叶草苷	槲皮素	山奈酚	-1.64097	1678
原儿茶酸	熊果酸	槲皮素	黄豆黄素	车叶草苷酸	-1.64064	1679
原儿茶酸	柚皮素	芒柄花苷	槲皮素	芦丁	-1.64063	1680
车叶草苷	对香豆酸	槲皮素	金雀异黄酮	黄芪甲苷 IV	-1.64063	1681
芒柄花苷	槲皮素	山奈酚	黄豆黄素	黄芪甲苷 IV	-1.64059	1682
芒柄花苷	对香豆酸	槲皮素	异槲皮苷	秦皮乙素	-1.64052	1683
原儿茶酸	月桂酸	香草酸	槲皮素		-1.64019	1684
原儿茶酸	月桂酸	香草酸	京尼平苷酸	槲皮素	-1.64019	1685
柚皮素	芒柄花苷	槲皮素	秦皮乙素	黄芪甲苷 IV	-1.64014	1686
熊果酸	车叶草苷	金雀异黄酮	紫云英苷	黄芪甲苷 IV	-1.64014	1687
原儿茶酸	阿魏酸	咖啡酸	芦丁	金雀异黄酮	-1.64012	1688
原儿茶酸	芒柄花苷	京尼平苷酸	槲皮素	黄豆黄素	-1.64011	1689
原儿茶酸	芒柄花苷	槲皮素	黄豆黄素		-1.64011	1690
原儿茶酸	芒柄花苷	槲皮素	紫云英苷	黄豆黄素	-1.64011	1691
原儿茶酸	芒柄花苷	槲皮素	异槲皮苷	黄豆黄素	-1.64011	1692
熊果酸	车叶草苷	京尼平苷酸	秦皮乙素	紫云英苷	-1.64009	1693
熊果酸	车叶草苷	对香豆酸	金雀异黄酮	黄芪甲苷 IV	-1.63995	1694
原儿茶酸	熊果酸	栀子苷	金雀异黄酮	紫云英苷	-1.63992	1695
车叶草苷	咖啡酸	槲皮素	山奈素	黄豆黄素	-1.63973	1696
原儿茶酸	熊果酸	车叶草苷	金雀异黄酮	紫云英苷	-1.63965	1697
熊果酸	对香豆酸	槲皮素	异槲皮苷	秦皮乙素	-1.63958	1698
熊果酸	对香豆酸	槲皮素	秦皮乙素		-1.63958	1699
熊果酸	京尼平苷酸	对香豆酸	槲皮素	秦皮乙素	-1.63958	1700
咖啡酸	槲皮素	秦皮乙素	黄豆黄素	车叶草苷酸	-1.63957	1701
熊果酸	阿魏酸	对香豆酸	咖啡酸	槲皮素	-1.63931	1702
熊果酸	京尼平苷酸	槲皮素	异槲皮苷	黄芪甲苷 IV	-1.63906	1703
熊果酸	槲皮素	异槲皮苷	紫云英苷	黄芪甲苷 IV	-1.63906	1704
熊果酸	槲皮素	异槲皮苷	黄芪甲苷 IV		-1.63906	1705
熊果酸	槲皮素	黄芪甲苷 IV			-1.63906	1706
熊果酸	京尼平苷酸	槲皮素	紫云英苷	黄芪甲苷 IV	-1.63906	1707
熊果酸	槲皮素	紫云英苷	黄芪甲苷 IV		-1.63906	1708
熊果酸	京尼平苷酸	槲皮素	黄芪甲苷 IV		-1.63906	1709
熊果酸	车叶草苷	京尼平苷酸	黄豆黄素	黄芪甲苷 IV	-1.63901	1710
车叶草苷	槲皮素	山奈素	黄芪甲苷 IV		-1.63889	1711
车叶草苷	槲皮素	山奈素	紫云英苷	黄芪甲苷 IV	-1.63889	1712
车叶草苷	京尼平苷酸	槲皮素	山奈素	黄芪甲苷 IV	-1.63889	1713
月桂酸	柚皮素	芒柄花苷	槲皮素	芦丁	-1.63888	1714
车叶草苷	金雀异黄酮	秦皮乙素	山奈素		-1.63875	1715
月桂酸	熊果酸	咖啡酸	紫云英苷	黄豆黄素	-1.63866	1716
原儿茶酸	车叶草苷	槲皮素	紫云英苷	车叶草苷酸	-1.63843	1717
香草酸	熊果酸	芦丁	山奈酚	秦皮乙素	-1.63816	1718
栀子苷	芒柄花苷	槲皮素	黄豆黄素	黄芪甲苷 IV	-1.63812	1719
月桂酸	车叶草苷	芒柄花苷	咖啡酸	槲皮素	-1.63812	1720
月桂酸	熊果酸	山奈素	紫云英苷	黄豆黄素	-1.63803	1721
京尼平苷酸	金雀异黄酮	山奈素	黄芪甲苷 IV		-1.63801	1722
月桂酸	熊果酸	车叶草苷	柚皮素	金雀异黄酮	-1.63769	1723
原儿茶酸	熊果酸	异槲皮苷	芦丁		-1.63754	1724
熊果酸	栀子苷	异槲皮苷	金雀异黄酮	黄芪甲苷 IV	-1.63752	1725
京尼平苷酸	对香豆酸	槲皮素	金雀异黄酮	黄芪甲苷 IV	-1.63751	1726
月桂酸	熊果酸	异槲皮苷	黄豆黄素	车叶草苷酸	-1.63748	1727
原儿茶酸	阿魏酸	咖啡酸	槲皮素	异槲皮苷	-1.63747	1728
香草酸	熊果酸	京尼平苷酸	黄豆黄素	黄芪甲苷 IV	-1.63744	1729
原儿茶酸	京尼平苷酸	槲皮素	金雀异黄酮	紫云英苷	-1.63733	1730
芒柄花苷	槲皮素	异槲皮苷	秦皮乙素	黄豆黄素	-1.63726	1731
香草酸	车叶草苷	咖啡酸	槲皮素	黄豆黄素	-1.63718	1732
熊果酸	车叶草苷	京尼平苷酸	山奈素	黄芪甲苷 IV	-1.63706	1733
月桂酸	香草酸	熊果酸	金雀异黄酮	山奈素	-1.63694	1734
槲皮素	芦丁	秦皮乙素	山奈素	黄豆黄素	-1.63693	1735
阿魏酸	山奈酚	秦皮乙素	黄豆黄素	黄芪甲苷 IV	-1.63685	1736
原儿茶酸	槲皮素	山奈素	黄豆黄素	黄芪甲苷 IV	-1.6367	1737
熊果酸	阿魏酸	槲皮素	山奈酚	秦皮乙素	-1.63653	1738
熊果酸	对香豆酸	异槲皮苷	黄豆黄素	黄芪甲苷 IV	-1.63653	1739
熊果酸	毛蕊异黄酮	金雀异黄酮	紫云英苷	黄芪甲苷 IV	-1.63649	1740
栀子苷	对香豆酸	咖啡酸	金雀异黄酮	黄芪甲苷 IV	-1.63649	1741
月桂酸	芒柄花苷	槲皮素	芦丁	车叶草苷酸	-1.63648	1742
柚皮素	芒柄花苷	对香豆酸	槲皮素	芦丁	-1.63628	1743
月桂酸	熊果酸	槲皮素	芦丁	山奈素	-1.63625	1744
月桂酸	对香豆酸	金雀异黄酮	山奈素	毛蕊异黄酮苷	-1.6362	1745
车叶草苷	对香豆酸	咖啡酸	金雀异黄酮	黄芪甲苷 IV	-1.63607	1746
月桂酸	熊果酸	车叶草苷	槲皮素	秦皮乙素	-1.63606	1747
香草酸	芒柄花苷	槲皮素	芦丁	金雀异黄酮	-1.63602	1748
对香豆酸	槲皮素	异槲皮苷	黄豆黄素	黄芪甲苷 IV	-1.63583	1749
车叶草苷	槲皮素	金雀异黄酮	紫云英苷	黄芪甲苷 IV	-1.63569	1750
车叶草苷	京尼平苷酸	槲皮素	金雀异黄酮	黄芪甲苷 IV	-1.63569	1751
车叶草苷	槲皮素	金雀异黄酮	黄芪甲苷 IV		-1.63569	1752
原儿茶酸	车叶草苷	对香豆酸	槲皮素	黄芪甲苷 IV	-1.63563	1753
熊果酸	京尼平苷酸	金雀异黄酮	秦皮乙素	黄芪甲苷 IV	-1.63562	1754
车叶草苷	异槲皮苷	金雀异黄酮	山奈素	黄芪甲苷 IV	-1.63547	1755
熊果酸	京尼平苷酸	金雀异黄酮	黄豆黄素	车叶草苷酸	-1.63541	1756
熊果酸	对香豆酸	黄豆黄素	车叶草苷酸	黄芪甲苷 IV	-1.6353	1757
阿魏酸	对香豆酸	槲皮素	秦皮乙素		-1.63519	1758
原儿茶酸	熊果酸	咖啡酸	槲皮素	秦皮乙素	-1.63502	1759
原儿茶酸	咖啡酸	金雀异黄酮	秦皮乙素	山奈素	-1.63457	1760
阿魏酸	对香豆酸	咖啡酸	槲皮素		-1.63453	1761
车叶草苷	咖啡酸	槲皮素	芦丁	山奈素	-1.63447	1762
原儿茶酸	月桂酸	熊果酸	车叶草苷	槲皮素	-1.63445	1763
熊果酸	京尼平苷酸	金雀异黄酮	黄芪甲苷 IV		-1.63442	1764
阿魏酸	对香豆酸	咖啡酸	槲皮素	紫云英苷	-1.63431	1765
香草酸	车叶草苷	槲皮素	芦丁	黄芪甲苷 IV	-1.63411	1766
车叶草苷	槲皮素	金雀异黄酮	车叶草苷酸	黄芪甲苷 IV	-1.63408	1767
原儿茶酸	香草酸	芒柄花苷	槲皮素	车叶草苷酸	-1.63404	1768
熊果酸	车叶草苷	芒柄花苷	秦皮乙素	紫云英苷	-1.63399	1769
月桂酸	芒柄花苷	槲皮素	金雀异黄酮	黄芪甲苷 IV	-1.63397	1770
车叶草苷	芒柄花苷	咖啡酸	槲皮素	车叶草苷酸	-1.63382	1771
熊果酸	车叶草苷	芒柄花苷	京尼平苷酸		-1.63377	1772
熊果酸	芦丁	山奈素	紫云英苷	黄芪甲苷 IV	-1.63372	1773
熊果酸	芦丁	山奈酚	秦皮乙素	黄豆黄素	-1.63371	1774
月桂酸	京尼平苷酸	咖啡酸	金雀异黄酮	黄芪甲苷 IV	-1.6336	1775
熊果酸	栀子苷	槲皮素	金雀异黄酮	秦皮乙素	-1.63355	1776
京尼平苷酸	槲皮素	山奈酚	黄豆黄素	黄芪甲苷 IV	-1.63351	1777
原儿茶酸	月桂酸	熊果酸	车叶草苷		-1.63342	1778
阿魏酸	咖啡酸	槲皮素	芦丁	车叶草苷酸	-1.63322	1779
熊果酸	芒柄花苷	对香豆酸	槲皮素	紫云英苷	-1.63319	1780
熊果酸	芒柄花苷	对香豆酸	槲皮素		-1.63319	1781
熊果酸	芒柄花苷	对香豆酸	槲皮素	异槲皮苷	-1.63319	1782
月桂酸	熊果酸	芦丁	山奈酚	黄芪甲苷 IV	-1.63315	1783
阿魏酸	槲皮素	芦丁	金雀异黄酮	黄豆黄素	-1.63313	1784
芒柄花苷	阿魏酸	槲皮素	金雀异黄酮	秦皮乙素	-1.63299	1785
原儿茶酸	车叶草苷	咖啡酸	金雀异黄酮	黄豆黄素	-1.63293	1786
原儿茶酸	熊果酸	京尼平苷酸	异槲皮苷	芦丁	-1.6327	1787
对香豆酸	槲皮素	金雀异黄酮	紫云英苷	黄芪甲苷 IV	-1.63249	1788
对香豆酸	槲皮素	金雀异黄酮	黄芪甲苷 IV		-1.63249	1789
月桂酸	熊果酸	栀子苷	对香豆酸	槲皮素	-1.63243	1790
熊果酸	咖啡酸	槲皮素	芦丁	山奈酚	-1.63219	1791
熊果酸	栀子苷	芒柄花苷	异槲皮苷	金雀异黄酮	-1.632	1792
芒柄花苷	阿魏酸	槲皮素	芦丁		-1.63161	1793
芒柄花苷	阿魏酸	槲皮素	异槲皮苷	芦丁	-1.63161	1794
芒柄花苷	阿魏酸	槲皮素	芦丁	紫云英苷	-1.63161	1795
熊果酸	柚皮素	槲皮素	秦皮乙素	黄芪甲苷 IV	-1.6315	1796
原儿茶酸	香草酸	金雀异黄酮	车叶草苷酸	黄芪甲苷 IV	-1.63136	1797
槲皮素	金雀异黄酮	紫云英苷	车叶草苷酸	黄芪甲苷 IV	-1.63126	1798
槲皮素	金雀异黄酮	车叶草苷酸	黄芪甲苷 IV		-1.63126	1799
阿魏酸	槲皮素	芦丁	车叶草苷酸	黄芪甲苷 IV	-1.63107	1800
原儿茶酸	熊果酸	京尼平苷酸	异槲皮苷	黄豆黄素	-1.631	1801
月桂酸	车叶草苷	京尼平苷酸	异槲皮苷	黄芪甲苷 IV	-1.63085	1802
芒柄花苷	京尼平苷酸	槲皮素	金雀异黄酮	黄芪甲苷 IV	-1.63083	1803
月桂酸	咖啡酸	金雀异黄酮	黄芪甲苷 IV		-1.6308	1804
芒柄花苷	对香豆酸	咖啡酸	槲皮素	黄豆黄素	-1.63066	1805
香草酸	阿魏酸	槲皮素	黄豆黄素	黄芪甲苷 IV	-1.63054	1806
月桂酸	芒柄花苷	黄芪甲苷 IV			-1.63031	1807
熊果酸	芒柄花苷	毛蕊异黄酮	金雀异黄酮	黄芪甲苷 IV	-1.63031	1808
栀子苷	柚皮素	对香豆酸	槲皮素	芦丁	-1.6303	1809
熊果酸	京尼平苷酸	黄豆黄素	黄芪甲苷 IV		-1.63023	1810
栀子苷	芒柄花苷	对香豆酸	槲皮素	车叶草苷酸	-1.6302	1811
对香豆酸	槲皮素	芦丁	山奈酚	秦皮乙素	-1.63007	1812
熊果酸	栀子苷	京尼平苷酸	对香豆酸	黄豆黄素	-1.62998	1813
车叶草苷	栀子苷	槲皮素	芦丁	车叶草苷酸	-1.62995	1814
原儿茶酸	柚皮素	京尼平苷酸	槲皮素	芦丁	-1.6299	1815
栀子苷	芒柄花苷	阿魏酸	槲皮素	秦皮乙素	-1.62985	1816
熊果酸	芒柄花苷	对香豆酸	槲皮素	车叶草苷酸	-1.62977	1817
熊果酸	咖啡酸	金雀异黄酮	黄豆黄素	黄芪甲苷 IV	-1.62969	1818
阿魏酸	金雀异黄酮	黄豆黄素	黄芪甲苷 IV		-1.62967	1819
月桂酸	熊果酸	对香豆酸	异槲皮苷	紫云英苷	-1.62966	1820
阿魏酸	咖啡酸	槲皮素	山奈酚	黄芪甲苷 IV	-1.62962	1821
对香豆酸	咖啡酸	槲皮素	秦皮乙素		-1.62957	1822
阿魏酸	槲皮素	芦丁	黄豆黄素		-1.62952	1823
阿魏酸	槲皮素	芦丁	紫云英苷	黄豆黄素	-1.62952	1824
阿魏酸	槲皮素	异槲皮苷	芦丁	黄豆黄素	-1.62952	1825
车叶草苷	金雀异黄酮	紫云英苷	黄豆黄素		-1.62948	1826
熊果酸	芒柄花苷	紫云英苷	黄豆黄素		-1.62935	1827
车叶草苷	芒柄花苷	槲皮素	芦丁	山奈酚	-1.62924	1828
熊果酸	异槲皮苷	山奈素	紫云英苷	黄芪甲苷 IV	-1.6292	1829
熊果酸	山奈素	紫云英苷	黄芪甲苷 IV		-1.6292	1830
京尼平苷酸	对香豆酸	芦丁	金雀异黄酮	山奈素	-1.62918	1831
原儿茶酸	香草酸	熊果酸	紫云英苷		-1.62914	1832
原儿茶酸	香草酸	熊果酸	异槲皮苷	紫云英苷	-1.62914	1833
熊果酸	阿魏酸	山奈酚	秦皮乙素		-1.62906	1834
原儿茶酸	熊果酸	金雀异黄酮	黄豆黄素		-1.62903	1835
京尼平苷酸	槲皮素	芦丁	山奈酚	黄豆黄素	-1.6289	1836
熊果酸	芒柄花苷	金雀异黄酮	黄芪甲苷 IV		-1.62871	1837
栀子苷	对香豆酸	咖啡酸	槲皮素		-1.62868	1838
栀子苷	对香豆酸	咖啡酸	槲皮素	异槲皮苷	-1.62868	1839
熊果酸	车叶草苷	柚皮素	芦丁	山奈素	-1.62862	1840
月桂酸	熊果酸	栀子苷	对香豆酸	金雀异黄酮	-1.62833	1841
月桂酸	熊果酸	车叶草苷	栀子苷	柚皮素	-1.62829	1842
阿魏酸	槲皮素	秦皮乙素	黄豆黄素		-1.62817	1843
香草酸	车叶草苷	咖啡酸	槲皮素	秦皮乙素	-1.62803	1844
月桂酸	栀子苷	槲皮素	异槲皮苷	黄芪甲苷 IV	-1.62768	1845
月桂酸	栀子苷	槲皮素	黄芪甲苷 IV		-1.62768	1846
月桂酸	栀子苷	槲皮素	紫云英苷	黄芪甲苷 IV	-1.62768	1847
熊果酸	车叶草苷	栀子苷	金雀异黄酮	黄芪甲苷 IV	-1.62761	1848
栀子苷	对香豆酸	槲皮素	芦丁	金雀异黄酮	-1.62759	1849
香草酸	熊果酸	芒柄花苷	槲皮素	车叶草苷酸	-1.62734	1850
京尼平苷酸	槲皮素	芦丁	秦皮乙素	紫云英苷	-1.62708	1851
原儿茶酸	芒柄花苷	槲皮素	金雀异黄酮	车叶草苷酸	-1.62698	1852
熊果酸	对香豆酸	槲皮素	秦皮乙素	车叶草苷酸	-1.62647	1853
熊果酸	对香豆酸	山奈酚	秦皮乙素		-1.62637	1854
原儿茶酸	芦丁	山奈酚	秦皮乙素	黄芪甲苷 IV	-1.62621	1855
原儿茶酸	月桂酸	对香豆酸	槲皮素	秦皮乙素	-1.62616	1856
月桂酸	栀子苷	芒柄花苷	槲皮素	秦皮乙素	-1.62605	1857
月桂酸	熊果酸	栀子苷	柚皮素	异槲皮苷	-1.62598	1858
熊果酸	车叶草苷	京尼平苷酸	紫云英苷	黄豆黄素	-1.62583	1859
原儿茶酸	芒柄花苷	阿魏酸	槲皮素	黄豆黄素	-1.6258	1860
熊果酸	槲皮素	芦丁	山奈素	紫云英苷	-1.62579	1861
熊果酸	槲皮素	异槲皮苷	芦丁	山奈素	-1.62579	1862
熊果酸	槲皮素	芦丁	山奈素		-1.62579	1863
车叶草苷	槲皮素	芦丁	山奈酚	金雀异黄酮	-1.62566	1864
月桂酸	熊果酸	车叶草苷	山奈酚	黄芪甲苷 IV	-1.6256	1865
原儿茶酸	京尼平苷酸	咖啡酸	槲皮素	山奈素	-1.62546	1866
原儿茶酸	香草酸	柚皮素	槲皮素	金雀异黄酮	-1.62544	1867
月桂酸	芒柄花苷	金雀异黄酮	黄芪甲苷 IV		-1.62532	1868
月桂酸	柚皮素	芒柄花苷	槲皮素	黄芪甲苷 IV	-1.6251	1869
香草酸	栀子苷	对香豆酸	槲皮素	紫云英苷	-1.62504	1870
栀子苷	对香豆酸	咖啡酸	金雀异黄酮	山奈素	-1.62488	1871
原儿茶酸	槲皮素	异槲皮苷	金雀异黄酮	秦皮乙素	-1.62486	1872
熊果酸	柚皮素	山奈酚	秦皮乙素	黄芪甲苷 IV	-1.6247	1873
原儿茶酸	栀子苷	对香豆酸	槲皮素	黄豆黄素	-1.62465	1874
槲皮素	异槲皮苷	山奈酚	紫云英苷	黄芪甲苷 IV	-1.62461	1875
槲皮素	异槲皮苷	山奈酚	黄芪甲苷 IV		-1.62461	1876
熊果酸	栀子苷	槲皮素	山奈酚	车叶草苷酸	-1.62461	1877
原儿茶酸	月桂酸	阿魏酸	咖啡酸	槲皮素	-1.62458	1878
原儿茶酸	月桂酸	芒柄花苷	咖啡酸	槲皮素	-1.62454	1879
熊果酸	栀子苷	异槲皮苷	金雀异黄酮	紫云英苷	-1.62439	1880
月桂酸	熊果酸	芒柄花苷	金雀异黄酮	黄芪甲苷 IV	-1.62424	1881
熊果酸	槲皮素	山奈酚	黄豆黄素	黄芪甲苷 IV	-1.62422	1882
栀子苷	京尼平苷酸	阿魏酸	槲皮素	芦丁	-1.62392	1883
原儿茶酸	熊果酸	京尼平苷酸	黄豆黄素	黄芪甲苷 IV	-1.62368	1884
原儿茶酸	熊果酸	黄豆黄素	黄芪甲苷 IV		-1.62368	1885
原儿茶酸	槲皮素	金雀异黄酮	秦皮乙素	车叶草苷酸	-1.62359	1886
熊果酸	栀子苷	槲皮素	金雀异黄酮	紫云英苷	-1.62358	1887
月桂酸	槲皮素	山奈酚	紫云英苷	黄芪甲苷 IV	-1.62357	1888
月桂酸	槲皮素	山奈酚	黄芪甲苷 IV		-1.62357	1889
熊果酸	柚皮素	金雀异黄酮	山奈素	紫云英苷	-1.62344	1890
对香豆酸	咖啡酸	槲皮素	秦皮乙素	车叶草苷酸	-1.62326	1891
月桂酸	熊果酸	京尼平苷酸	黄豆黄素	车叶草苷酸	-1.62325	1892
芒柄花苷	对香豆酸	咖啡酸	槲皮素	车叶草苷酸	-1.62319	1893
熊果酸	车叶草苷	芒柄花苷	毛蕊异黄酮苷		-1.62315	1894
原儿茶酸	熊果酸	槲皮素	秦皮乙素	紫云英苷	-1.62308	1895
柚皮素	槲皮素	秦皮乙素	山奈素	黄芪甲苷 IV	-1.62305	1896
熊果酸	京尼平苷酸	黄芪甲苷 IV			-1.623	1897
栀子苷	京尼平苷酸	槲皮素	芦丁	山奈素	-1.62283	1898
柚皮素	咖啡酸	槲皮素	异槲皮苷	黄芪甲苷 IV	-1.62273	1899
柚皮素	咖啡酸	槲皮素	紫云英苷	黄芪甲苷 IV	-1.62273	1900
柚皮素	咖啡酸	槲皮素	黄芪甲苷 IV		-1.62273	1901
熊果酸	异槲皮苷	金雀异黄酮	黄豆黄素		-1.6227	1902
香草酸	熊果酸	对香豆酸	槲皮素	山奈酚	-1.6226	1903
香草酸	熊果酸	对香豆酸	槲皮素	黄豆黄素	-1.62253	1904
原儿茶酸	阿魏酸	槲皮素	异槲皮苷	芦丁	-1.62238	1905
原儿茶酸	阿魏酸	槲皮素	芦丁		-1.62238	1906
香草酸	车叶草苷	对香豆酸	槲皮素	异槲皮苷	-1.62233	1907
香草酸	芒柄花苷	槲皮素	芦丁	秦皮乙素	-1.62224	1908
熊果酸	车叶草苷	对香豆酸	车叶草苷酸	黄芪甲苷 IV	-1.62218	1909
熊果酸	异槲皮苷	黄芪甲苷 IV			-1.62217	1910
咖啡酸	槲皮素	秦皮乙素	紫云英苷	黄豆黄素	-1.62211	1911
咖啡酸	槲皮素	异槲皮苷	秦皮乙素	黄豆黄素	-1.62211	1912
香草酸	阿魏酸	咖啡酸	槲皮素	黄芪甲苷 IV	-1.6219	1913
原儿茶酸	熊果酸	芒柄花苷	黄豆黄素		-1.62179	1914
熊果酸	车叶草苷	对香豆酸	黄豆黄素	黄芪甲苷 IV	-1.62177	1915
熊果酸	车叶草苷	紫云英苷	黄豆黄素	车叶草苷酸	-1.62137	1916
月桂酸	车叶草苷	槲皮素	金雀异黄酮	黄芪甲苷 IV	-1.62126	1917
原儿茶酸	阿魏酸	槲皮素	黄豆黄素		-1.62115	1918
原儿茶酸	京尼平苷酸	阿魏酸	槲皮素	黄豆黄素	-1.62115	1919
香草酸	熊果酸	柚皮素	对香豆酸	槲皮素	-1.62111	1920
对香豆酸	槲皮素	异槲皮苷	金雀异黄酮	黄芪甲苷 IV	-1.62094	1921
咖啡酸	芦丁	金雀异黄酮	黄豆黄素	黄芪甲苷 IV	-1.62055	1922
熊果酸	车叶草苷	秦皮乙素	黄豆黄素	黄芪甲苷 IV	-1.62053	1923
原儿茶酸	熊果酸	咖啡酸	黄豆黄素	黄芪甲苷 IV	-1.62051	1924
月桂酸	熊果酸	栀子苷	槲皮素	山奈酚	-1.62043	1925
月桂酸	熊果酸	京尼平苷酸	金雀异黄酮	黄芪甲苷 IV	-1.62029	1926
熊果酸	柚皮素	对香豆酸	金雀异黄酮	山奈素	-1.62021	1927
熊果酸	车叶草苷	紫云英苷	黄豆黄素	黄芪甲苷 IV	-1.6202	1928
芒柄花苷	京尼平苷酸	槲皮素	芦丁	山奈酚	-1.62017	1929
原儿茶酸	对香豆酸	咖啡酸	金雀异黄酮	山奈素	-1.62003	1930
原儿茶酸	熊果酸	咖啡酸	槲皮素	黄豆黄素	-1.61988	1931
月桂酸	熊果酸	芒柄花苷	山奈酚	秦皮乙素	-1.61973	1932
京尼平苷酸	咖啡酸	槲皮素	芦丁	山奈酚	-1.61965	1933
车叶草苷	对香豆酸	金雀异黄酮	紫云英苷		-1.61953	1934
芒柄花苷	京尼平苷酸	槲皮素	芦丁	山奈素	-1.61951	1935
咖啡酸	槲皮素	芦丁	山奈酚	山奈素	-1.61948	1936
熊果酸	对香豆酸	槲皮素	毛蕊异黄酮	芦丁	-1.61935	1937
原儿茶酸	香草酸	车叶草苷	山奈酚	金雀异黄酮	-1.61927	1938
熊果酸	栀子苷	对香豆酸	黄豆黄素	黄芪甲苷 IV	-1.61922	1939
香草酸	熊果酸	芒柄花苷	槲皮素		-1.61921	1940
香草酸	熊果酸	芒柄花苷	槲皮素	紫云英苷	-1.61921	1941
香草酸	熊果酸	芒柄花苷	槲皮素	异槲皮苷	-1.61921	1942
香草酸	熊果酸	芒柄花苷	京尼平苷酸	槲皮素	-1.61921	1943
原儿茶酸	阿魏酸	槲皮素	黄豆黄素	车叶草苷酸	-1.6191	1944
原儿茶酸	柚皮素	咖啡酸	金雀异黄酮	山奈素	-1.61898	1945
原儿茶酸	京尼平苷酸	咖啡酸	槲皮素	车叶草苷酸	-1.61895	1946
原儿茶酸	香草酸	熊果酸	对香豆酸	黄芪甲苷 IV	-1.61894	1947
熊果酸	金雀异黄酮	秦皮乙素	山奈素	黄豆黄素	-1.61888	1948
月桂酸	咖啡酸	异槲皮苷	金雀异黄酮	黄芪甲苷 IV	-1.61879	1949
原儿茶酸	香草酸	阿魏酸	山奈酚	金雀异黄酮	-1.61851	1950
熊果酸	车叶草苷	对香豆酸	槲皮素	黄芪甲苷 IV	-1.61842	1951
栀子苷	咖啡酸	槲皮素	芦丁	金雀异黄酮	-1.61826	1952
熊果酸	山奈酚	金雀异黄酮	车叶草苷酸	黄芪甲苷 IV	-1.61823	1953
原儿茶酸	月桂酸	熊果酸	车叶草苷	黄芪甲苷 IV	-1.61812	1954
月桂酸	香草酸	熊果酸	槲皮素	车叶草苷酸	-1.618	1955
原儿茶酸	香草酸	柚皮素	对香豆酸	槲皮素	-1.61786	1956
月桂酸	栀子苷	对香豆酸	金雀异黄酮	山奈素	-1.61782	1957
香草酸	栀子苷	槲皮素	秦皮乙素	黄豆黄素	-1.61769	1958
车叶草苷	芒柄花苷	咖啡酸	槲皮素	黄豆黄素	-1.61765	1959
原儿茶酸	槲皮素	异槲皮苷	芦丁	车叶草苷酸	-1.61763	1960
原儿茶酸	槲皮素	芦丁	车叶草苷酸		-1.61763	1961
原儿茶酸	槲皮素	芦丁	紫云英苷		-1.61757	1962
原儿茶酸	槲皮素	异槲皮苷	芦丁	紫云英苷	-1.61757	1963
对香豆酸	咖啡酸	槲皮素	秦皮乙素	紫云英苷	-1.61755	1964
芒柄花苷	咖啡酸	槲皮素	金雀异黄酮	秦皮乙素	-1.61746	1965
栀子苷	对香豆酸	咖啡酸	槲皮素	紫云英苷	-1.61743	1966
月桂酸	熊果酸	黄豆黄素			-1.61743	1967
熊果酸	对香豆酸	紫云英苷	黄芪甲苷 IV		-1.61725	1968
熊果酸	芒柄花苷	槲皮素	车叶草苷酸	黄芪甲苷 IV	-1.61688	1969
熊果酸	车叶草苷	槲皮素	山奈酚	黄芪甲苷 IV	-1.61685	1970
原儿茶酸	槲皮素	金雀异黄酮	秦皮乙素	紫云英苷	-1.61664	1971
月桂酸	咖啡酸	山奈酚	秦皮乙素	黄芪甲苷 IV	-1.61629	1972
熊果酸	栀子苷	芒柄花苷	咖啡酸	槲皮素	-1.61616	1973
对香豆酸	咖啡酸	金雀异黄酮	黄芪甲苷 IV		-1.61616	1974
车叶草苷	栀子苷	对香豆酸	槲皮素	紫云英苷	-1.61613	1975
原儿茶酸	对香豆酸	咖啡酸	槲皮素	山奈酚	-1.61605	1976
栀子苷	槲皮素	芦丁	山奈酚	山奈素	-1.61592	1977
原儿茶酸	栀子苷	阿魏酸	槲皮素	黄芪甲苷 IV	-1.61588	1978
槲皮素	芦丁	山奈酚	山奈素	黄豆黄素	-1.61542	1979
原儿茶酸	对香豆酸	槲皮素	山奈酚	黄芪甲苷 IV	-1.61532	1980
熊果酸	阿魏酸	山奈酚	黄豆黄素	黄芪甲苷 IV	-1.61531	1981
月桂酸	熊果酸	异槲皮苷	紫云英苷	车叶草苷酸	-1.61513	1982
栀子苷	阿魏酸	槲皮素	黄豆黄素	黄芪甲苷 IV	-1.61504	1983
车叶草苷	槲皮素	芦丁	山奈素	黄豆黄素	-1.61492	1984
熊果酸	车叶草苷	异槲皮苷	紫云英苷	黄芪甲苷 IV	-1.61482	1985
芒柄花苷	槲皮素	金雀异黄酮	黄芪甲苷 IV		-1.61481	1986
芒柄花苷	槲皮素	金雀异黄酮	紫云英苷	黄芪甲苷 IV	-1.61481	1987
熊果酸	槲皮素	芦丁	紫云英苷	车叶草苷酸	-1.61481	1988
对香豆酸	槲皮素	毛蕊异黄酮	芦丁	黄芪甲苷 IV	-1.61475	1989
熊果酸	京尼平苷酸	对香豆酸	异槲皮苷	紫云英苷	-1.61471	1990
熊果酸	栀子苷	芒柄花苷	京尼平苷酸	毛蕊异黄酮苷	-1.61411	1991
月桂酸	车叶草苷	对香豆酸	槲皮素	黄芪甲苷 IV	-1.61399	1992
车叶草苷	柚皮素	槲皮素	芦丁	山奈素	-1.61379	1993
熊果酸	车叶草苷	对香豆酸	黄豆黄素	车叶草苷酸	-1.61343	1994
熊果酸	栀子苷	对香豆酸	金雀异黄酮	黄芪甲苷 IV	-1.61334	1995
阿魏酸	槲皮素	秦皮乙素	紫云英苷	黄豆黄素	-1.6132	1996
阿魏酸	槲皮素	异槲皮苷	秦皮乙素	黄豆黄素	-1.6132	1997
车叶草苷	槲皮素	山奈酚	黄芪甲苷 IV		-1.61271	1998
车叶草苷	京尼平苷酸	槲皮素	山奈酚	黄芪甲苷 IV	-1.61271	1999
[truncated: 8,001 more rows]
